# Supplementary material for: Methane oxidation in anoxic lake water stimulated by nitrate and sulfate addition
Source: Environ Microbiol. 2020 Jan 1;22(2):766–82. doi: 10.1111/1462-2920.14886 (PMC7027835; doi:10.1111/1462-2920.14886)
Supplement: Supplementary file 2 — Appendix S2. Supporting Information. [file EMI-22-766-s002.xls]

## Sheet: bin.63
contig_id	feature_id	type	location	start	stop	strand	function	aliases	figfam	evidence_codes	nucleotide_sequence	aa_sequence
NODE_1024_length_19159_cov_265.971	fig|135618.10.peg.1	peg	NODE_1024_length_19159_cov_265.971_2055_166	2055	166	-	Outer membrane vitamin B12 receptor BtuB		FIG00000912	idu(1);Coenzyme_B12_biosynthesis	atgcttaggattaatttatatgcggttatcaaaagctattttattctcgcagtgttaagtacttgtgttaatgccgcagaagataccatgccactagaaacgatggttataacggctaatcgtaccgaaacaccggagaaagaaacaggttcatctataaccgttattactggcgaagagattcagaaacgtcaagtgttgacggtagctgaggcattaaggttggtgcccggtattgatgttattaactcgggtgggttagggcatcagacaagtgtttttacacgcggagcaggctcgggacaaacgcttgtcctggttgatatggtagaaatgaatgacccatctagcactaatggggcttttaattttgctaatttaatggttgataatattgaa…	MLRINLYAVIKSYFILAVLSTCVNAAEDTMPLETMVITANRTETPEKETGSSITVITGEEIQKRQVLTVAEALRLVPGIDVINSGGLGHQTSVFTRGAGSGQTLVLVDMVEMNDPSSTNGAFNFANLMVDNIERIEVLRGGESAIYGSDAIGGVINIITKKGKGGSKFSLSGEGGSYNTFKTIGTASGQVKDLNYAFSASRMETHGFSSADTLLGNSERDSYQNTSVDGRVGWDVNKDLDFGATVRYNDGLTGLDSYQQAPPYAPVDALGYTTSSSEVYTRGFSHIKLFEGFWEQTFAVDYSNIRRQTVWPNDPKPYGYSVEEISTGTKIKGDWQNVLHLTTKNDLMVGVENEQDQSQNISTNPTAGYNTYNTQGYYLTDRFSLFDRLFTTASVRYTDN…
NODE_1024_length_19159_cov_265.971	fig|135618.10.peg.2	peg	NODE_1024_length_19159_cov_265.971_2188_2048	2188	2048	-	hypothetical protein				atgcacaaaaatattgccagcctcttaatgcttgtgggttttacgacccagtcacaagctcaattcaatcaaactgaaaacaccttagacttagttaatagaggcactatggccaccgaaatagggggctatgatgcttag	MHKNIASLLMLVGFTTQSQAQFNQTENTLDLVNRGTMATEIGGYDA
NODE_1024_length_19159_cov_265.971	fig|135618.10.peg.3	peg	NODE_1024_length_19159_cov_265.971_3432_2572	3432	2572	-	Formamidopyrimidine-DNA glycosylase (EC 3.2.2.23)		FIG00035634	isu;DNA_Repair_Base_Excision	atgctaaaattcaaggctattaaattaccgctaagactgtctaaaatgcctgaattacctgaagtagaaaccacctgtcgtggtattgcgccacatattgaaggacgcattattcagcaagtgattgttcgtcaaccacagttacgttggcgggtgccagactcattaggagagattttatcgggtcttacgatccagtcagtgacaagaagggcaaagtatttattatttactacccgcgccggcactttgttggtgcatcttggcatgtcaggtagtctgcgcattatcaccacagggcaagcgcctgctaagcatgatcatattgattttatagtcacgtctaatcttatcatgcgttataacgatccacgccgatttggtgccgtactgtggaca…	MLKFKAIKLPLRLSKMPELPEVETTCRGIAPHIEGRIIQQVIVRQPQLRWRVPDSLGEILSGLTIQSVTRRAKYLLFTTRAGTLLVHLGMSGSLRIITTGQAPAKHDHIDFIVTSNLIMRYNDPRRFGAVLWTADAIGEHPLLNALGPEPLLADFTGELLYALSRNRKVPVKSFIMDSHVVVGVGNIYANEALFMAGILPTRSAGKVSLARYQKLVTCIRLILQEAIRQGGTTLRDFVNEAGNPGYFKQQLKVYGRKNLPCIQCQKTLTEIRIANRSTVFCSACQR
NODE_1024_length_19159_cov_265.971	fig|135618.10.peg.4	peg	NODE_1024_length_19159_cov_265.971_3580_4608	3580	4608	+	Hipothetical membrane protein				ttggaagccactattcgtataggcctgttattgaccatcatcttctggtgcttcaaaattgttgagccttttattatccccattatctggggcattatcattgccattgcggcttaccccctctacagccgtcttcgcacggcactgggtgatcgtcataaacttgcggcaacaggttttacctttgccttcctgatcattatgatagtgcccacagtgatgctaacagaaaccctcatagaagggctaaaaatggtggctgataaaataaaagacggatctttatcaatccccccaccgcctgaaggactggacaagctcatgttgattggtgagcctcttgccaaattttggttgcttgcctcagaaaacatacatagcgctttagtgcaattaaca…	MEATIRIGLLLTIIFWCFKIVEPFIIPIIWGIIIAIAAYPLYSRLRTALGDRHKLAATGFTFAFLIIMIVPTVMLTETLIEGLKMVADKIKDGSLSIPPPPEGLDKLMLIGEPLAKFWLLASENIHSALVQLTPALKVIGSWLLSAATGAGMAILHFIVAIIVAGILLANSSGSHKIARAITQKLADKKGADFADLTEATVRSVANGILGVALIQSILAGLGFMVFGVPAAGLWALLCLLLSIAQIGIAPIVVPIIIYLFYTADTFTAMAFLAWNIPISLIDNILKPILLGRGVKTPMAVIFIGAIGGLLSAGVIGLFIGAVVLALGYELFLLWLNTDSPTE
NODE_1024_length_19159_cov_265.971	fig|135618.10.peg.5	peg	NODE_1024_length_19159_cov_265.971_4793_5725	4793	5725	+	Ribosomal protein S6 glutaminyl transferase		FIG00001180	idu(1);Ribosome_biogenesis_bacterial	atgaaaattgctattttatcccgcaacccaaaactctattcaacgtctcgattagttgaagccgcccaagctcgtggccatgaagtgagggttttggatgtattacgttgttatatgaatattacctcgcataacccttccattcattatcgaggcgaagatttaacaggctttgatgccgtcatccctagaataggtgcctcagtcaccttttatggcactgcggtactcagacaattcgaaatgatgaatgtctttcctgttaatgaatctgtggccatctctcgctcaagggataaattaaggtccgtgcaattattagccagaaaaggtatcggcttaccggttactggttttgcaaacaaccctgatgatattgaagatttaatctcccaagtg…	MKIAILSRNPKLYSTSRLVEAAQARGHEVRVLDVLRCYMNITSHNPSIHYRGEDLTGFDAVIPRIGASVTFYGTAVLRQFEMMNVFPVNESVAISRSRDKLRSVQLLARKGIGLPVTGFANNPDDIEDLISQVGGAPLVIKLLQGTQGIGVVLAETHNAAESVIQAFMGLNANIMVQEFIKEAGGSDIRCFVVGDKVVASMKRQAIAGEFRSNLHRGGSAELIRLTPEERSTAVRAAKIMGLNVCGVDMLRSNHGPVIMEVNSSPGLRGIEAASEKDIADLIIQFIEKRFESMTNAKDKSPTRTRTRGKG
NODE_1024_length_19159_cov_265.971	fig|135618.10.peg.6	peg	NODE_1024_length_19159_cov_265.971_6108_5821	6108	5821	-	hypothetical protein				atgaataaatgtcagttttgtgggtgtcagcgcaagcctgcagacaaaaaatgtcctgaatgtggtagtttttacccgactattagtcaattgcttgctgaagaggaagcgtatgaagagaaaagtacttttttatggcactgcaaacaagtgatcaagtcaggaaatagcaagcaggcattaatccagcacttacagcagtttaaaagtgagttgacgctaaaaggaataatcgctatttttgtcataatagcttttgtgtttgctttgctcttatccgtactataa	MNKCQFCGCQRKPADKKCPECGSFYPTISQLLAEEEAYEEKSTFLWHCKQVIKSGNSKQALIQHLQQFKSELTLKGIIAIFVIIAFVFALLLSVL
NODE_1024_length_19159_cov_265.971	fig|135618.10.peg.7	peg	NODE_1024_length_19159_cov_265.971_6481_9027	6481	9027	+	Aconitate hydratase 2 (EC 4.2.1.3)		FIG00001520	isu;TCA_Cycle isu;Glyoxylate_bypass	atgctacaacagtaccgcaaacatgctgaagaacgcgcatctgaaggtgtagtacctaagccacttgatgccgaacaaacgctcgctttaattgaattaattaaaaatcctccctcaggtgaagaagaatttcttcttaatttattagctaatcgagttcctgccggcgttgacgaagccgcttatgttaaagcctgttttcttaccgctcttgcaaattcagacgattgttcaccgattttaacgccctcagatgcgaccgaattattaggtactatgctcggcggctataatataaatccgttaataaatttgttagataacgccacgcttgcgccaatcgcagctaagtgcttggctaatactctactgatttttgatgcctttcatgatgttgaa…	MLQQYRKHAEERASEGVVPKPLDAEQTLALIELIKNPPSGEEEFLLNLLANRVPAGVDEAAYVKACFLTALANSDDCSPILTPSDATELLGTMLGGYNINPLINLLDNATLAPIAAKCLANTLLIFDAFHDVEEKAKAGNTFAIQVIQSWADAEWFTHKPILPEKMTVTVFKVTGETNTDDLSPAPDAWSRPDIPLHAKAMLKMPREGITNAELQIEELHTKGFPIAYVGDVVGTGSSRKSATNSVLWYIGDDIPFIPNKRNGGVCIGGKIAPIFFNTMEDSGALPFECDVSNMAMGDVIDIYIYQGVIKRHDSEEVVCNFALKTDIILDEVRAGGRIPLIIGRGLTERARKSLGLNASNVFITSIIEKDSGKGFTLAQKMVGVACGVTGVRPNTYCEP…
NODE_1024_length_19159_cov_265.971	fig|135618.10.peg.8	peg	NODE_1024_length_19159_cov_265.971_9433_9699	9433	9699	+	hypothetical protein				gtgtgggcaacgcaattgcgtttttataacacaaccattctggcttcggtaacaacacaaaacacagcacccattgaaagcttacaaatcaaagtaataagcactcaaacaggccttgcctctacgctcactagaaaagcattaatcccttcgacagagaagatagaagcccttaaaaataatagtctttctattgaggacaatcaattgagattagcactgctaaaactaagtacaacactagagagattatccaacaataattaa	MWATQLRFYNTTILASVTTQNTAPIESLQIKVISTQTGLASTLTRKALIPSTEKIEALKNNSLSIEDNQLRLALLKLSTTLERLSNNN
NODE_1024_length_19159_cov_265.971	fig|135618.10.peg.9	peg	NODE_1024_length_19159_cov_265.971_10627_9704	10627	9704	-	UDP-3-O-[3-hydroxymyristoyl] N-acetylglucosamine deacetylase (EC 3.5.1.108)		FIG00000615	isu;KDO2-Lipid_A_biosynthesis	atgattaaacaacgaactttaaaaaatactataagagccactggcgttgggctgcacacaggtgaaaaagtatatttaactttacgcccagctgaacccaatacgggaattttgtttcgtagagtcgattttgatgagcccgttactattcaggcaacaccgaaaaatgtaggagaaacagtcctttcgactaccttggtaaaaggtgatgtaaaaatatcaacgattgaacatctactttctgcatttgcagggttagggattgataatgccattattgatgtaagtgcagcagaagtgcccattatggacggcagtgctggcccttttgtgtttttgttgcagtcagccggtgttgaagagcaggattgtccaaaacagtatattcgtattacacgc…	MIKQRTLKNTIRATGVGLHTGEKVYLTLRPAEPNTGILFRRVDFDEPVTIQATPKNVGETVLSTTLVKGDVKISTIEHLLSAFAGLGIDNAIIDVSAAEVPIMDGSAGPFVFLLQSAGVEEQDCPKQYIRITRSIKVEDGDKWASFDPFDGFKVTFTIDFEHPAFDQKLQTATMDFSSTTFVKEVSRARTFGFMKDIEMLRANNLALGGSLDNAIVVDDDKILNEDGLRSADEFVKHKILDAIGDLYLLGHSLIGEFTGYKSGHGLNNKLLRTLLDNKDCWEMVTFSDEKDAPISFMRSAETVRTED
NODE_1024_length_19159_cov_265.971	fig|135618.10.peg.10	peg	NODE_1024_length_19159_cov_265.971_10894_12015	10894	12015	+	ATPase, AFG1 family		FIG00001710	isu;Proteolysis_in_bacteria,_ATP-dependent	atgccactcggtgattttcctggggaactctttaattgttataaacaacaagtcgctcagaataaaattcaacatgatgaggcgcaatggctcgttctacaacaactacaaaccatcgtggatgttttttccaaaacatctgcacatcatcataaatctttcttctatcgtctactttcaaaaccacctaaaaaatgcctaggcctctatatatttggtgatattgggcggggcaaatccatgttaatggctttattttacaatgcatgccccataactcagaaaaggcgcgtgcatttcaatgtttttatgctggaagcgcatgcttttattcaccattggcgacaacaacatacgtccgatgcaatcaatgccttggcaaaaaaaatcaaactttca…	MPLGDFPGELFNCYKQQVAQNKIQHDEAQWLVLQQLQTIVDVFSKTSAHHHKSFFYRLLSKPPKKCLGLYIFGDIGRGKSMLMALFYNACPITQKRRVHFNVFMLEAHAFIHHWRQQHTSDAINALAKKIKLSATLLCLDEFHVTDIADAMLLERLFTKLYEFGALIVMTSNRHPDELYLGGLQRDQFLIFSQLIKKESTLVELISNNDYRLNYLQATKLTYYFPLDANANHFLQQNYFKYTHNAKIQASTLKVLGREIKLSSIAGDVVFTTFNELCVQPLGPIDFVEIACKFSVLIMAEIPQLFPENRNEAKRFMLLIDVLYEHKVKLICTADVSVEQLYAEGDGAFEFKRTVSRLIEMQSNDYLQSSYSNN
NODE_1024_length_19159_cov_265.971	fig|135618.10.peg.11	peg	NODE_1024_length_19159_cov_265.971_12132_12701	12132	12701	+	PPO candidate 1		FIG01307617	ff	atgaccttattgacaacacccctctgtgattttgacagcccagccatagacttcaccttgcaaggcattgataatcgaacctggtcattgcagcaatgtatggggcgtaacggtttgttaattatgtttatctgcaatcactgcccttatgttaaatccatacaaacacgacttgccagagacacttatgaacttaaacaattaggcattgaatcggttgcaatcatgtctaatgacccaactgaatacccagaagactcgctagataacatgcgtttactggctaaaaacctcaactttagcttcccttatttgtatgatgaaactcaacaaatcgctagaaactataatgcagtctgcacaccagacttttttgggtataataaggcgtttaaattg…	MTLLTTPLCDFDSPAIDFTLQGIDNRTWSLQQCMGRNGLLIMFICNHCPYVKSIQTRLARDTYELKQLGIESVAIMSNDPTEYPEDSLDNMRLLAKNLNFSFPYLYDETQQIARNYNAVCTPDFFGYNKAFKLQYRGRFDASNQKTAPIDSKRDLFEAMKLIAETGHGPQQQTPSMGCSIKWKSVNIQN
NODE_1024_length_19159_cov_265.971	fig|135618.10.peg.12	peg	NODE_1024_length_19159_cov_265.971_12822_13994	12822	13994	+	Phosphoglycerate kinase (EC 2.7.2.3)		FIG00054459	isu;Entner-Doudoroff_Pathway isu;Calvin-Benson_cycle isu;Glycolysis_and_Gluconeogenesis	atgtcgattaaaagaatggttgatctgaatttatcaggaaaacgggtactaattcgtcaggatttgaatgtacctgtaaaaaatggtcaagtcaccagtgatattagaattcaggccagcgttcctactattgaacacgcattagcggcaggagctgctgtaatgttgctatcacacctaggccgtcctgttgaaggccaatatgaggaagcatcctctttaaaacccgttgcagagcgattatccgcattactcggaaaacccgtcagactagaaaaagaatggctagatggtgtaacgctctctccgggtgaagttgttctttgtgaaaatgttcgttttaatgttggtgaagagaaaaacagtgatgagttgggccagaaaatggctaaactatgt…	MSIKRMVDLNLSGKRVLIRQDLNVPVKNGQVTSDIRIQASVPTIEHALAAGAAVMLLSHLGRPVEGQYEEASSLKPVAERLSALLGKPVRLEKEWLDGVTLSPGEVVLCENVRFNVGEEKNSDELGQKMAKLCDIFVMDAFGTAHRAQASTHSVAKFAPIVCAGPLLASELDALGKALETPAKPLVAIVGGSKVSTKLTVLKSLSEKVDQLIVGGGIANTFIAAAGFPVGKSLYEADLLEEAKRLIAAAKEAGSEIPIPVDVVCAKEFSETAIATIKKVADVEADDLILDIGPDTAKQYAELIKSAGTIVWNGPVGVFEIEQFSHGTQSLAKAIAESTAFSIAGGGDTLAAIDKYGINDQVSYTSTGGGAFLEFLEGKELPAVAILKSRD
NODE_1024_length_19159_cov_265.971	fig|135618.10.peg.13	peg	NODE_1024_length_19159_cov_265.971_14123_14362	14123	14362	+	DNA-directed RNA polymerase omega subunit (EC 2.7.7.6)		FIG00000394	icw(1);CBSS-176299.4.peg.1292 isu;RNA_polymerase_bacterial	atggccagagttacaattgaagattgtttagaaaacgtagaaaaccgctttaaattggttttattagcgagcacaagagcgcgccaattaagtcatggtgctactgaatttctcccgcgtggaaaagataaagataccgttctagcgttacgtgaaatagcagcaggtcacgttacgactgaaaatatcgcccttctccaccgtgtcggcgaaacgcacgaccacaatcccatgttctaa	MARVTIEDCLENVENRFKLVLLASTRARQLSHGATEFLPRGKDKDTVLALREIAAGHVTTENIALLHRVGETHDHNPMF
NODE_1024_length_19159_cov_265.971	fig|135618.10.peg.14	peg	NODE_1024_length_19159_cov_265.971_14374_16548	14374	16548	+	GTP pyrophosphokinase (EC 2.7.6.5), (p)ppGpp synthetase II / Guanosine-3',5'-bis(diphosphate) 3'-pyrophosphohydrolase (EC 3.1.7.2)		FIG01258918	isu;Stringent_Response,_(p)ppGpp_metabolism isu;Stringent_Response,_(p)ppGpp_metabolism isu;CBSS-176299.4.peg.1292 isu;CBSS-176299.4.peg.1292	atgtcgataatagccgacaccctagattctattcgtccagaagacgaactgatactaaagttatgtaacacgctgtctggctatttagatcaagctcaaattaatgattgtgtccgtgcttatgaatttggcgcggacgcacattcaggtcaattccgtaaaagtggcgaagcttatatctgccaccccgtctcagtcgctatatccctcgccgaaatgcgcatggatgcgagtggcatcatggccgcaattctgcatgatgttattgaagacacccccgttagcaaaaaagaactagccgcccaatttagtgcagaagttgcagatctggttgatggcgtcacaaaattaactaaaattgacggaaaatctcaaactcgagcagaagcacaagctgaa…	MSIIADTLDSIRPEDELILKLCNTLSGYLDQAQINDCVRAYEFGADAHSGQFRKSGEAYICHPVSVAISLAEMRMDASGIMAAILHDVIEDTPVSKKELAAQFSAEVADLVDGVTKLTKIDGKSQTRAEAQAENVRKMFLAMGKDLRVILVKLADRLHNMQTLGVMPAEKKRRIARETLDIYAPIANRLGMNKIRHKLEELSFQAMYPLRYAVLTNAIKKARGNRSKIIDTIESTIKNRLEQTTLHCEVSGREKNVYSIYKKMLQKKVALSSIFDLYAFRIFCDNVDTCYRALGVVHNLYKPIPGRFKDYIALPKANGYQSIHTIVIGPFGVPIEIQIRTHEMHRMAESGIAAHWLYKSDDDKSEKFQARANEWLRDLLEIQKTAGDSLEFIDNLKVDL…
NODE_1024_length_19159_cov_265.971	fig|135618.10.peg.15	peg	NODE_1024_length_19159_cov_265.971_16928_17068	16928	17068	+	hypothetical protein				atgggcactacaatcggtgacacgcttaaaaatgaattaggaattaccagtcaatcattcggccccggtgttggaacacccgttattcgtggccaatcagggccacgaataacgtgttttgcaaaacagtttgggcaataa	MGTTIGDTLKNELGITSQSFGPGVGTPVIRGQSGPRITCFAKQFGQ
NODE_1024_length_19159_cov_265.971	fig|135618.10.peg.16	peg	NODE_1024_length_19159_cov_265.971_17196_17528	17196	17528	+	Zinc-regulated outer membrane receptor				gtgatcgataatcggatacccgaacaagttactgataaattactcagaggtgcgaaagcacaacgttatgattctgcttctgatttaacctcaagtgccattaaacttgatggtggcaaagataaatttacttcccatttggatggcttttacaacgatcaaaataatacacatattggtggtccacaaatagatgaatccgccgcacgtgcgactgacccgactcttgccccccccctgtactcaataatccctacggcacaatccctaactcaaacacacgttcccgcggaggttctgcaggtgcctcagttatcggtgacacaggtttga	MIDNRIPEQVTDKLLRGAKAQRYDSASDLTSSAIKLDGGKDKFTSHLDGFYNDQNNTHIGGPQIDESAARATDPTLAPPLYSIIPTAQSLTQTHVPAEVLQVPQLSVTQV
NODE_1024_length_19159_cov_265.971	fig|135618.10.peg.17	peg	NODE_1024_length_19159_cov_265.971_17525_17959	17525	17959	+	Zinc-regulated outer membrane receptor				ttgattggggcggccattaatagcctagaaaataattacggaataccgcctaatgttaccggtggtgcgcccgtcagagttcagatgaatcaaaccaagtatgatttcaaaggccaacttaataatccctgcgcactcgctcaagaattacgcttaaaatttggttacacagattacaaacatgtagagctcgacaatggacatgcagcaaccacctttcttaataaaacctacgaaagccgcttggaactagagcacgaacctcttggcattgttaaagtcgttatgggcttccagtctaccaacagcgatttctcagcactgggcgctgaagtgctagtgccgaaatcagctattaattcttatggtttgtttgccgttgaatcactcaaaatcaaa…	MIGAAINSLENNYGIPPNVTGGAPVRVQMNQTKYDFKGQLNNPCALAQELRLKFGYTDYKHVELDNGHAATTFLNKTYESRLELEHEPLGIVKVVMGFQSTNSDFSALGAEVLVPKSAINSYGLFAVESLKIKDITYNLGLRGE
NODE_1024_length_19159_cov_265.971	fig|135618.10.peg.18	peg	NODE_1024_length_19159_cov_265.971_18002_18127	18002	18127	+	hypothetical protein				gtgccactgagtggctcaatatcagccatttgggatatctctaaacagcatcaacttaacctaggtatcacacaatcgcaaagagccccacaaatacaagaattatttttccaatggtgttcatga	MPLSGSISAIWDISKQHQLNLGITQSQRAPQIQELFFQWCS
NODE_1024_length_19159_cov_265.971	fig|135618.10.peg.19	peg	NODE_1024_length_19159_cov_265.971_18219_18596	18219	18596	+	Zinc-regulated outer membrane receptor		FIG01322513	ff	atgacttctgaaattaatcttttccataattgggtaaatgattacatttaccaacaacaagattatcaagtatttaacgaagtcctagaagattttcaaagtgactgcacagacttaggtgcatgccttcctattttacagagcactcaagccaacgctatttttcgtggttttgaaaccaagacagtcttcccgttaatgcaaaaccattacggtgctgttgatttaaccttattaggcgattacacaagaggtacctttgaacaaggcggcaatgtgccacgcatgccaccacttcgttacggctttgaaatcagttttcagaaaaaaaaactggtcaaccggagcacgttttacgcgaggcgaagcgcaaactaa	MTSEINLFHNWVNDYIYQQQDYQVFNEVLEDFQSDCTDLGACLPILQSTQANAIFRGFETKTVFPLMQNHYGAVDLTLLGDYTRGTFEQGGNVPRMPPLRYGFEISFQKKKLVNRSTFYARRSAN
NODE_1024_length_19159_cov_265.971	fig|135618.10.peg.20	peg	NODE_1024_length_19159_cov_265.971_18667_18810	18667	18810	+	hypothetical protein				atgtaccatcaatctgaagtcatgttatatgccagcggaaaaaacatgctaaacgaaaatatacgtaattcaacctcatatttacgtaatttcgcgcccgatcctgggcgtagcgcagaaattggcattcgagtcagttactaa	MYHQSEVMLYASGKNMLNENIRNSTSYLRNFAPDPGRSAEIGIRVSY
NODE_10637_length_4698_cov_296.985	fig|135618.10.peg.21	peg	NODE_10637_length_4698_cov_296.985_1801_77	1801	77	-	Sulfate permease		FIG00005216	idu(3);Cysteine_Biosynthesis	atggctgattcatttactatggcgcgattatcagtatttattcctatggttgcttggctaaaaacttatactcgccatgatttcaatagtgatgtatttgcaggtgttatcaccgctattctgctaattccccaaggcattgcttatgcaatattggctggcttaccgcccgaattagggctttatgccagtatttttccacctatactttatgcgctattggggacgagtagaactttatcggtcggccccgtttcaattgctgccattatgatagccagtgccttaaatgcacctgaggttagtgccttgggttatccgattgagagtgcattaatattatcagcagaaagtgggcttattttgttggtaatggcgttattgcggatgggaggttta…	MADSFTMARLSVFIPMVAWLKTYTRHDFNSDVFAGVITAILLIPQGIAYAILAGLPPELGLYASIFPPILYALLGTSRTLSVGPVSIAAIMIASALNAPEVSALGYPIESALILSAESGLILLVMALLRMGGLVNFISHPVLTGFTSGASILIIASQLPQLLGLKSPSCGLDGLCYQAYLQAYNPTTLFIALSAMGVLIAFGKPLTLALKKIGCKPYLVTAISKCGPLLTVFLATVAVSYFGLTLHNKVAVVGVVPAGFPTLSLHFINLEKCRLLVPSAAFIALIAYVESVAIAKVTANLRGEKIVPNQELIALGVANLATAISGGMPVAGGFSRTMVNFSAGARTQMAMLIAAGILALAVMFFSPWFENIPKAALAAIILVAIIPLVRFGSILHTWKY…
NODE_10637_length_4698_cov_296.985	fig|135618.10.peg.22	peg	NODE_10637_length_4698_cov_296.985_3208_1958	3208	1958	-	FAD-dependent pyridine nucleotide-disulphide oxidoreductase		FIG00603381	ff	atggcacaacatcataccattttaataattgggggaggagccgcaggcgtatccgtcgctaataatatgcgtcgtcaaaacgccaaaatagatatttcaattattgaaccgtctgaaaagcattattatcaacccggctttaccattgtaggtggcggtgcttatacattaaaacaaaccttgcgtaatgaagcggatttaattcatccttcggttacttggattaaagactatgcagatacttttcagccggatgaaaataccgtgaccttacgttcgggcgagatgatcagttatgattatttagtagtttgtccaggtcttcaattagattggcataaaattgcgggcttaagtgagacaatcggtaaaaataatgtttgtagtaattattcaccc…	MAQHHTILIIGGGAAGVSVANNMRRQNAKIDISIIEPSEKHYYQPGFTIVGGGAYTLKQTLRNEADLIHPSVTWIKDYADTFQPDENTVTLRSGEMISYDYLVVCPGLQLDWHKIAGLSETIGKNNVCSNYSPDTVEYTWECIKNTQSGVALFTQPPMPIKCAGAPQKIMYLAADRFRKKGILDNISVEFFTAGPAMFGVPFFAKALNKVVAGYGIKPYFNHNLIAIDGPAKTATFELTDAEGKQQQLVKSFDMIHVTPPQSAPDFIKNSPLANAAGWVDVNEKTLQHNKFSNIFGLGDATSTPNAKTAAAVRKQVPVLVDNIFQLIDGKPVDENYDGYGSCPLTTSLSTVMLAEFAYGGKVTPSFPWLDPRKSLFIWWIGKKIGFPWMYWSLMLKGYR…
NODE_10637_length_4698_cov_296.985	fig|135618.10.peg.23	peg	NODE_10637_length_4698_cov_296.985_4410_3313	4410	3313	-	Hydroxyacylglutathione hydrolase (EC 3.1.2.6)		FIG00000013	idu(1);CBSS-228410.1.peg.134 idu(1);CBSS-342610.3.peg.1536 idu(1);Glutathione:_Non-redox_reactions idu(1);Methylglyoxal_Metabolism	atgatatttaaacaattatttgatacggaaacatggacctacacttatttaattgctgatactattagtaaagaagccgtttttatagatcccgttaatacgcatattgatgattatattgcgctcttatcagtcaatggtttacagcttaaatataccctagaaacgcatgtgcacgcagatcatatcacggcaagtggtctattacgccaacgctttggcgcacaaacagcggttagccaactttgtggcgcagaaacggctgatgtccaaattcaggatggtgatatatttaaattgggtgctagtgaacagattaaagtgatcgctacaccaggtcatacccgaggaagtatttcttttttatggcgtgatcggatatttacgggtgattcttta…	MIFKQLFDTETWTYTYLIADTISKEAVFIDPVNTHIDDYIALLSVNGLQLKYTLETHVHADHITASGLLRQRFGAQTAVSQLCGAETADVQIQDGDIFKLGASEQIKVIATPGHTRGSISFLWRDRIFTGDSLFVGGCGRTDFQGGDPGALYDCITQRLFTLPDETLVYPGHDYQGRWVSSIKQERTNNPRLSGKTREEFIEIMNNLNLPKPHLIDEAVPANRYCGLDEKERQDAVLLRDTLQPLRTDISPQDLVIDAKQHITEVTVDTAKQLLSEGNIVLVDTREESEYAAGHIDEALLLPRGVLEFKIGNCVELTDKSKAVLIYCRTGGRSALAAQTMQQLGYKNVLSMAGGFEAWQKAGVQV
NODE_10637_length_4698_cov_296.985	fig|135618.10.peg.24	peg	NODE_10637_length_4698_cov_296.985_4574_4455	4574	4455	-	hypothetical protein				ttggtcgtatctatttttaatttaaaaaataataatataaaacaaaggattgctgtattttcttatgttggcataagctttgcttataacttgatagaaacaaaatttattacacaataa	MVVSIFNLKNNNIKQRIAVFSYVGISFAYNLIETKFITQ
NODE_1076_length_18748_cov_305.038	fig|135618.10.peg.25	peg	NODE_1076_length_18748_cov_305.038_2232_1342	2232	1342	-	Cysteine synthase (EC 2.5.1.47)		FIG00064110	isu;Cysteine_Biosynthesis isu;Methionine_Biosynthesis	atgactttcccgacgattgaatcatttgttcgtaacgccccactagccagactgcaacgtttgcccggcaacaccagcaatactattttagccaagttagaaggcaacaatccggcaggttcagttaaagacctacccgccctaagcatgattaaacatgccgaactcaggggagaaatcaaaccgggtgaccgcttaattgaagcgaccagtggcaatacaggcattgctttagccatggtagccgccattaaaggttacaaaataaccctaataatgccggacaacatgagtgatgaacgcaaagcctccatgaaagcttacggcgctgaaatcatactaacaccggccgcaggcagtatggaagccgccatagatttagcgcgggcgatggaagcc…	MTFPTIESFVRNAPLARLQRLPGNTSNTILAKLEGNNPAGSVKDLPALSMIKHAELRGEIKPGDRLIEATSGNTGIALAMVAAIKGYKITLIMPDNMSDERKASMKAYGAEIILTPAAGSMEAAIDLARAMEADGKGRILDQFANPDNPLAHYESTGPEIWNDTHGKVTHFVSAMGTTGTIMGTSRYLKEQNPAIQIIGVQPEGDSKIPGIRRWPKAYLPKIYQADRVDRIIDVTQEDAEKMTRALAAEEGIFAGVSSGGAISAALKLSQEVENAIIVVIICDRGDRYLSTGIFPA
NODE_1076_length_18748_cov_305.038	fig|135618.10.peg.26	peg	NODE_1076_length_18748_cov_305.038_2446_3360	2446	3360	+	Coproporphyrinogen III oxidase, aerobic (EC 1.3.3.3)		FIG00000778	isu;Heme_and_Siroheme_Biosynthesis	atgaataatgatgatattgacgtagtaaaaaagtatttgcttaacttacaagatcaaatttgcttagcacttgaaaatgaagagtctgaggcgcgtttttttgaagatgtttgggaaagagcagaagggggaggcggtagaacgcgtgtattagaaaatggtcaggtttttgaacaggcaggggttaatttttcttatgtaagaggcattaatttgccggcctctgcaacggctaaaagacctgaattggttgatcgtcagtttcatgcaatgggtgtgtctttagttatccatcccaaaaatccttatgtgccaaccacgcatgccaatgtgcgatttttaatcgctgaaaaaccaggttctgactctatttggtggtttggtggtggctttgattta…	MNNDDIDVVKKYLLNLQDQICLALENEESEARFFEDVWERAEGGGGRTRVLENGQVFEQAGVNFSYVRGINLPASATAKRPELVDRQFHAMGVSLVIHPKNPYVPTTHANVRFLIAEKPGSDSIWWFGGGFDLTPYYPFKDDVIHWHSSAQSACLPFGDEVYSTFKKWCDDYFYLPHRHETRGVGGLFFDDLNEWGFETCFNFMQSVGNQFVEAYLPIVQKRKNTPYSERERDFQLYRRGRYVEFNLVYDRGTLFGLQSNGRTESILMSMPPLARWRYNWAPEPGSPEASLYEDYLKPQNWLNL
NODE_1076_length_18748_cov_305.038	fig|135618.10.peg.27	peg	NODE_1076_length_18748_cov_305.038_3411_4226	3411	4226	+	FIG00953934: hypothetical protein		FIG00953933	ff	atgcaaggacctttaaaaaaaatgtgcgccaaactggacgcttcggttcagtacactttgcccctaggcgaggagcgcgtgccattaaacgcattgattggccagacgataaaactaaggtatacgggcaatattgcctgtgtgcattgcaatagagtgattaagaaaagttttaatcaaggttactgttatccttgttttagctccttagcgcaatgcgatatgtgtattatgaagcctgaaacctgtcattttgaggccgggacttgtcgagaacctgagtggggtgagactttttgttttcagccgcatgtggtttatttggccaattccagtggtgtaaaagttggcattactcggcaaacacaaatcccgacgcgttggatagaccagggtgct…	MQGPLKKMCAKLDASVQYTLPLGEERVPLNALIGQTIKLRYTGNIACVHCNRVIKKSFNQGYCYPCFSSLAQCDMCIMKPETCHFEAGTCREPEWGETFCFQPHVVYLANSSGVKVGITRQTQIPTRWIDQGAVQALPIFRVKSRYISGLIEIVIAKHVSDKTSWQQMLKNNVEPVDLIAKRDELMHHCKLEIAEISQRFGEQAVMFLENETVVDIHFPVEHYPLKVKSFNFDKNPEVSGVLQGIKGQYLLLDTGVINIRKFSGYDVEFSR
NODE_1076_length_18748_cov_305.038	fig|135618.10.peg.28	peg	NODE_1076_length_18748_cov_305.038_4493_7903	4493	7903	+	Membrane carboxypeptidase (penicillin-binding protein)		FIG01360532	ff	atgcgaagcaggcgagtccttagagaaaataacgctgggcagggataccttcgttttttaactttatatatcgttgttgtatcaatgatagtgtcttttgctgtcataaaaattgtctacgatgaagtgaaaacttcaaagtatcaagcgcgttatttgtcggctattagtgagcagttgggttttaagcttatgtctggcgctagttcgtcaattcgttatcctgaatacggcccttatgatcaacgcttgggctataccttattgcctgaggttattaagcgcttacaaagtgccggttttgttattacttcgcaagctactttttcaccaatgatgtctgagcttgcaaattacgggctatttaacatttatcacgaaaaaacccaggcaggcctt…	MRSRRVLRENNAGQGYLRFLTLYIVVVSMIVSFAVIKIVYDEVKTSKYQARYLSAISEQLGFKLMSGASSSIRYPEYGPYDQRLGYTLLPEVIKRLQSAGFVITSQATFSPMMSELANYGLFNIYHEKTQAGLQITDKANHVIFNAIYPNYGYPNFKAVPPLIMDTLLFIENRELLHEKHTTVNPAIEWDRLGLAGLQLVAHKLGATSALPGGSTLATQMEKYRHSKNGYTNSILDKFRQMGTASLRAYMMGPDTLEMRQEIALSYLNSMPLAATPKLGEIHGLGDGLSGWFGTDFAEVNKLLSPEALRPPKQISEKQAIAYRQVLNIFLSQRRPTYLLGRGYEALQRLTDSYLRVMTEQGIVSPVLRDAVLKVKAVRPLKIDDVPVQFFAQKKTQNVL…
NODE_1076_length_18748_cov_305.038	fig|135618.10.peg.29	peg	NODE_1076_length_18748_cov_305.038_8531_7935	8531	7935	-	Molybdopterin-guanine dinucleotide biosynthesis protein MobA			isu;ar-431-EC_Molybdopterin-guanine_dinucleotide_biosynthesis isu;Molybdenum_cofactor_biosynthesis	atgatccaaaaaacacaggtaaccggtgtaattctggcaggtgggctcgctagacgcatgaataatcaagataaaggcttaatcaactataaaggtcggccgatgataagctatgccatagacgccctttcaacgattacgcagcaaaccctcatcaatgctaatcgtaaccaagaaatctatcaaggttttggcttgccagtcattgctgatcaaaccgatcattttgatggtccattagccggtgttttaaccgcaatgctctacacaagctcagatattttattggttataccttgtgactcaccattaattaaagcccatcacttacagaaactattaatgatgcgggcgacagaggacgcggatgttgctattgcttttgatggtgatcgctta…	MIQKTQVTGVILAGGLARRMNNQDKGLINYKGRPMISYAIDALSTITQQTLINANRNQEIYQGFGLPVIADQTDHFDGPLAGVLTAMLYTSSDILLVIPCDSPLIKAHHLQKLLMMRATEDADVAIAFDGDRLHPVFLAIKTSLKTKLQDYLNSGQRKVEAWLKQQKGVNVDFSDVPEIFININTLSELASLEAKNNE
NODE_1076_length_18748_cov_305.038	fig|135618.10.peg.30	peg	NODE_1076_length_18748_cov_305.038_8650_9054	8650	9054	+	Bll6198 protein				atgaatactaaatatagagttcttcttttaagcgtctgtttaagtgccgttgttacaggttgttcaacgactcttgaaaaaacagctgagcaagcacccgtggcacccacaactttagttaacgattacccgactcgggatcgtgttgaatatgttctaaattgtgtggctcaacatggtggtcttacttatattactcaatacgcctgtggctgcaaaattgataagattgctgagaaaatgagttttactgaatttgaatcggcaaaaacgtttacttatttaagtaaaggtcaaacaggggatgccggtgctgtttttcgtgatcctgcccaatctaaagatttaagaacacgcttaaaagaagcagaagcttcagcagagaagagctgttttgtt…	MNTKYRVLLLSVCLSAVVTGCSTTLEKTAEQAPVAPTTLVNDYPTRDRVEYVLNCVAQHGGLTYITQYACGCKIDKIAEKMSFTEFESAKTFTYLSKGQTGDAGAVFRDPAQSKDLRTRLKEAEASAEKSCFVK
NODE_1076_length_18748_cov_305.038	fig|135618.10.peg.31	peg	NODE_1076_length_18748_cov_305.038_11173_9155	11173	9155	-	DNA ligase (EC 6.5.1.2)		FIG00051439	isu;DNA_Repair_Base_Excision isu;CBSS-393121.3.peg.1913	atgtcttctttaagcactgactataagcaacttgtcacccaaataaaccaatgggatcatgagtattatgtattggacaatccttctgttagtgatgctgaatatgatcaatcttttcgaaagctactcgacttagaaagtcaaaatcctagtttaatttctgaacaatcaccctcacaacgtgtcggtgcaaaaccaataactgaattccgtaaaatagaacataacgtcaaaatgctttctttggcgaacgcctttagtcttgaagaaacctttaatttttttgaaaaggccgctaaagaactaaatatcgacgtctcaacactcacgatttttagcgaaccaaaactagatggcttagctctttcactccactatgaaaatggcttattaacctat…	MSSLSTDYKQLVTQINQWDHEYYVLDNPSVSDAEYDQSFRKLLDLESQNPSLISEQSPSQRVGAKPITEFRKIEHNVKMLSLANAFSLEETFNFFEKAAKELNIDVSTLTIFSEPKLDGLALSLHYENGLLTYAATRGDGQIGEDVTHTIRTIKSIPLKLTSATPPQTIDIRGEVFMPIAAFEKLNRRAEKNDLKVFVNPRNAAAGTIRQMNPKIAAERDLQFIPYGIGEYEGPLSFTDHSETLYYLHTLGFKQNPHCYAFSGNFEAFEKNYHVMEHARAEMPMQIDGIVYKINTLQQQTSLGFIARSPKWAIARKFPAQNEITQLLEVDFQVGRTGVLTPVARLEPVFVGGVTVSNATLHNMDEIDRLGLYRGDNIEIQRAGDVIPKIVKVVKKGNPR…
NODE_1076_length_18748_cov_305.038	fig|135618.10.peg.32	peg	NODE_1076_length_18748_cov_305.038_11917_11240	11917	11240	-	Cell division protein ZipA		FIG00001404	isu;Bacterial_Cytoskeleton	atggataaagaactattaagaattgtaatcatagcaaccggcatcatgattgtcttaggcatgctggcttggagttatttaagaaataaaagagaacaagacgacgttgatttttatgatgaattagaatttaatggccaacctcataacccactcacactgagtgacgaggaaacaaccggtttgccggctgattatgaagaggcttactttaaccaacaagaagcgccttatcttcatgatgacgcagagcctgaagaagaatatatagagcccgccccccgaatttcagcgcccgccattattcagtttagtttgcttgccaaatcagatgacggctttaatggcatagatcttattaatgcttttgaaatagtcggacttacctatggcagctta…	MDKELLRIVIIATGIMIVLGMLAWSYLRNKREQDDVDFYDELEFNGQPHNPLTLSDEETTGLPADYEEAYFNQQEAPYLHDDAEPEEEYIEPAPRISAPAIIQFSLLAKSDDGFNGIDLINAFEIVGLTYGSLKIFERLDGNRLVDYGVACMTEPGTFPENDLESFFTPGLVFFMQPTALDDAQLVFDDFIETIQLLAIELDGIILDHHRKDLTESTLQSLRQCL
NODE_1076_length_18748_cov_305.038	fig|135618.10.peg.33	peg	NODE_1076_length_18748_cov_305.038_15438_11917	15438	11917	-	Chromosome partition protein smc		FIG00026918	isu;DNA_structural_proteins,_bacterial	atgaaactcgaaaaaatcaaactttcaggttttaagtcctttgttgatactactgtcattcctatctctggcaatctgaccgccattgttggtccaaatggttgtggtaaatccaacatcattgacgccgttcgttgggtaatgggtgaaagttcagctaaacacttacgcggtggcaatatggctgacgtcatattcaacggctcatccggtcgcaaacccgtcagtaccgcatcagttgaattagtttttgataattcagaaggcaagctaggtggtgagtatgctcactacaattcaattgctatcaaacgacaagttagccgtgacggtcagtccctatttatgctgaatggctcacgttgccgacgcaaagatattactgatttatttctgggc…	MKLEKIKLSGFKSFVDTTVIPISGNLTAIVGPNGCGKSNIIDAVRWVMGESSAKHLRGGNMADVIFNGSSGRKPVSTASVELVFDNSEGKLGGEYAHYNSIAIKRQVSRDGQSLFMLNGSRCRRKDITDLFLGTGLGSRSYAIIEQGTISRMVEAKPDELRVHIEEAAGISKYKERRSETETRMKHTRENLERLDDLREEVDKQLKHLQKQAEKAEKYTELKKQERQFKLELLAMRWSTFHEAGKQLETKLHTVAAEHNRLFVELREVDQTIETKRAEHKAQQQAFNQAQGDYYTLVAEVSGLQQAIKHHEASHEETLAEITRTQLQAEQTWSQLELDLQTLDELKEALLETEENSIIAQEKQEEILNLQQDTLQQKSAWQAQWEAYRTLSSEYREQAE…
NODE_1076_length_18748_cov_305.038	fig|135618.10.peg.34	peg	NODE_1076_length_18748_cov_305.038_15755_17179	15755	17179	+	Replicative DNA helicase (EC 3.6.1.-)		FIG00061313	ff	atgactctttttttgccgttgaaaaccatgcctgaaaactatgctatggaacgtgattactcacttgatgctttaaaggtgccgccaaactccatacaggccgagcaatcggttttgggtggtttactgttggataatcaaacgtgggatacgatagccgataaagtcattgaaactgatttttataggcgcagtcatcagcttatctttagaaaaattgaagagcttgctgaaaaacagattccttttgacgtgattaccttatcggatgctttaaaagccgtaggggaattggaaaatgttggcggcttagcctatataatcatgctcgccaaagatacacctagtgcagcaaatattgcggcgtatgccaatatcgttagggatcgctctgtcttg…	MTLFLPLKTMPENYAMERDYSLDALKVPPNSIQAEQSVLGGLLLDNQTWDTIADKVIETDFYRRSHQLIFRKIEELAEKQIPFDVITLSDALKAVGELENVGGLAYIIMLAKDTPSAANIAAYANIVRDRSVLRQLIHIGTEISDSAFNTEGRDTAELLENAERQVFQIAEQRQRGQAGGFISIKSLLSKAVDKIETLFEQEGAITGASTGFTDFDELTSGLQPADLIIVAGRPSMGKTTIAMNMAENIALKSDKPVAVFSMEMPGDSLAMRMMSSLGRIDQHKVRTGKLEDDDWPRLTSAINLLAGTQLFIDDSPALSPTEVRARARRLAREHGQLGLIVVDYLQLMQSPSSGDNRVQQISDISRSLKALAKELNVPVVALSQLNRNLEQRPNKRPVM…
NODE_1076_length_18748_cov_305.038	fig|135618.10.peg.35	peg	NODE_1076_length_18748_cov_305.038_17176_18282	17176	18282	+	Alanine racemase (EC 5.1.1.1)		FIG00001642	isu;Pyruvate_Alanine_Serine_Interconversions isu;Alanine_biosynthesis	atgatccccgccgcctacgccgttttgaatttggatgcggtggcgcataacctagccgtggtgaggcgttgtgcgccagaggcaaagattatggcggttattaaggcgaatggatatgggcatggtttattgcgtattgctgaggttttagcctcggcagatgcttttgcggtggcgcgtgtggatgaggggattcgtttacgtaaggccgggattacaaaacgaattgcggtattagagggctttacttgtcttgaagagtttgaggcgttactggcgtatcacttggatgccgtggtgcattcagcggttcaggtagatattcttgagcaacgaaaagagcagggcgtttgtgctatttggttaaagctggatacaggcatgaatcgtttaggcttt…	MIPAAYAVLNLDAVAHNLAVVRRCAPEAKIMAVIKANGYGHGLLRIAEVLASADAFAVARVDEGIRLRKAGITKRIAVLEGFTCLEEFEALLAYHLDAVVHSAVQVDILEQRKEQGVCAIWLKLDTGMNRLGFKAKEFDAIYQRLTQCSIIKQPINLMTHLANADDLKDDTTHTQIKRFKETLATMTLALQTGSECSIANSAGILAWHEALSDWVRPGVMLYGISPFLDRTGEQLGLKPIMELHSRLIAVKSLDVGDKVGYSGTWVCEKPTLLGVVAIGYGDGYPRYAKAGTPILVNGQRVPLIGRVSMDMITVDLATQPLAKPGDTVTLWGEGLPVEEIALAADTIPYTLVCGVTQRVQIVEKSDLR
NODE_1076_length_18748_cov_305.038	fig|135618.10.peg.36	peg	NODE_1076_length_18748_cov_305.038_18723_18274	18723	18274	-	hypothetical protein				atgaagagctacattatcaatgctccacatttacaaagtctgcaaaaaagagtgggcgcgttatttgcttgggctatttgctgggtgatgtggatttatttattaattcccttggtcactctcagcaactgggttttaggcgacaaaaaattaatcaaccaaatgcgctggtttggtggttataaaagtttgttagaactgatgcaaatataccttatgagcttattgattatgatggtgctttggctactgtggattgcctatcgcctactaactaagccaagcaattcctcgtcaacccctaaaaaggtcagtgatgaagccttatgcgccttttatcacgtaaaaatagaggacttaccgtcctgtcgaaaagcgacaatgattacggtctttttt…	MKSYIINAPHLQSLQKRVGALFAWAICWVMWIYLLIPLVTLSNWVLGDKKLINQMRWFGGYKSLLELMQIYLMSLLIMMVLWLLWIAYRLLTKPSNSSSTPKKVSDEALCAFYHVKIEDLPSCRKATMITVFFDADGHIIKLEPHKPLA
NODE_1078_length_18725_cov_344.59	fig|135618.10.peg.37	peg	NODE_1078_length_18725_cov_344.59_2194_1232	2194	1232	-	Aspartate carbamoyltransferase (EC 2.1.3.2)		FIG00000122	ff	atgagtgaaaatattcagttaaattcggaaggcaaacttaagcatttcttgaccattgacggtctgccaaaaagcttgttgacagaaattctggatgtggcagagtcctttattggtatcggagatcatcaaattaaaaaagtacctcttttacgaggtaagactattgttaatctattttttgaaaatagcacgcggacgagaacgacttttgagcttgcggctaatcgcttatctgcggatgttttaagcatgagtatttcgacgtcttcgacgtctaaaggcgaaagcttgcttgatactattcgaaatttggaagcaatgtttgttgatatgttcattgttcggcattcaatcagtggcgcagcccattttattgcgcaacaaaccgctcctcat…	MSENIQLNSEGKLKHFLTIDGLPKSLLTEILDVAESFIGIGDHQIKKVPLLRGKTIVNLFFENSTRTRTTFELAANRLSADVLSMSISTSSTSKGESLLDTIRNLEAMFVDMFIVRHSISGAAHFIAQQTAPHISVINAGDGQHAHPTQAMLDMFTIRQIKKDFSPLRVAIIGDILHSRVARSQIQALNTLGVAEVRVIAPKTLLPAHVESLGVNVFHNLTAGLKDIDVVIMLRLQKERMTSALLPSESEYFKCFGLTEEKLKIAKPDAIVMHPGPINRGVEIDSKVADGPQSVILKQVSNGIAIRMAIMAMAMQKQGVM
NODE_1078_length_18725_cov_344.59	fig|135618.10.peg.38	peg	NODE_1078_length_18725_cov_344.59_2702_2196	2702	2196	-	Uracil phosphoribosyltransferase (EC 2.4.2.9) / Pyrimidine operon regulatory protein PyrR		FIG00000677	isu;pyrimidine_conversions	gtgctagaaatacacgatttactcaataaactagaagtccagttaaagcgtacgatcagcgaaaggcaattaattgaccctgttatgatcggaattcgcacagggggcgtttgggttgctgagcaaatgtaccagcggctgaaactaactgagccattgggcttactcgatatatctttttatcgtgacgatttttcgcaaattggtgttaatcccaatgttaaacctagtcagttaccgcctcatattgagggtcgtgacattatcttgatagacgatgttttttatacaggaagaaccattagagcggcgcttaacgagatttttgattacggccggcctaatcaaattattctggcggtgttaatagagcgtgacggtaggcagatacctttatcc…	MLEIHDLLNKLEVQLKRTISERQLIDPVMIGIRTGGVWVAEQMYQRLKLTEPLGLLDISFYRDDFSQIGVNPNVKPSQLPPHIEGRDIILIDDVFYTGRTIRAALNEIFDYGRPNQIILAVLIERDGRQIPLSPDCVGTSIKLKKGQRIKLIGPEPLAIELQTLDSAA
NODE_1078_length_18725_cov_344.59	fig|135618.10.peg.39	peg	NODE_1078_length_18725_cov_344.59_3161_2706	3161	2706	-	Putative Holliday junction resolvase YqgF		FIG00010099	ff	atgcaagatccattattgacaaaaaccagtgcagatacctatttgggtttcgatttcggttataaaaaaataggcgttgcagtaggacaaactgttacagcttcagcgagtccgttacaaactattcgatctattaatcaaagtccagattggcaaatcattaccaaactcatagccgaatggcgtccgatcggcttagtcgttggtatttctaggcaggcagatggttctgataaccccgttacgccgcgcattataaaattctgtaaccaattggaaggccgttatcaactgcctgttcataagcaagatgaggctctatcaacatttgaggctaaacaaatgttatttgatgaagttagtgttaatgcggctaagctttgggaggttcaggatcag…	MQDPLLTKTSADTYLGFDFGYKKIGVAVGQTVTASASPLQTIRSINQSPDWQIITKLIAEWRPIGLVVGISRQADGSDNPVTPRIIKFCNQLEGRYQLPVHKQDEALSTFEAKQMLFDEVSVNAAKLWEVQDQLAAQLILQSWLNDFKNKD
NODE_1078_length_18725_cov_344.59	fig|135618.10.peg.40	peg	NODE_1078_length_18725_cov_344.59_3841_3278	3841	3278	-	UPF0301 protein YqgE		FIG00137400	ff	atgaatatagctacttacctcaacaatcagtttgtcattgcaatgcctggcttgtctgaccctaacttttttcactccgttacctacatgtgccagcacaatgaagcaggcgctttaggtttagtggtcaataggttaacggatatgaagttaggtgaaatttttaggcaaatgaacatagcggttaccgcacacgacgcatccgaagtttttgtttatgcgggcgggccagtacaacaagagcgtggatttgttctccatactccttgtggatcatgggataacacgctggctatttctgaagccgtgtctttaacgacgtcgcgtgatgttattgaagcaattgctgatggcaaaggacctgagcagtatttagtggctttaggttatgcaggttgg…	MNIATYLNNQFVIAMPGLSDPNFFHSVTYMCQHNEAGALGLVVNRLTDMKLGEIFRQMNIAVTAHDASEVFVYAGGPVQQERGFVLHTPCGSWDNTLAISEAVSLTTSRDVIEAIADGKGPEQYLVALGYAGWGEGQLEQEMLANAWLNTPYNKSVLFDTPIDLRWQKAGEQIGIDINQLTIQAGHG
NODE_1078_length_18725_cov_344.59	fig|135618.10.peg.41	peg	NODE_1078_length_18725_cov_344.59_4762_3884	4762	3884	-	TonB protein				atggaaaataaggcgattgtcgctcctccttcggacttacccaatagtaataatttattgttgatagctatattggtagcggttgttgctcacattatttttataatgggggttaatttttccgccatccaacccataacaactaacaaagcaatagaaatcacgctggttaatccgagtgtaaaagaggtgccggaaaaagcggattttttagcgccggacaatcagttgggcgctggtgaggaagctaaaaaatccgaaccaccgccgcaaaaacttccgagtaaggaaagtcgtcaagaaaaacaaattaacaagatggcgcctgaagtgagtaaacctaaagcgttaaaaaaggtaattactcatcaagatgttaaaaagtctgatatgagcgct…	MENKAIVAPPSDLPNSNNLLLIAILVAVVAHIIFIMGVNFSAIQPITTNKAIEITLVNPSVKEVPEKADFLAPDNQLGAGEEAKKSEPPPQKLPSKESRQEKQINKMAPEVSKPKALKKVITHQDVKKSDMSASKDDVVSEVKERPQLTPELLQQQLAQLGTEIRQSQPSADQTKIKFVDSVSAHKYVAAQYMKDWESKVERTGNLNYPEAAAKKNFSGTLTMDVGIKADGTIYSIRINKSSGSLELDDAAIKIVRMSAPFPPLPLELMKELDVLVITRVWKFSDESGLVTR
NODE_1078_length_18725_cov_344.59	fig|135618.10.peg.42	peg	NODE_1078_length_18725_cov_344.59_5711_4764	5711	4764	-	Glutathione synthetase (EC 6.3.2.3)		FIG00000722	isu;Glutathione:_Biosynthesis_and_gamma-glutamyl_cycle isu;Heat_shock_dnaK_gene_cluster_extended	atgccaattaaactcggtatggtcatggactccattgatcacatcaacattaaaaaagacaccagttttgctatgttactcgaggctcaggctagggggtgggagttgcattacatggagcttaatgatttgtttttaaggaatggcagggcctttgccagaactagaacaataaccgtgcaacgtgatacccagaaatggtatcagtttgatactgagcaagacattccattagatgagttgaatgtcattatgatgcgcaaggatcctccttttgatcaggagtatatttatgcgacttatttgctagaacaagctgaaagtaggggtgtttatgtcgttaataaaccgcaatcgttgcgggatgctaatgaaaagctttttactgcgtggtttccg…	MPIKLGMVMDSIDHINIKKDTSFAMLLEAQARGWELHYMELNDLFLRNGRAFARTRTITVQRDTQKWYQFDTEQDIPLDELNVIMMRKDPPFDQEYIYATYLLEQAESRGVYVVNKPQSLRDANEKLFTAWFPQCCAETLVAREPSRIRSFLHEQGEIILKPLDGMGGTSIFHLRKDDPNLSVILETMTQYNSRYVMAQKYLPEIKEGDKRILLINGEVVPYALARIPSQGETRGNLAAGGRAEGRELTEQDRWIANQVGPTLREKGLIFVGIDVIGDKLTEINVTSPTCVQELDQQFGLNIAGLLMDHIEKNLQ
NODE_1078_length_18725_cov_344.59	fig|135618.10.peg.43	peg	NODE_1078_length_18725_cov_344.59_5841_6077	5841	6077	+	LSU ribosomal protein L28p			icw(1);Ribosome_LSU_bacterial	atgtctagagtatgtcaagtaacaggcaaacaacccgttacaggtaacaacgtttcacacgcaaacaacagaacgaaaagacgtttccttcccaatctgcaacatcacagattttgggtagaaagcgaaaatcgttgggttcgtcttagaatatcaacaaaagcaatgcgtattatcgataaaaacggcatcgatgcagttttagccgatttacgtaaaaatggcacaaaagtttaa	MSRVCQVTGKQPVTGNNVSHANNRTKRRFLPNLQHHRFWVESENRWVRLRISTKAMRIIDKNGIDAVLADLRKNGTKV
NODE_1078_length_18725_cov_344.59	fig|135618.10.peg.44	peg	NODE_1078_length_18725_cov_344.59_6089_6244	6089	6244	+	LSU ribosomal protein L33p @ LSU ribosomal protein L33p, zinc-independent			isu;Ribosome_LSU_bacterial icw(1);Ribosome_LSU_bacterial	atgcgcgataaaatcaaactgatctctaccgaaggaacaggtcacttttacactactacaaaaaacaaacgtactatgcctgaaaaaatggaggtcaaaaaatttgaccctgttgttcgcaaacacgttatttataaagaagctaaaatcaaatag	MRDKIKLISTEGTGHFYTTTKNKRTMPEKMEVKKFDPVVRKHVIYKEAKIK
NODE_1078_length_18725_cov_344.59	fig|135618.10.peg.45	peg	NODE_1078_length_18725_cov_344.59_7712_6432	7712	6432	-	Permeases of the major facilitator superfamily		FIG00613966	ff	gtgcctaaagttatcactgcttcttcggttactcgtattgctttggcaagttttattggaacagccattgaattttatgatttttatatttatggaatggcggctgccctggtaattgggcctgtatttttccctgatggtagtcaagcaacgcaaatgcttaatgcttttcttactttttcggtcgcttttttaacgcgtccgttgggcgcgatgttgtttggacatttcggtgatcgaattggacgaaaaacaaccttggtcgtctcattaatagtaatgggcgtgtctacaacattaattggctgtttgcctggatatagtgatattggtgtatgggcgcctatattgttatgttgttgccgttttggtcagggcatagggttggggggtgagtgg…	MPKVITASSVTRIALASFIGTAIEFYDFYIYGMAAALVIGPVFFPDGSQATQMLNAFLTFSVAFLTRPLGAMLFGHFGDRIGRKTTLVVSLIVMGVSTTLIGCLPGYSDIGVWAPILLCCCRFGQGIGLGGEWGGAALLATENAPAGKRGLYGMFPQLGPPVGFLLATGSFFLLAHFLTEQAFKDWGWRLPFLASSILVMIGLYARLALLETPVFVKVLQQDQLVVLPIKEVVKFHWGALILGALAMVVCYALFYISTVFSLSYGTTTLNIPRQYFLGILSVAVIFMAAATPLSAWAADHFGRRPVLLVACSGAFLSGFALEPMLNSGSPLIITIFLSLELFLMGAIFAPMGALLPELFPPHLRYTGSGTAYNLGGILGASFAPYLAQRLVAYGGLDWV…
NODE_1078_length_18725_cov_344.59	fig|135618.10.peg.46	peg	NODE_1078_length_18725_cov_344.59_8205_10109	8205	10109	+	Transketolase (EC 2.2.1.1)		FIG00020289	idu(1);Calvin-Benson_cycle idu(1);Pentose_phosphate_pathway	atgtctaattttccgattgatcttggcgcctatcagcgcataactttagatcccagcattaataccctgaccacccaacaaagagatagccttaaagctaatatccaactgtgtcgcgacgcaattgtattctttactgctacgggtgcagcgagaggcgttggcggacatacgggcggtccctacgatacagtgccagaagttatgattatggacgctttatttcgtggctctgctaatgggtttgtacctatattttttgatgaagctggacaccgtgtagccactcaatacctgatgtctacgcttaatggcgatttgccagctgaacgcttaatggaataccgcgcagcccattcccatttaccaggccaccctgaactaggctttacacctggt…	MSNFPIDLGAYQRITLDPSINTLTTQQRDSLKANIQLCRDAIVFFTATGAARGVGGHTGGPYDTVPEVMIMDALFRGSANGFVPIFFDEAGHRVATQYLMSTLNGDLPAERLMEYRAAHSHLPGHPELGFTPGVKFSSGRLGHMWPYVNGVAIANPRKVVFCLGSDGSQQEGNDAEAARLAVAQGLNVKLIIDDNDVTIAGHPSKYLTGCTTAKTLAGQGVTVLEGDGEDLDDLYKRICLAINTDGPVAVINHRPMCPGIVGLEGSTHGHDVISVKVAVEYLESRGQQAAADHLKEIKAPKNDAIFLGSSDKWDANRNVFGDAAVEILGRLSEAERYEKVRVIDSDLEGSCGLFKIHAAFPEVFISSGIMERGNFSAAAGFGMEAGKQGIFGTFSAFLE…
NODE_1078_length_18725_cov_344.59	fig|135618.10.peg.47	peg	NODE_1078_length_18725_cov_344.59_10259_11551	10259	11551	+	Proton/sodium-glutamate symport protein				atgctaataaaatctaagctcccactttattttcaagtagttattggcgcggctattggaacaacactgggagtgctattcgggcaagaaccttacttaggtggcttgttaaccaatgacatcttaggtcaattaggcatgctggttattcgcttattgaaaatgctggcaacaccccttatttttctggcaattttagattccataattagctccgacatcaactttcgtcatggtgctcgattattagccatttgtagtgttaatttatgtgtggctatgctgattggcttaacgattatgaatagctttacaccaggagaatcatggagtggtcatattcagacgttatcatcacacttacccactgaagcaactagaaccccacttaaaactgca…	MLIKSKLPLYFQVVIGAAIGTTLGVLFGQEPYLGGLLTNDILGQLGMLVIRLLKMLATPLIFLAILDSIISSDINFRHGARLLAICSVNLCVAMLIGLTIMNSFTPGESWSGHIQTLSSHLPTEATRTPLKTAPESVTLNPLKNIASYIPENIIEPFAKNNVISIILLALFIGAALRHIKQHPFVGDNSGIDVLIKLIAASYQLILQMLAWIILAIPAAIAGVIAQVVGKSGLSIFTLLAVFVATLLAGLLIHCLIYYPFMARCFGKMPIKRYLGQGMDAIIMGFSTNSSLATAPVTLNCLTTKMGVSERSARLSCLIGTNLNNDGIILYEAMTAIFLAQAIGFNLDLPQQLMIVAASIMVGIGVSGIPEAGLIALPLVLGSIGLSEQLIIMIIPLIAT…
NODE_1078_length_18725_cov_344.59	fig|135618.10.peg.48	peg	NODE_1078_length_18725_cov_344.59_11744_12292	11744	12292	+	Formaldehyde activating enzyme		FIG00028179	idu(3);Formaldehyde_assimilation:_Ribulose_monophosphate_pathway	atgaacaatagaattattatgcgtacaggtgaagcgttaattgctggtgggccaccagggacagcagccgaaccagagattattattggtgagctagatgggcctgtaggcactgctattgctaccatgacagccggtcaagcgagtggtcatactcgtgtgtttgctattttaaacaccgatattcaggttagacctgtcacgttaatggtcagtaaagtgacggttaaaaataaccgttataccaatatcttaatgggaaccgtacaagcagcgattgctaatggggttttagatgccgttcgtgctggagacattcccaaagaaaaagcgaatgacttaggtattattgtctctgtatggcttaatccaagtgtcgcgacggatgacaatctggat…	MNNRIIMRTGEALIAGGPPGTAAEPEIIIGELDGPVGTAIATMTAGQASGHTRVFAILNTDIQVRPVTLMVSKVTVKNNRYTNILMGTVQAAIANGVLDAVRAGDIPKEKANDLGIIVSVWLNPSVATDDNLDHRILFDIHRKAMSTAIHKAMNNQPDIDWLLENQEKVIHKYFQMGLDGKI
NODE_1078_length_18725_cov_344.59	fig|135618.10.peg.49	peg	NODE_1078_length_18725_cov_344.59_12383_12249	12383	12249	-	hypothetical protein				atgttcattttttacgttgaagatgaaagacttaaatctaggggtgttaggcgacctgaatcggttttatttatctttatagaaacaaggtttatatttttccatccaaacccatctggaaatatttatggataa	MFIFYVEDERLKSRGVRRPESVLFIFIETRFIFFHPNPSGNIYG
NODE_1078_length_18725_cov_344.59	fig|135618.10.peg.50	peg	NODE_1078_length_18725_cov_344.59_13095_12403	13095	12403	-	hypothetical protein				gtgagtaaggcttcaactgtccatttaggtaggcatgaaatcggtcgctttagtttttttttagtgtcgcttttaatgatgataggattgcgcccacttttggatgagtggattggcggtcttttttggggtgatgtaagcactgatatcttctttgcttgtgctttaatgtctgggttacatgcaatcaatgaacaaccccagcagttaagaatatctttattacttgttgttgccatcattattttgagtgttcttcactacaacatacaaaactcgataattgataatactaagttaattttgagtctaatttttcttgttcaaatgttaatcatgattttgacgcatatccagaaacaaaatgacgtcaccattgatttaatcatggccgctgca…	MSKASTVHLGRHEIGRFSFFLVSLLMMIGLRPLLDEWIGGLFWGDVSTDIFFACALMSGLHAINEQPQQLRISLLLVVAIIILSVLHYNIQNSIIDNTKLILSLIFLVQMLIMILTHIQKQNDVTIDLIMAAASAYILLGMVWAYAYYFLESFHLHSFSTNESLYDVLGAFNYYSFTTLTTVGYGDIFPATKAARALSILEAITGQLYLAIMISRLVGLHASQARTRYEN
NODE_1078_length_18725_cov_344.59	fig|135618.10.peg.51	peg	NODE_1078_length_18725_cov_344.59_14110_13283	14110	13283	-	Undecaprenyl-diphosphatase (EC 3.6.1.27)		FIG00000555	ff	atggctgactctaccttattgatacatgcaataattctcggtcttgttgaaggattgactgagtttttacccgtctcatcgacggggcatttaattctggttggacaattattaggctttaatgacgacaaaggtaaagtatttgaaattgccattcaatttgcagcaatactggctgttgtatgggaatatcgatcgcgtttgactcatactttaatcagtatgacgtctgagccactttctcaacgattggctattaacttgattgttgcgtttatgccagccgctgtattaggttttttgtttttaaagcaaattaaacattatcttttcaatccctttgttgttgcatcagctttcattatcggcggtgttttgattttgtgggccgagcgtcgt…	MADSTLLIHAIILGLVEGLTEFLPVSSTGHLILVGQLLGFNDDKGKVFEIAIQFAAILAVVWEYRSRLTHTLISMTSEPLSQRLAINLIVAFMPAAVLGFLFLKQIKHYLFNPFVVASAFIIGGVLILWAERRQHVVNTESVDDLTWRDALKIGFAQALAMIPGTSRSGATIIGGLFFGLSRRAATEFSFFLAIPTMFAATLYDVYKNRDLFSVDDIALFAVGGTVSFFSAFFAVRGLIRFISRHDFTVFAWYRIVFGIIVLLSAQMGWVDWDSH
NODE_1078_length_18725_cov_344.59	fig|135618.10.peg.52	peg	NODE_1078_length_18725_cov_344.59_15388_14132	15388	14132	-	Transcription termination factor Rho		FIG00000392	isu;Transcription_factors_bacterial	atgaatcttaccgagttaaaattaaaacaaataagtgaagttattgaaatcgctgagtcccttgggcttgaaaatgtcgccagatcacgtaaacaggatttgatttttgccattttgaaaaaacaggcaaaagcgggtgatgatatttctggtgatggagtactggaaattttgcaggatggatttggatttttacgaacgccaggttgttcttacttagcgggccccgatgatatttatgtgtcacctagtcaaattagacgtttttctttaaaaacaggtgatacgataacggggaagatcagacctccaaaagataatgagcgttattttgcaatgcttaaagtggatcagatcaattttgagccaccagaaaataccaaaaataaaatcaccttc…	MNLTELKLKQISEVIEIAESLGLENVARSRKQDLIFAILKKQAKAGDDISGDGVLEILQDGFGFLRTPGCSYLAGPDDIYVSPSQIRRFSLKTGDTITGKIRPPKDNERYFAMLKVDQINFEPPENTKNKITFSNLTPLFAKQRFVLEQGNGSSEDLTGRIIDLIAPIGKGQRGLIVSPPKAGKTMILQSLAQAIAEQNPECYLIVLLIDERPEEVTEMERCVRGEVISSTFDEPATRHVQVAEMVIEKARRLVEHKHDVVILLDSITRLARAYNTVVPSSGKILTGGVDANALEKPKRFFGAARNIEEGGSLTIIATALVDTGSRMDEVIYEEFKGTGNMELHLDRKIAEKRIYPAININRSGTRREEYLVDPDTLQKTWILRKILQPMDETAASEFL…
NODE_1078_length_18725_cov_344.59	fig|135618.10.peg.53	peg	NODE_1078_length_18725_cov_344.59_15904_15578	15904	15578	-	Thioredoxin		FIG01318274	isu;CBSS-315749.4.peg.3658 isu;Glycine_reductase,_sarcosine_reductase_and_betaine_reductase	gtgagtgattcagtccttcatgtgagcgatagtgaatttaatgaaatggtaattaacgctaacggtcctgtactggttgactattgggctgagtggtgtgggccttgtaaaatgattgcgccggtgttggatgcaattgctcaagattatgctggaaaattaaccgtagtaaaaataaatatagatgagaatcctcaaactccccagttttatggtgtacgtggaattccaacgcttatgttattcaaagctggagaagttgaagctactaaagtaggtgctttaactaaatctgaacttgctaagtttattgatagtaatatttaa	MSDSVLHVSDSEFNEMVINANGPVLVDYWAEWCGPCKMIAPVLDAIAQDYAGKLTVVKINIDENPQTPQFYGVRGIPTLMLFKAGEVEATKVGALTKSELAKFIDSNI
NODE_1078_length_18725_cov_344.59	fig|135618.10.peg.54	peg	NODE_1078_length_18725_cov_344.59_16048_17340	16048	17340	+	ATP-dependent RNA helicase RhlB		FIG00001917	isu;ATP-dependent_RNA_helicases,_bacterial	ttgtctgattgtatcctgcaaggtttaaccgctgctagttttaagcactgtacgcctatacaagatcgagcattacccctactattaagaaacagagatatcgcggggcaggctcaaacgggtacaggtaaaacagctacttttttattggctacttttcagtttttaatcaacgataataatcaagacacagaagactcaagtcttaaaattgatgaagaagacgaagccaatacctcattacccagcttaccaaaaatagttagcacaaaacccaacgaaattaaaaatccacgagcccttattcttgctccaactcgcgagttagctattcaaattcacaaggatgcacttctgcttggcaagcaccttccgttaaaatttgcgttaatatatgga…	MSDCILQGLTAASFKHCTPIQDRALPLLLRNRDIAGQAQTGTGKTATFLLATFQFLINDNNQDTEDSSLKIDEEDEANTSLPSLPKIVSTKPNEIKNPRALILAPTRELAIQIHKDALLLGKHLPLKFALIYGGTDYQKQLDAIKTNVDIIIGTPGRIIDFYRQNAFTLDNIKVTVMDEADRMFDLGFIKDIRFLLRRMPAPELRLNMLFSATLSYKVTELAYEHMNNPVLIHIKSEEVTSKAIQQNAYCPANEQKIPLLVGLLNFFKPQRSIIFVNTKRCAELLNDTLNANGYKTAALSGDVPQEKRQQLLTDFQQNKITLLIATDVAARGLHIADVSHVFNYDLPQEVEDYVHRIGRTARFGASGDAISFICEQYAYSMPDIEEYIGQKILVNKITS…
NODE_1078_length_18725_cov_344.59	fig|135618.10.peg.55	peg	NODE_1078_length_18725_cov_344.59_18001_17342	18001	17342	-	FIG001957: putative hydrolase		FIG00001957	ff	atgatgattgattggaaacaaattgatactgttttattggatatggatggaactttacttgatttaaactttgataatcatttttggaatgaatttgtgcctttaaagtttgctcatctaagaaatataagtgttgattcagctaaaaaaatattagaacctcagtttaaaagtatggaaggaaaattggagtggtattgtcttgattattggagtgagattttacaattagatattgttgcattaaaaactgagttagcgggattaattgaagtgctaccgcatgttactgagtttcttgaaaagctgcaggtaagtagcaaaaaagtgttattggtcacgaatgctcatcccgatagcttagccttaaagatggaaaaaacttgtttacagccgttt…	MMIDWKQIDTVLLDMDGTLLDLNFDNHFWNEFVPLKFAHLRNISVDSAKKILEPQFKSMEGKLEWYCLDYWSEILQLDIVALKTELAGLIEVLPHVTEFLEKLQVSSKKVLLVTNAHPDSLALKMEKTCLQPFFDSIISSHHYGYPKENTQFWKHFYQHQTFNKKKSLMIDDSLAVLNAAKLFGIEYLISVSKPDSLLPKKVINEYVSIEDFRELMIGL
NODE_1078_length_18725_cov_344.59	fig|135618.10.peg.56	peg	NODE_1078_length_18725_cov_344.59_18044_18604	18044	18604	+	ADP compounds hydrolase NudE (EC 3.6.1.-)		FIG00001392	isu;Nudix_proteins_(nucleoside_triphosphate_hydrolases)	atgtcagataatccaatcattcttaacaaatctactgtagcaaaaagccgcttattccatattgaagccctcgaaatacaattcagcaacggtcaacttcgaaattatgagcggctaactaggggcaacccaggcggcgcagttttgattgtaccgatgcttgataagaataccgttctgttaataagagaatattctgcaggtgttcaccgttatgaagttggtttacctaaaggtaaaactgatcctgatgagtccttttttgaagctgctaatagagaacttaaagaagaggttggatttggcgctagaaaacttcatcatttaagcaccttttcattagcgccctcctatttagaacataccactgagattgtacttgctcaagacttgtatcca…	MSDNPIILNKSTVAKSRLFHIEALEIQFSNGQLRNYERLTRGNPGGAVLIVPMLDKNTVLLIREYSAGVHRYEVGLPKGKTDPDESFFEAANRELKEEVGFGARKLHHLSTFSLAPSYLEHTTEIVLAQDLYPEKLLGDEPEDLEVIPWQLNNINSLIASGQCTEARSIAALFMTLEYLKSDLYSQ
NODE_10921_length_4612_cov_320.172	fig|135618.10.peg.57	peg	NODE_10921_length_4612_cov_320.172_885_1	885	1	-	N-carbamoylputrescine amidase (3.5.1.53)		FIG00001378	isu;Arginine_and_Ornithine_Degradation icw(1);Polyamine_Metabolism	atgaaatccacattaatcgttagtgccattcaacaaacgtgtaatgaagacagacaaactaatctggctttttctattttaaagatacgagaagcggctgaggcaaatgctgatctggtcgtgctacccgaattacatttaggaccgtatttttgccaaaatgaagaccctagtcattttgatcttgcacaacctataccaggcccaacgactgacattttatctaccctcgctaaagaactaaaaatcgtcatagtctcaacaatttttgaaaaaagagcgcccggtttatatcataatactgccgtggtctttgataaagatggcagtattgccggaaaataccggaaaatgcacataccagatgacccagggttttatgagaaatattatttcaca…	MKSTLIVSAIQQTCNEDRQTNLAFSILKIREAAEANADLVVLPELHLGPYFCQNEDPSHFDLAQPIPGPTTDILSTLAKELKIVIVSTIFEKRAPGLYHNTAVVFDKDGSIAGKYRKMHIPDDPGFYEKYYFTPGDMGFTPIETSIGKLGVLICWDQWYPEAARLMALAGAELLIYPTAIGWDPEDSKEEKQRQLDAWITIQRSHAVANGIPVISCNRVGFEQAPDSTKGIEFWGNSFIAGPQGEIITQANASEITLLNCPLDGQKSDQVRRIWPFLRDRRIDAYSDLNKRFID
NODE_10921_length_4612_cov_320.172	fig|135618.10.peg.58	peg	NODE_10921_length_4612_cov_320.172_1150_2484	1150	2484	+	UDP-glucose dehydrogenase (EC 1.1.1.22)		FIG00000532	ff	atgaaagtaacggtatttggatcgggttatgttggtttggtaaccggtgtttgtttggcagaagtgggtaatgacgttttatgcgttgatgtagatcaacggaaaattgacgacttgaaaaacggcattattccaatctacgagcctggactagaagaattagttaaaaataaccagcaggctggccgaataaaatttactactgatattaatgaagccgttagtcatggagtatttcaatttatagcggtgggtacgcctcctgatgaagatggcgccgcagatttacaatacgtattggcggtcgcaaaatcaatcgctgaaaatatgaatgcttatcgtatcgttgttgataaatcgacggtgccagtgggcacggctgataaagtcagagaaact…	MKVTVFGSGYVGLVTGVCLAEVGNDVLCVDVDQRKIDDLKNGIIPIYEPGLEELVKNNQQAGRIKFTTDINEAVSHGVFQFIAVGTPPDEDGAADLQYVLAVAKSIAENMNAYRIVVDKSTVPVGTADKVRETILQVQEARGVAIDFDVVSNPEFLKEGAAINDFMKPDRIIVGTDNPRTAELLKALYAPFNRSHDRIITMDVRSAELTKYAANAMLATKISFMNELANLAELLGADIEHVRNGIGSDSRIGYSFIYPGCGYGGSCFPKDVKALERTAQQMGYKAELLNAVENVNNRQKEVLFNKISNYYKGALKGKCFALWGLAFKPRTDDMRDAPSRVVLEALIHAGATVRAFDPEAMHEAKRIYGDNPGLMLVDSAEEALEGANALVVVTEWKNFW…
NODE_10921_length_4612_cov_320.172	fig|135618.10.peg.59	peg	NODE_10921_length_4612_cov_320.172_2703_3122	2703	3122	+	OsmC/Ohr family protein		FIG00948612	ff	atgcaagcaacagtcaaatgggtcgatggcgttatgtttgtcggcgaaactggcagtggtcatgcgattgttatggatgggccgcctgaccatggaggtagaaatatgggtatgcgtcccatggaaatgattttactaggcttgggtggttgttcatcttttgatgtagtacagattttacaaaaaggtaggaataatattgttaattgcgttgcagaaatttctgcagaacgcgttgatgctgttccaagcgtgtttagtaagattcatttgcattttgtggtaagtggtcgtgatttgaaagaagcggctgttgaaagggcagtgaagttgtcagcagaaaaatattgttctgcttccattatgttgggtaaagcaggtgtagatattactcacgat…	MQATVKWVDGVMFVGETGSGHAIVMDGPPDHGGRNMGMRPMEMILLGLGGCSSFDVVQILQKGRNNIVNCVAEISAERVDAVPSVFSKIHLHFVVSGRDLKEAAVERAVKLSAEKYCSASIMLGKAGVDITHDFEVIEV
NODE_10921_length_4612_cov_320.172	fig|135618.10.peg.60	peg	NODE_10921_length_4612_cov_320.172_3127_3942	3127	3942	+	S-adenosylmethionine decarboxylase proenzyme (EC 4.1.1.50), prokaryotic class 1A		FIG00002793	isu;Polyamine_Metabolism	ttgaataaattgcaattacatggctttaataatttaaccaagtcactcagtttcaatatatacgatatttgttatgcaccggctgagcagcagcaggcttatattgaatatattgatgaagcttataacgcaaaaaaattgacgcaaattcttaaggatgttgctgaaattattggcgcccagattcttaatattgcacatcaggattatgatccgcaaggcgctagcgtcactatgctgatctccgaaggcgatgttgctccgccgcctaatatgaatagccaatctcctggaccattgcctgaaacggtattggctcatttggataagagtcacattacggtacatacttatccagaaagccatccggataatggtattagtactttccgcgctgat…	MNKLQLHGFNNLTKSLSFNIYDICYAPAEQQQAYIEYIDEAYNAKKLTQILKDVAEIIGAQILNIAHQDYDPQGASVTMLISEGDVAPPPNMNSQSPGPLPETVLAHLDKSHITVHTYPESHPDNGISTFRADIDVSTCGRISPLKALNYLIHSFESDVVTMDYRVRGFTRDISGKKHYIDHNITSIQNYIAKDTQESYQMIDVNVYQENIFHTKMMLKETELENYLFEKESNLTEEQKEEIEVKLQREVAEIFYGHNYRRKKLKVADQIS
NODE_10921_length_4612_cov_320.172	fig|135618.10.peg.61	peg	NODE_10921_length_4612_cov_320.172_4544_4065	4544	4065	-	hypothetical protein				atgcgagtgaaccctgaaccgttaaaagctgatcttatctttccttggattattcaaggcattctactatcgactctattcatctttgttggaacctgttttatttacggtgatcagataaaacaaacgcttccagaggatcagcgcctagttatcaggtctatattttatgttatcgctatcgttacttttccgatgactaatttaattcggcatattcagctcaggctgaaccaaacaatgccattttctggccttccagcaagaactatggcaaaaaaacgttatttaataacgattttcgtatcaatgtcgcttattgaaagcataggaatttttggctttatgatgtatatcgttggcgatacacctaatagtttatttatttttacaggatta…	MRVNPEPLKADLIFPWIIQGILLSTLFIFVGTCFIYGDQIKQTLPEDQRLVIRSIFYVIAIVTFPMTNLIRHIQLRLNQTMPFSGLPARTMAKKRYLITIFVSMSLIESIGIFGFMMYIVGDTPNSLFIFTGLAALGMFLYRPKINEYTRIVDALTNET
NODE_11311_length_4501_cov_302.842	fig|135618.10.peg.62	peg	NODE_11311_length_4501_cov_302.842_629_1009	629	1009	+	Hemoglobin-like protein HbO		FIG00001245	isu;Bacterial_hemoglobins	atgacaacccaaacgccttatgccttgatggggggcgaaaaaagcatccttaatctggtagatcggttttattactacatggacgtgctgccagaagctcagggtatacgagccatgcatcaagctgatcttgattcagctaaaaaaaagctgttcaagtttttgtcaggttggttggggggacctaatctatacattcaagaatacggccatccaaagttacgtgcacgtcattttccctttgtaattggcgactcagaacgtgaccagtggatgctttgtatgaataaagtattagcagaaatgactatggatccactggtagaagcaaatgttcaaaatgctttacagcaacttgcaacccatatgattaatcaatag	MTTQTPYALMGGEKSILNLVDRFYYYMDVLPEAQGIRAMHQADLDSAKKKLFKFLSGWLGGPNLYIQEYGHPKLRARHFPFVIGDSERDQWMLCMNKVLAEMTMDPLVEANVQNALQQLATHMINQ
NODE_11311_length_4501_cov_302.842	fig|135618.10.peg.63	peg	NODE_11311_length_4501_cov_302.842_1192_1890	1192	1890	+	Conserved domain protein				atggaattagttactacagcggctggttatgaaatgcttttgcgatggggacatttgttggcagggattacctggattggtttactttactattttaatcttgttcaaggtgagtattttaaagacgcagaagcgtcggctaaatcagatgttattcaaaaattagtgcctagggcattatgttggtttcgctggggagccgttgttacgcttctgactggaattggtatgttagggatcaggggcggcggttcagtagatatttatgtcggcgctcttttgggtattataatgtttaccaatgtttggttaattatttatcctaatcaaaaaattgtcatagcctctgctacccaaatggcaaatggcggcgaagcattgcctgaagctgctggagca…	MELVTTAAGYEMLLRWGHLLAGITWIGLLYYFNLVQGEYFKDAEASAKSDVIQKLVPRALCWFRWGAVVTLLTGIGMLGIRGGGSVDIYVGALLGIIMFTNVWLIIYPNQKIVIASATQMANGGEALPEAAGALAAAGLASRTNALFSVPMLYFMGASSHFPHSFNVFSFLIAALIIMALEYNGAYPALKNISFLQKLPAGGKMAPYASIKGVIHCGLGLTIVLFLIVHFIK
NODE_11311_length_4501_cov_302.842	fig|135618.10.peg.64	peg	NODE_11311_length_4501_cov_302.842_2803_3795	2803	3795	+	hypothetical protein				atgagtttgctgctgctgggtgactctgttttagctggtccatcacttcaggttgatgaggtgttaagtgttttgggcatggataaagggcagattgccaaactagtggaggcgcaaccgcttagttatgctttaaacgaaggccgttccgatgaggttgctgttgctgtggtttggtacttaccggtgcctctagccaaagtatctgaatatttgcggctagaaaatagtggctcattagacgacgatgtcgctgattacggattattgacggaaaagggtggagcaagctccttaacacccattgcgctttccaatgaagacactatggcattgttagaggctgagcgaggggatgaatttaatttatcggctcatgagtacgccagtttcaaagca…	MSLLLLGDSVLAGPSLQVDEVLSVLGMDKGQIAKLVEAQPLSYALNEGRSDEVAVAVVWYLPVPLAKVSEYLRLENSGSLDDDVADYGLLTEKGGASSLTPIALSNEDTMALLEAERGDEFNLSAHEYASFKALKKTLKHSPQKNIDGLVGLHYRDILFQRFLAYRQGGSYAIAPYMREDGLDSKPSLELNQAANESAILTRYFPTLLEAWLDYPKTLPLGVKETFPWVKKNVEGRVATILRHRIDTDWNGGTLILTREFYASHSYNASQWITGCLPYRDGTVIFQQVRSYTDQVAGVASGVKHLVGRELLKDKMLKYFKRLCGILGQCE
NODE_11311_length_4501_cov_302.842	fig|135618.10.peg.65	peg	NODE_11311_length_4501_cov_302.842_4212_3874	4212	3874	-	bll7352; hypothetical protein				atgttagagccggattgttcctattattctgaagcaaccatgcaaggtaaactttacgacgttgatggttatccaggtgccattctttcggataaccctagggatatagtgtatggcgacgtatatacaataactaacagcgcgttcgtgttttctcaattagataactatgagtcttgttccgataactatcctaaacctcaagaatatcgacgagaaaaactaaacatttcactttctaacggacgtaaaatttcagcatgggtatatctttttaatcatcacattcttaatctaaagcaaatcgtttcaggtgattatttgaacatgcctgaataa	MLEPDCSYYSEATMQGKLYDVDGYPGAILSDNPRDIVYGDVYTITNSAFVFSQLDNYESCSDNYPKPQEYRREKLNISLSNGRKISAWVYLFNHHILNLKQIVSGDYLNMPE
NODE_1171_length_17768_cov_293.704	fig|135618.10.peg.66	peg	NODE_1171_length_17768_cov_293.704_874_62	874	62	-	Hypothetical NagD-like phosphatase			isu;Pyridoxin(Vitamin_B6)_Degradation_Pathway	atggatggagttttatggcacgggcctcatgcggtacccggtttaaatgaattttttgacaccttaaatacactaaaaatacgcttcattttagcgaccaacaatgcgagtttaacgccccaacaatatgtcagcaaactggcaaagatgggcgtcacagttacacaagaacaaatactcacctcaggtaccgcaaccgccctttacctcagccaacaagtcaatcctcagaaaaccagagtcttcgtcattggcgttgatggcgccactcaaccacttcttgagcatggctttaccttaaccggtctttatgaagtcaataacgacaaagatactgaacaaaaaggtgccgacatagtggtctgtggtaaagatgaaaccctcacctggcataaactc…	MDGVLWHGPHAVPGLNEFFDTLNTLKIRFILATNNASLTPQQYVSKLAKMGVTVTQEQILTSGTATALYLSQQVNPQKTRVFVIGVDGATQPLLEHGFTLTGLYEVNNDKDTEQKGADIVVCGKDETLTWHKLATATLNISAGARFIGTNGDTTLPTEHGVTHGNGAILAALEVATGVSPTIIGKPEPIIYQQALALLGTTPEETVAIGDRLETDILGAVRTGIRSIMVLTGISSEQDVKVSEYQPTWVMSDITAITHALLNSAETKALG
NODE_1171_length_17768_cov_293.704	fig|135618.10.peg.67	peg	NODE_1171_length_17768_cov_293.704_1979_1035	1979	1035	-	Lysophospholipase (EC 3.1.1.5)		FIG00004249	isu;Triacylglycerol_metabolism	atgggctgtatgcccatgactcatccaccgggcgccaaaactaacaaccctcaacttcatgacacgcactttgtaacagaagatggcgtcaatctacccttacgccactggttacctgacaccgaacctcaggctatattaattgcattgcacggcttcaatgattacagtcatttttttgaacaaccggctcactattttagtcagcaaggtattgcctgctttgcctatgatcaacgcggctttggcgccgcacccaatcgtggcttatgggccggcagtacggcctatagcaacgacttactcagcctaatcgaacttataaaaaaacgctatcctagccagcctattttcctgatcggtgaaagtatgggaggcgccattgtcatcaataccatg…	MGCMPMTHPPGAKTNNPQLHDTHFVTEDGVNLPLRHWLPDTEPQAILIALHGFNDYSHFFEQPAHYFSQQGIACFAYDQRGFGAAPNRGLWAGSTAYSNDLLSLIELIKKRYPSQPIFLIGESMGGAIVINTMNQTKRPAIAGIILVAPALWARSTMPWYQTSLLWTMAHSLPWLTLTGEGVKVMPSDNIEMLRALGRDPLVIKATRVETLYGLTDLMDDAFESATVLHENTLMLYGEKDDIIPKQPTYQFIEKFLANGASPKKIAFYQQGYHMLLRDLQAPTTWKDISTWIKNKTDNLPSEADKRAQYVLTHF
NODE_1171_length_17768_cov_293.704	fig|135618.10.peg.68	peg	NODE_1171_length_17768_cov_293.704_2481_2029	2481	2029	-	Molybdenum cofactor biosynthesis protein MoaE		FIG00018405	icw(2);ar-104-EC_Molybdenum_cofactor_biosynthesis_moaABCDE icw(1);Molybdenum_cofactor_biosynthesis	atgacccttaaaataatcacccaagcatttgacccctaccaagaaattcaacgttatcagcatgcccacccagaaaatcttggccatattggtgcaaccaatatttttataggcaccatgcgcgactttaatgaaaatgtcgccgttaaaggcatgacgctagaacactatcccggcatgactgaaaaacaactcgacaacatagtggtagaagcacacgctcaatggcagcttattgatacgttaatcattcatcgagtagggactattttgcccaatgagcccattgttttggtagccatatggtcctctcaccgaggcgatgcctttgatgcctgccgatatattatggaagcacttaaatcaaaagctcccttttggaaaaaagaacacttatcc…	MTLKIITQAFDPYQEIQRYQHAHPENLGHIGATNIFIGTMRDFNENVAVKGMTLEHYPGMTEKQLDNIVVEAHAQWQLIDTLIIHRVGTILPNEPIVLVAIWSSHRGDAFDACRYIMEALKSKAPFWKKEHLSNNDERWVTHNSTGYKTP
NODE_1171_length_17768_cov_293.704	fig|135618.10.peg.69	peg	NODE_1171_length_17768_cov_293.704_2717_2484	2717	2484	-	Molybdenum cofactor biosynthesis protein MoaD			isu;ar-104-EC_Molybdenum_cofactor_biosynthesis_moaABCDE icw(2);Molybdenum_cofactor_biosynthesis	atgtcaattaaagtgcgttattttgccagcttaaaagaaagcattggacgctcagaagacactctaagctttacacccttattaaccgtgtctgacgtctggaagcttgccaacccaactatcgcgttatctgaaaatatattagttgccgttaacatggactacgttaactacgattttatagtcagtgatgacgatattgtcgccttttttccacctgtgacgggcggttaa	MSIKVRYFASLKESIGRSEDTLSFTPLLTVSDVWKLANPTIALSENILVAVNMDYVNYDFIVSDDDIVAFFPPVTGG
NODE_1171_length_17768_cov_293.704	fig|135618.10.peg.70	peg	NODE_1171_length_17768_cov_293.704_2794_3270	2794	3270	+	Molybdenum cofactor biosynthesis protein MoaC		FIG00053487	icw(1);ar-104-EC_Molybdenum_cofactor_biosynthesis_moaABCDE isu;Molybdenum_cofactor_biosynthesis	atgacctatacacctcattttaatcaagctggcgaagctcacatggtcgatgttggcaaaaaagccattacggaacgcgcagcgattgctgaaggttatattgaaatgcacgcagaaacactacagtcaattgtggcaggtgagcataaaaaaggcgatgtgctggcggtagcaagaattgccggcattatggcgagtaaaaaaaccgctgagcttattcctctttgtcatcccttgccgattacgcatgtagaaatcaatttgaccgctgatagtgataatcatcgaatacgttgtcagacgactgttaaaacaaccggccagacaggtatagaaattgaagcgttatgtgcgacccaaattgctttactgactatttacgatatgtgtaaaggggtc…	MTYTPHFNQAGEAHMVDVGKKAITERAAIAEGYIEMHAETLQSIVAGEHKKGDVLAVARIAGIMASKKTAELIPLCHPLPITHVEINLTADSDNHRIRCQTTVKTTGQTGIEIEALCATQIALLTIYDMCKGVDRGMVIQSVQLLEKQGGKSGHWQRL
NODE_1171_length_17768_cov_293.704	fig|135618.10.peg.71	peg	NODE_1171_length_17768_cov_293.704_3365_4408	3365	4408	+	UDP-3-O-[3-hydroxymyristoyl] glucosamine N-acyltransferase (EC 2.3.1.-)			isu;Llipid_A_biosynthesis_cluster isu;KDO2-Lipid_A_biosynthesis	atgcctattaccttaaaagagctagccaatttatgtgaagcgcgtgttgtgggtggcgatggtgagacattgatttacacggcagcagatattaaatccgctcaagtaggtcaggttactcagttggtcagccataaatacgctcagtttattgtcaattcaacagcgagtgcgtgctttattgctgagggttatgcggtggaaaatgtgcccgaaaatatggcgctactggtttgttctgatccagagatgagttttattaaggccttagatatacttcatcccgctagaagttacagtgcacaggttgctccgcaggcggtgcttggcgttaatgtaaccttaggggttaatgtttatattggtccttatgcggtgctgggtgaaaatgtggttatt…	MPITLKELANLCEARVVGGDGETLIYTAADIKSAQVGQVTQLVSHKYAQFIVNSTASACFIAEGYAVENVPENMALLVCSDPEMSFIKALDILHPARSYSAQVAPQAVLGVNVTLGVNVYIGPYAVLGENVVIGDNSIILAGAYLGNNVKIGKNCQINPYAVIYDAVVLGEHVIIHSGAIIGADGFGYKFRNNRHIKVPQVGNVVIDDHVEIGANTCIDRGALGSTVIGSGTKIDNLVQVGHNNKVGKNVIMCGLTGVSGSCNIEDYAILAGSSGVADHVTIGQGAVVMARSGVAGDVKAGTQVFGSPAKDKKTAYKEQIALSKLPELLKKVKLLEEKIEALEKVSS
NODE_1171_length_17768_cov_293.704	fig|135618.10.peg.72	peg	NODE_1171_length_17768_cov_293.704_4524_5231	4524	5231	+	3-demethylubiquinone-9 3-methyltransferase (EC 2.1.1.64)		FIG00030029	ff	atgacagtaaaagacaacgtacatttgcacgaaatcaataagtttggctctatggctgaacgctggtgggatactgagggtgaatttaaaaccttgcatgatatcaacccgttacgtattcaatttattcagagttttgtggatattgcgggtaagcgtatggttgatgttggctgtggcggcggtattttaacggagggattagctaggttaggcgctgatgccttaggtattgatctgagtgaagaattgattgatattgctgatttacatggcttggaaacaggcgttagtgcaaattatcaaaaaataagcgcagaaaatttagcggaacaacaggctgaaagttttgatcatgttacttgtatggaaatgttagaacatgtgccagatccaggc…	MTVKDNVHLHEINKFGSMAERWWDTEGEFKTLHDINPLRIQFIQSFVDIAGKRMVDVGCGGGILTEGLARLGADALGIDLSEELIDIADLHGLETGVSANYQKISAENLAEQQAESFDHVTCMEMLEHVPDPGSIISACATLVKPGGMVFFSTLNRKPKAYLMAIVAAEHVLRMLPRGTHDYKTFIKPSELCQSARNAGLELQGMVGIEYNPFNKLFSLGKDIDVNYIAAFKRIE
NODE_1171_length_17768_cov_293.704	fig|135618.10.peg.73	peg	NODE_1171_length_17768_cov_293.704_5238_5918	5238	5918	+	Similar to phosphoglycolate phosphatase, clustered with ubiquinone biosynthesis SAM-dependent O-methyltransferase		FIG00133698	ff	atgtcgactgattttaaattatcctgcgtattgtttgacctcgatggaacactggttgatacggcgccagatttaatcgctaatctaaatgatgccttggtttatcatggtttttctgagattgtcgatcattctgtcaaaccttttatttcttttggtgccgcagggatggttaattatgttctgaaacaatcagtttcagaagaagttaaggccgccgtagtcgacacgatgctagcttattatcaagctaatatcgctgaacattcgctcgtctttgcaggtattttagacgccttagcgcatattgaaagtaaggggcttaagtggggtgtcgttacaaataaacgcgagcgctttacgacgcctttgatggccgctttaaatttaaccgatcga…	MSTDFKLSCVLFDLDGTLVDTAPDLIANLNDALVYHGFSEIVDHSVKPFISFGAAGMVNYVLKQSVSEEVKAAVVDTMLAYYQANIAEHSLVFAGILDALAHIESKGLKWGVVTNKRERFTTPLMAALNLTDRAACIISGDTTGNSKPHIEPMLMACKIAEVLPHECVYVGDAPHDITAGKNAQMKTIAALYGYINSDNPPETWGADVLINSPEQLTDWINSVLCL
NODE_1171_length_17768_cov_293.704	fig|135618.10.peg.74	peg	NODE_1171_length_17768_cov_293.704_5909_6637	5909	6637	+	Oxidoreductase, short-chain dehydrogenase/reductase family				atgtctttgaaacagcaggtcattttaatcacaggagcgggtggcggcttgggtcgcatggcggctttaacgctggctaaagcgggcgctcatgtcattttgctggataaaaacatcgccaaattggaagcggtttatgatgctattttggcagaaaatgcgcctcaacctattatttatccctttgatcttgctggcgctaatgaaaatgactatcaggaattagccgataaaattgctgaagagtatggttcattgcaaggtttgttacatttagcggttgagtttagttcatttacacctatggctcagttgagtactaaagactgggggcataccttaaatgtgaatttaaatgcggcttttctattaacgcgcgtcttattgccggttatggaa…	MSLKQQVILITGAGGGLGRMAALTLAKAGAHVILLDKNIAKLEAVYDAILAENAPQPIIYPFDLAGANENDYQELADKIAEEYGSLQGLLHLAVEFSSFTPMAQLSTKDWGHTLNVNLNAAFLLTRVLLPVMEKSQHASIVFTSDSSARKSQAYSGAYGVSKIAMEALAKILAEELESGNKIRVNTLVPGAVDSPLRKRAYPAEDKAKLPTMDSLAPAYLYLFSAQSIGVTGQIINAPTFHL
NODE_1171_length_17768_cov_293.704	fig|135618.10.peg.75	peg	NODE_1171_length_17768_cov_293.704_6615_7205	6615	7205	+	PaaD-like protein (DUF59) involved in Fe-S cluster assembly			isu;Iron-sulfur_cluster_assembly isu;Scaffold_proteins_for_[4Fe-4S]_cluster_assembly_(MRP_family)	atgcccccactttccacctataactttatttttatggcagaacgagaaagctttgttttaaccagagatgttaacattgttactattcctgatggcacaccaagtactttaagcaaaggtgaagaagtcactattcatcagtctttgggtaacaattatacggttgtgactgaacgtgggcatatggtacgtattgcgggtgttgatgctgatgctttgggaaaagagcatcatgagttgcataccttggtgttagagaccagtgctgaagcggtggaaaagaattgctgggaggttatgaaaacggtttatgatccagaaatccccgtcaatattgttgatttaggtctggtttattactgccttgttaaggcgctagatgatgaaaatgaaaatgaa…	MPPLSTYNFIFMAERESFVLTRDVNIVTIPDGTPSTLSKGEEVTIHQSLGNNYTVVTERGHMVRIAGVDADALGKEHHELHTLVLETSAEAVEKNCWEVMKTVYDPEIPVNIVDLGLVYYCLVKALDDENENENAVHVIMTLTAPGCGMGPVIQGDVEKCIRALPGVKTVDVEVVLDPPWSREMMSEVAQLQLGLY
NODE_1171_length_17768_cov_293.704	fig|135618.10.peg.76	peg	NODE_1171_length_17768_cov_293.704_7262_8188	7262	8188	+	Acetylspermidine deacetylase (EC 3.5.1.48); Deacetylases, including yeast histone deacetylase and acetoin utilization protein		FIG01955827	isu;Hydantoin_metabolism	atgaccacccttttttatcatcaccccgattttttgagccatgatactggcgtaaaccatcctgaatgtgcggatcgtttaaggcttataaataaggcgatggaagcgcctgaattttctagtttaatcaaagtgctttcgcctttaggaactcagcagcaaatcgagttggtacaccctgtgagtcatatcgacgctattcttagcgcgattccagcggatggtcattattatctagatcaagatacgcttttatcaacgggctctaaacaagcagcttttcgtgctgtgggtgctgtatgtgatgccgttgataaggtgttaacaggtaaggcacagaatgctttttgcgcggtgcgtccccccggccatcatgcagaagcagaagccgcgatgggt…	MTTLFYHHPDFLSHDTGVNHPECADRLRLINKAMEAPEFSSLIKVLSPLGTQQQIELVHPVSHIDAILSAIPADGHYYLDQDTLLSTGSKQAAFRAVGAVCDAVDKVLTGKAQNAFCAVRPPGHHAEAEAAMGFCLFNNIAIAAEYARQHYQVKRIAIVDFDVHHGNGTQAIFYNQADVLYTSTHESPNYPGTGFPAETGVGNIINVPLLAGDCGVEFRKKYRSIIFPALRHFQPELLLISAGFDAHKDDPLASIKLVEDDFYWLTHELMLIADDYCEGRIISVLEGGYHLKALAASVAAHVSALMGV
NODE_1171_length_17768_cov_293.704	fig|135618.10.peg.77	peg	NODE_1171_length_17768_cov_293.704_8321_9148	8321	9148	+	Glutamate racemase (EC 5.1.1.3)		FIG00000397	isu;Glutamine,_Glutamate,_Aspartate_and_Asparagine_Biosynthesis isu;Poly-gamma-glutamate_biosynthesis	atgacacattcatctacttcagtttgcaccgtcggggtttttgattctggagtcggtggcttgtctgtacttaaagctatacgaaaagaacatcctagcgtcgattttatttatctcgcagattcaggaaatgcaccctacggaagccgatccgtcgagtttatagaaaatagagcctctcagatagcggatgctttagtaagtactggagcccagattattgtggttgcctgcaacaccgcgacggctgttgcggttgaaaagcttcgcgcacaattgagcgttcccgtgattgcgatggagcctgctataaagccggccgtcgcgcatacgaagacgggggttattggtgttcttgccaccgaaagaacgctggagagtctggctgtggcaaggtta…	MTHSSTSVCTVGVFDSGVGGLSVLKAIRKEHPSVDFIYLADSGNAPYGSRSVEFIENRASQIADALVSTGAQIIVVACNTATAVAVEKLRAQLSVPVIAMEPAIKPAVAHTKTGVIGVLATERTLESLAVARLCAEFGQGVKIHLQPCPGLVELVERGDLSSPCTEALLRKLISPLIAKGADTLVLGCTHYVFLEPMIRSIVGPSVHIIESSAAVARQTMHHLALMNNRALSACAGRELFLTTGIPKNAQAVFSQLWGACVEVQPFDHRNTHEEV
NODE_1171_length_17768_cov_293.704	fig|135618.10.peg.78	peg	NODE_1171_length_17768_cov_293.704_9540_9202	9540	9202	-	Nitrogen regulatory protein P-II		FIG00005111	idu(3);Ammonia_assimilation	atgaaattaataaccgcaataataaaaccacatatgcttgaagaagtgcgcgaggctcttacggatattggggtgacaggcattactgtctcagaagttaaaggcttcggccgtcagaaaggacataccgaaatttatcggggcgcagaatatgtggttgattttctgccaaaagttaaaatggaaatcatcgtagcgactgacaatctagagagagttgtcgataccattgttaagacagctagaacaggaaaaattggggatggaaagatatttgtaaccgaagcctttcaagttatccgaatacggacaggtgaaacgggtaatgaagctatttag	MKLITAIIKPHMLEEVREALTDIGVTGITVSEVKGFGRQKGHTEIYRGAEYVVDFLPKVKMEIIVATDNLERVVDTIVKTARTGKIGDGKIFVTEAFQVIRIRTGETGNEAI
NODE_1171_length_17768_cov_293.704	fig|135618.10.peg.79	peg	NODE_1171_length_17768_cov_293.704_9798_13799	9798	13799	+	hypothetical protein				gtgttttgttttgaaatcgtgttactgcctttacgtataactaatatgttggctttgttggttcatggttttgggcatgcctttctgctatttatagtgacaggtaagttaagttcatttagcttcaacctactatctgaaggggttggacttaataatctgctaaaaagtttactgcctttacagtctttgcctcaatggtcagaaaatacacctaaaattattaatacagtgtctacgactatgaaatgtcgactagttgctattggaggaatagcgatgaacttattcagtatgggagtcgcttttaggctggctctgcacttaaattcatctatccagtttcctcaactagaactttgcgtttataacacgttgttgttgtattttatggtgagt…	MFCFEIVLLPLRITNMLALLVHGFGHAFLLFIVTGKLSSFSFNLLSEGVGLNNLLKSLLPLQSLPQWSENTPKIINTVSTTMKCRLVAIGGIAMNLFSMGVAFRLALHLNSSIQFPQLELCVYNTLLLYFMVSSFLAVLSLPDINAFIKGNAQFFACGPAFAIRYKLTEEDKKSSGLATERLLELVEILSREAATRGGQSGGFSFIAKKAGALSIIFDKVVKGKREDIVRVLCQRLFELLRKAKKEGYGKCGNFEAVLLHLRYATGGATHWHNAQPHWYEYFDNMMYHRFEEGRLVTADGEVFNMIAHNGDMDGVYLDFTSQGKAVRHYFTQMEARAVFLKLMPHSTSHGDSDSRSVAEWMDFHYTQGLAYKALRYAYFTAVLDFNRDIVTGQFSLSEL…
NODE_1171_length_17768_cov_293.704	fig|135618.10.peg.80	peg	NODE_1171_length_17768_cov_293.704_13816_16302	13816	16302	+	PBS lyase HEAT-like repeat domain protein				atgattttattggtttttattctcgctttttttgttagtggtattttcacgctattaacccttcaagttagaaagccgggtgatcgctttattattctgttgatttattatctattgctctgtctggctataggcatcgttatctcggtgcttctcggcgtggcatggcatccgtatttgcaaattgctgcttttgtttatataaccgtttactggatgcggcaaatctgggtatcttcattttggggtaaattattaaatgaaacgtggttgatcctgcatttatttatagggggttatctgtacgcggcaacacaaattccctatgaaaataaaccctttgcacccatttccatcaatgcgccattgcccctcacggttgaccaatacgctgttcga…	MILLVFILAFFVSGIFTLLTLQVRKPGDRFIILLIYYLLLCLAIGIVISVLLGVAWHPYLQIAAFVYITVYWMRQIWVSSFWGKLLNETWLILHLFIGGYLYAATQIPYENKPFAPISINAPLPLTVDQYAVREISGLPIVKQLPPSTLAIERLTTKKVTKITQHSEPMSLSWESIAPLMQKDSHIHRVMYQLKKEQESTLSALLANLNDISANSTQMRRHALNAEQILDLLQEQAISNAHYQTLLETWRLLDDDEHAFKIIQTEARFQALLGLLEDDKVDESYKVEFIDYMSQQFSGDVRLIKPLIHLYDQLDEAYPRQKRLNHVFMALYIAKREALINAFKAMGEPIVKPLMDYRNKTVSHITYSQARLDLFLQHDFGVKLRPLYGVSNPLSLRDFL…
NODE_11738_length_4383_cov_291.864	fig|135618.10.peg.81	peg	NODE_11738_length_4383_cov_291.864_85_1470	85	1470	+	Alkaline phosphatase (EC 3.1.3.1)		FIG00000766	idu(1);Phosphate_metabolism	atggatcaaggtcgacttggcatttcactgacctacacagcaaatacattggtcactgattcagccgcttctgcgacacaattagccaccggtaaatttgctggtgcagaaatgttaggtcttgatgtgcatggtaatgttcaagaaaatattattgaaaaagctaaacgcatgggtaaagcaacaggcttggtttcagatactcgcatcactcatgcgactccggcggcttttgctgcgcatcagacccatcgtggacaagaaaacagcatacccgaagatttattggcgactgaagccgatgtaatgttttctggcggtttaagctactggttaccccagcaagctaatgaaactaactcatccttatataatgagcttacccagttaacggctaat…	MDQGRLGISLTYTANTLVTDSAASATQLATGKFAGAEMLGLDVHGNVQENIIEKAKRMGKATGLVSDTRITHATPAAFAAHQTHRGQENSIPEDLLATEADVMFSGGLSYWLPQQANETNSSLYNELTQLTANKIDIKSSRTDDKNLLSLAKSKGYNLVFTKNELQQATGKTLGLFASSMMQNGMLEAQHKNDVNTAQPSLSDMSTQAIKILDHNPNGFFLMIEAGQIDTASHRNDTGLLLHEMLRINDTLNAVLDWAATRDDTLVIVTADHETGGFGFSYSGENIPPPNHLSGTAFSDGTLFHPKYNFGKPDILDKLYTQKLSYHDIFAKFDELPKAQQTSLKLTEIVSLYSEFKITEAQATKILTTETNPFHIPDHPSLGEKRVPKIEVNGAFFVYQ…
NODE_11738_length_4383_cov_291.864	fig|135618.10.peg.82	peg	NODE_11738_length_4383_cov_291.864_1987_1862	1987	1862	-	hypothetical protein				atgaagcaattagagcttcatcatgatgactggttaggtttgaattatacagccaatagccagacagaacagctagagtcacgattattaatagagaaattgagtgggaatcagtataaaagctga	MKQLELHHDDWLGLNYTANSQTEQLESRLLIEKLSGNQYKS
NODE_11738_length_4383_cov_291.864	fig|135618.10.peg.83	peg	NODE_11738_length_4383_cov_291.864_2029_3516	2029	3516	+	Cytosol aminopeptidase PepA (EC 3.4.11.1)		FIG00000336	isu;Aminopeptidases_(EC_3.4.11.-) icw(1);CBSS-208964.1.peg.3826 isu;Dehydrogenase_complexes	atggaatatgtaatagaaaccgccccattagaaattttacaatgtgactgccttattgttggtgtctatcaagacctgaaacttagtgataccgcaagcattgcaaaccaaatgaccaacggattaatcagcaagtttcttgatcggggcgatattactgggaaaatcggcgaaactgtgcttatcaatgctattcctgatggcttaattgagcgtattttagtggttggcttgggtgaagacacgcccttgtcaggcaaaaaatataggaaagccctgttagccgccattagcagtctcaaaaaaacaaccattaaatctattatctgcagtttaggtgagtgtgaagttattgcagctgaccagcaatggaaaactcgacaaattattgaagtcttc…	MEYVIETAPLEILQCDCLIVGVYQDLKLSDTASIANQMTNGLISKFLDRGDITGKIGETVLINAIPDGLIERILVVGLGEDTPLSGKKYRKALLAAISSLKKTTIKSIICSLGECEVIAADQQWKTRQIIEVFNDAVYQFTAYKSNKEIDNKIEKVTITAPKADSIIAQLGLLQGLAIAEGINLTKLLGDLPGNICTPTYLAEQALQLGKQYPSLDISILDEADMEKLGMGALLSVSRGSRQPAKMITLDYQGGDKLSKPIILIGKGLTFDAGGISLKQAPGMDEMKYDMCGGAAVMGTLLAAVQMKLPLNIIGLIPSSENMPDGDANKPGDILTSMSGKTIEVLNTDAEGRLLLCDTLTYAERFNPDVVIDLATLTGACLVALGRVPSGLLGNCDVLC…
NODE_11738_length_4383_cov_291.864	fig|135618.10.peg.84	peg	NODE_11738_length_4383_cov_291.864_3509_3940	3509	3940	+	DNA polymerase III chi subunit (EC 2.7.7.7)		FIG00023690	isu;CBSS-208964.1.peg.3826	atggctgaagtcagcttttatatactaccaacagaatcaatagaagagcgcgatgagtttgcttgcaaactcatcgaaaaaatttatcgtagcggattttattgttatgtacttactgataacgtagagcaaagcaaaaagattgatgatctgctctggacgtttagagcaagcagttttatcccacatcagcaatataagggtgaattgccaatcattgatgaggtcatcttagtcggtcattttcagccaccagaccgatggcaacatacccttattaacttgtctgctcagtgcccaaatcagtttacctatatagaacgcattcttgagatattagatggcaatgaagcaactaaagagaagggaagaattcgttatcggcaatatcaggagtca…	MAEVSFYILPTESIEERDEFACKLIEKIYRSGFYCYVLTDNVEQSKKIDDLLWTFRASSFIPHQQYKGELPIIDEVILVGHFQPPDRWQHTLINLSAQCPNQFTYIERILEILDGNEATKEKGRIRYRQYQESGIKIKTYQDW
NODE_11738_length_4383_cov_291.864	fig|135618.10.peg.85	peg	NODE_11738_length_4383_cov_291.864_4309_3971	4309	3971	-	FIG00922492: hypothetical protein		FIG00922491	ff	atgactatgaataaatatcaaaaaccatccttgcaaacacaagatgaagccttgaagcttagtaaggggacccaacgacccgcacaaacgaaagagcaaacaaagttgatcgctcaaggtatccaaaaaggaattgatctttataagagacagcaaaaagaaaaagcgagggacttaaacaaaaaacttaagaaaacatcgcgtcaaaaagaatcagtcattgcaacagcagatgatgatgagcaagcgtatattatttatcgacagcactggcttccttggctgttacttattatgacttggggaggtataggcatttattgctttcaatataagtga	MTMNKYQKPSLQTQDEALKLSKGTQRPAQTKEQTKLIAQGIQKGIDLYKRQQKEKARDLNKKLKKTSRQKESVIATADDDEQAYIIYRQHWLPWLLLIMTWGGIGIYCFQYK
NODE_11787_length_4365_cov_277.029	fig|135618.10.peg.86	peg	NODE_11787_length_4365_cov_277.029_215_970	215	970	+	Polyphosphate glucokinase (EC 2.7.1.63)		FIG00002564	isu;Entner-Doudoroff_Pathway isu;Polyphosphate isu;Glycolysis_and_Gluconeogenesis	atgctaattctcggggtagatgttggtggttctggtattaaaggtgcaattgttgatacagtcacgggcacgttagtgagtgatcgttatcggattgagacgcctcttccggcaacaccagatgccattgctttaacacttgcgcaaatggttaaccattttgagtggagtggaccagtaggttgtggttttccagcagctattcagcagggagtggcaaggactgcaagcaacatatcacctttatttatgggtactaatatcgataaattattttcaatttttactaaatgcccttgtttttgccttaacgatgcagatgcggccggcatggctgaaatccattttggtgcagggctggagcaatccggtgtggtcttgttaataacaattggaacc…	MLILGVDVGGSGIKGAIVDTVTGTLVSDRYRIETPLPATPDAIALTLAQMVNHFEWSGPVGCGFPAAIQQGVARTASNISPLFMGTNIDKLFSIFTKCPCFCLNDADAAGMAEIHFGAGLEQSGVVLLITIGTGLGTAIFSDGKLIPNTELGHLIMKNGKNAEQYASDATRKAEGLSWKRWGKRFNKYVNLMEKLFWPDLILLGGGASNNFDKYKAQITTKTVVKPAAFLNQAGIVGAALYAESKSLQGIK
NODE_11787_length_4365_cov_277.029	fig|135618.10.peg.87	peg	NODE_11787_length_4365_cov_277.029_1072_2094	1072	2094	+	Oxidoreductase				atgactatcaaaacaaaattacgttggggaatattgggtgcggcgcgtgttaatgagcgattattgcctgcaattgtaggtgcatccaatgctcagttggtggctattgccagtcgtcgtgagggtgctgcggcaaaaacgttagcccagtttgcaccgcaagaagcgaatgtaaaaacatataatgcgcttgatgagttattaacagatccagatgttgatgcggtttatgtaccgctgtctaataatgagcatgctgaatgggtattgcgcgctatcaagagcggaaagcatgtcttgtgtgaaaaaccaatagcactaaccgttactgatatagacgccataaaagtggcggcaaaaaaacataaagtaacggttatggaaggctttatgtataga…	MTIKTKLRWGILGAARVNERLLPAIVGASNAQLVAIASRREGAAAKTLAQFAPQEANVKTYNALDELLTDPDVDAVYVPLSNNEHAEWVLRAIKSGKHVLCEKPIALTVTDIDAIKVAAKKHKVTVMEGFMYRFHPQHARVQEIISSGLIGDLRSVRASYSFMMQPARMYRLTEPTERGGGAMWDIGCYAIHSIRQFFDQDPIAVTALASYVESGADISSSGIIDFGLGKFAQFDFSFERSRRCEYELIGTKGGIKCHAVWQIQGDVPVISWWTEKGLQCEERLPFANHFQLEIEHFSDCVLNKKEPLLSLDDAKANCQLIVGALKSATLGQVVHLSSDE
NODE_11787_length_4365_cov_277.029	fig|135618.10.peg.88	peg	NODE_11787_length_4365_cov_277.029_2197_2649	2197	2649	+	Ribonucleotide reductase transcriptional regulator NrdR		FIG00000382	isu;Ribonucleotide_reduction	atgcggtgtccgttttgttcggctcaagatacgcgtgttcttgattctagattgataaatgaaggggatcaggttcgtagacgtcgagaatgcagcggatgtaaggaacgctttactacctttgaagttgttgagttaacaataccccgcattatcaaacgtgatggtaatcgagagccttttgaagagcacaagctccgctctggaatgcttaaagcattggaaaaaaggcctgtgaacagtgatgcaattgaggcatcaattaaccggattaaaaaggaattgatagaagccggggatagagaaattcctgtgttacaactgggcgagaaagtcatgaaggagttaagcttgttggatcatgtcgcttttgtaaggtttgcctctgtctatagaagt…	MRCPFCSAQDTRVLDSRLINEGDQVRRRRECSGCKERFTTFEVVELTIPRIIKRDGNREPFEEHKLRSGMLKALEKRPVNSDAIEASINRIKKELIEAGDREIPVLQLGEKVMKELSLLDHVAFVRFASVYRSFQDVSEFTEMIEDLQKK
NODE_11787_length_4365_cov_277.029	fig|135618.10.peg.89	peg	NODE_11787_length_4365_cov_277.029_2649_3731	2649	3731	+	Diaminohydroxyphosphoribosylaminopyrimidine deaminase (EC 3.5.4.26) / 5-amino-6-(5-phosphoribosylamino)uracil reductase (EC 1.1.1.193)		FIG00000384	isu;Riboflavin_synthesis_cluster isu;Riboflavin_synthesis_cluster isu;Riboflavin,_FMN_and_FAD_metabolism_in_plants isu;Riboflavin,_FMN_and_FAD_metabolism_in_plants isu;Riboflavin,_FMN_and_FAD_metabolism isu;Riboflavin,_FMN_and_FAD_metabolism	atgacagctatgcaagatgcgatttacatggctagagctattcagttagcaaaaaaaggtctgtatacaacagacccaaatccgcgtgtgggttgtgttttggtaagagatggccagattattggagaaggctggcatgtccaatcagggcagggtcatgcagaaattgaggcattacaaaacaccgaaaatgcaaaaggtgcaacggcttatgtcactttagagccttgtagccatcatggtaaaacaccgccttgttgcgatgccttgataaatgccggtgtaagtcgcatagttgtagctatgcaggatccaaatccattggtttctgggcgaggactcgaaagacttaaagccgctggttgtgaagtaagttgtggcttgttaatggaagaggcg…	MTAMQDAIYMARAIQLAKKGLYTTDPNPRVGCVLVRDGQIIGEGWHVQSGQGHAEIEALQNTENAKGATAYVTLEPCSHHGKTPPCCDALINAGVSRIVVAMQDPNPLVSGRGLERLKAAGCEVSCGLLMEEAQTLNRGFIKRMTLNRPFVRSKLAMSLDGRTALASGESKWITSVEARADVHQLRAQSSAILTGINTVLADDPALTARVASDVTQPIRVVLDSTLKMPVTAQISKLEGRSLILTCSDDKEKYVELQSAGFEVYKLPSKNTRLELSAVMDFLAQQQINEVLVEAGSVLNGALLVENLVDEWIVYMAPCVLGDQGRGLFSVPGLDKMSDKKDLILRDVRQVGSDLKLTLTQ
NODE_11788_length_4365_cov_252.147	fig|135618.10.peg.90	peg	NODE_11788_length_4365_cov_252.147_176_301	176	301	+	hypothetical protein				atgattcgtgccagtttgtactcaggcacaccactgggcaatgagtgttttaaaaaacagattgaagtcatgacgggttgtaaagtgggtatcattaagccaggtcggccggtaatgattcagtaa	MIRASLYSGTPLGNECFKKQIEVMTGCKVGIIKPGRPVMIQ
NODE_11788_length_4365_cov_252.147	fig|135618.10.peg.91	peg	NODE_11788_length_4365_cov_252.147_547_1086	547	1086	+	hypothetical protein				atgactgatgaagaattaaaagcgctagtagcaagtttggctgttgcgcaacgtgtaacagatgagcaaatgaagcgcaacgataaaatgttgacagaaaagctagatcgtatgggtattacgctaggtaatgtaaccaataatcaaggtgatgtagctgaggaatttttctttaatagtttagctaatgatactcatttgggtagtattcatttcgacgatattgaaaagaacggccataaacgtcgcggtaaaaccgaagaagaatacgacatcattatgactaacggtgatgctatcggcattgttgaagttaaatacaaagcccatgaaaatgatttagataagctagatcgtaagatgcaaaactttaaaaaactgtttcccatttaccaaaac…	MTDEELKALVASLAVAQRVTDEQMKRNDKMLTEKLDRMGITLGNVTNNQGDVAEEFFFNSLANDTHLGSIHFDDIEKNGHKRRGKTEEEYDIIMTNGDAIGIVEVKYKAHENDLDKLDRKMQNFKKLFPIYQNYKQYGAIATFHINDDAKREALRRGYFVLQRSGDLVHTESSDHLTVL
NODE_11788_length_4365_cov_252.147	fig|135618.10.peg.92	peg	NODE_11788_length_4365_cov_252.147_1235_1450	1235	1450	+	hypothetical protein				atgatgatgatttttatattgcctattatttactttttgttgcgcttacttctacgcaaaacaattcgacttaaaaatgatttaaacgtgctggtaactagctacgatccttatcagcttagcctttattgggatagtatttctattcaaagaaagatcggcttatttttgggcgccttaagttcgatctatctggcatcgtttttctttatgtaa	MMMIFILPIIYFLLRLLLRKTIRLKNDLNVLVTSYDPYQLSLYWDSISIQRKIGLFLGALSSIYLASFFFM
NODE_11788_length_4365_cov_252.147	fig|135618.10.peg.93	peg	NODE_11788_length_4365_cov_252.147_1947_2636	1947	2636	+	Cytochrome c family protein				atgattacactgcctattgataacacaacggattctaaaatacaccgttatcaaggcgtattattaagtaccttattagatcaagtatttaatcagcagtggagacactatgatgcgattaaatttattgccgaagatggttatcatcccatcattccggtagcaaatatcttagcgcataagggtttgattgctataggcgaagagggccacttaggtttttcacctttgacacgtaaaacgggtgaagtgattgcacccggttcattttatttaatgtgggaaaatattattgatgcaagcgctaataaagataattggttaagtggcgcttggcaattatcccgcatagaactaaccaatttcgcacaagaatatccacattcgtcaccccctcat…	MITLPIDNTTDSKIHRYQGVLLSTLLDQVFNQQWRHYDAIKFIAEDGYHPIIPVANILAHKGLIAIGEEGHLGFSPLTRKTGEVIAPGSFYLMWENIIDASANKDNWLSGAWQLSRIELTNFAQEYPHSSPPHSADSKINQGFIAFQQHCIKCHTINGDGGKEGPELNYPMNVTEYWREDVLVKFIADPQSVRYSSKMLAFYRDTDNRTEIIDSVIAYLKSMKNKKIAP
NODE_11788_length_4365_cov_252.147	fig|135618.10.peg.94	peg	NODE_11788_length_4365_cov_252.147_2696_3112	2696	3112	+	hypothetical protein				atgacatttgatcctaatatacctaaaggcaccgaagtaactagcgaagaaatttgtactctttttggctgtaacttatacggcgatatgaatagatccgtcaaaaccaacaccttggttcttatatttaatcgcagtaaatctgtatatccagatcgaattgatgacgatgtcattcattatacggggatgggccaatacggaaatcaagatttaaatggcgctcaaaataagaccttaaatgagtcagccactaacggggttggattacatctatttgaaataatagagcaaggtcagtttatttatctgggtgctgtcaaacttgaccagaatccctatcaagaagcgcaattagatgatgaaggtcatgagcgcttagtctggaagtttccatta…	MTFDPNIPKGTEVTSEEICTLFGCNLYGDMNRSVKTNTLVLIFNRSKSVYPDRIDDDVIHYTGMGQYGNQDLNGAQNKTLNESATNGVGLHLFEIIEQGQFIYLGAVKLDQNPYQEAQLDDEGHERLVWKFPLRIAAQ
NODE_11788_length_4365_cov_252.147	fig|135618.10.peg.95	peg	NODE_11788_length_4365_cov_252.147_3427_4296	3427	4296	+	putative membrane protein				atgcaaaaaaagctcataaatatgacctcgaaacattttatattatctacaatggtcttcgcactgtccgtgcaaggttgcgcacacgaggctaacacactcgtcaatccacccactcaagctctgcccaatgtagagcaacaaccggcagcacaaactgtaacctcgccgccacctgcccctatcattcaacagtatgcgctggatcgtctcaaaaaaatgagtgaaacactggcttcagctaaatcattcacctatcgttccaacaattttatggaagttcagtccgccgctacggggcaatttctcactttgtttgttagcactgatgtcgccttacaacgacctaataaatttcgtgccaatgtctttggtgacgtcccaagttttgagctttat…	MQKKLINMTSKHFILSTMVFALSVQGCAHEANTLVNPPTQALPNVEQQPAAQTVTSPPPAPIIQQYALDRLKKMSETLASAKSFTYRSNNFMEVQSAATGQFLTLFVSTDVALQRPNKFRANVFGDVPSFELYFDGANFSAFDPQKNVHSVSEPLSTIDDMLSYVATKSHINFPAADFLYSDPYSVMAKNVTHAIVIGPSMVNGVSCEHFAYMEPDINLEIWIENGKKALPLRVAMTYKQVPNFPRFMIEYKDWKLNPKLKKDIFVFKAPVNAKQLMFDMTESTNHQKK
NODE_12039_length_4302_cov_296.18	fig|135618.10.peg.96	peg	NODE_12039_length_4302_cov_296.18_85_219	85	219	+	hypothetical protein				ttgtcattaccttttaataaaaaactagtgcaggcctggctgaaaaaaggtgtcaacgccattgtaagcgacgtgacgctggcaaaaatattacgcgaaagcttcgatttcatattaatcactagagaaatttaa	MSLPFNKKLVQAWLKKGVNAIVSDVTLAKILRESFDFILITREI
NODE_12039_length_4302_cov_296.18	fig|135618.10.peg.97	peg	NODE_12039_length_4302_cov_296.18_1081_539	1081	539	-	OmpA domain protein				atgaaaaaatgttcaaaaaaaataatcgttgcagttactgctttctcactaattttattgggtggttgcgttagtcaaaccaaatacgatgatttaaatgcacagtaccaacaacttcaagctgcctttaatgatgatcaagcagaaattgttcttctgaaaggtgaactaaaagtcaccatgctggatgccgtattgttttctgaaggcggatatacccttaaccaagactccaaagatattcttgataagttagtacctacactaacaggcttaaaagaaacaaaaattattgtagatggtttcacagacaatatgccaattggtgctaaattaaaacgtcaaggtattgcatcaaacttggagttatcttcaaaacgagccgacgtagttgttcag…	MKKCSKKIIVAVTAFSLILLGGCVSQTKYDDLNAQYQQLQAAFNDDQAEIVLLKGELKVTMLDAVLFSEGGYTLNQDSKDILDKLVPTLTGLKETKIIVDGFTDNMPIGAKLKRQGIASNLELSSKRADVVVQYLLDQGVNPDLIAGEGYGERKPVASNDTSDGKSKNRRIEVTLIGDGK
NODE_12039_length_4302_cov_296.18	fig|135618.10.peg.98	peg	NODE_12039_length_4302_cov_296.18_2202_1714	2202	1714	-	hypothetical protein				atgcgaatcagttacgcatttaaattagcagcgatcggcagttgttttatgttgatgtttggatgtgctaataacggttatcaacaggattatgtcgtcgcatctccagcgccggttggggtttggggtgtcggtgggtattctggtgttgcttatgagagttatggcagtactgccgtctgggatcatagttcgggcgtggcttatggtggatcagccgcttggagtaacggcagcggttgggcacatggtgccgatgggggctatgctaactggaataatggttccggagcggcttacggggctcatggtggttctgcgtcttggagtgatggttcaggttctgcacatggcgctgatggtggctccgcttcttgggatcatggttcgggatcggcg…	MRISYAFKLAAIGSCFMLMFGCANNGYQQDYVVASPAPVGVWGVGGYSGVAYESYGSTAVWDHSSGVAYGGSAAWSNGSGWAHGADGGYANWNNGSGAAYGAHGGSASWSDGSGSAHGADGGSASWDHGSGSAYGAHGGSASWSDGSGTATGAHGGTASWHR
NODE_12039_length_4302_cov_296.18	fig|135618.10.peg.99	peg	NODE_12039_length_4302_cov_296.18_3137_2274	3137	2274	-	putative membrane protein				atgctaaatgaactaatgaaatccaaaagaacagtattgtctgtcttggtttttgcccttgtaacacaaggttatgctaatcaagccattgctctgacccaagagtcggccgttgttaaggctccgactgaagtacctgcaacagtcgcgccgcaagcttttaagccagcccctccgcctgcacccattgttgagcaatatgctttagatcgtttaaaacagatgagtgaaaagctggcagcgacccaagcatttacgtatcggtcaagtagctcaatagaaatgtcggcagtgactggtcagtttctaaccttttttatagactcagaggttgctttgcaacgacctaacaaattacgcgttgatttatccggtgacttatcgactgttcagctttat…	MLNELMKSKRTVLSVLVFALVTQGYANQAIALTQESAVVKAPTEVPATVAPQAFKPAPPPAPIVEQYALDRLKQMSEKLAATQAFTYRSSSSIEMSAVTGQFLTFFIDSEVALQRPNKLRVDLSGDLSTVQLYFDGANVSTFDPKNNLYADVHSLATIDDVLDFVINKARINFPSGDFLYSNPYAVMSKDLTHAIIVGPSMVNGVPCDHFAYMNPSINWEVWVAKGANALPMRLAMTYKKAPNFPRFLIEFSDWNLNPSLNADTFVFKVPANAKQIEFGHYEPEQKK
NODE_12039_length_4302_cov_296.18	fig|135618.10.peg.100	peg	NODE_12039_length_4302_cov_296.18_3775_3200	3775	3200	-	hypothetical protein				atgcttattcaaaataaatctttatgcctttggcttggtgcccttggcatggtcattgtgtcattgccaacgcatgcttggagagcatctggagacgatagcagcggttcagcttatggctctcatggtggctctgcttcttggagtaacggctcaggttatgcgcatggcgctaatggcggttatgccacttggagcggtggttctagttattcccatggaggtgttgcctgttttggttgtggaggtggtggggtttatcgtccgcccgtgtattatggcagcacgggctatagcggctcagccgttgcagcagcaggggttgccggtctggccgtgggtgcgatggtgggtgccgcagcggcgtctaatgctgcgcctcctactgtgattgttcaa…	MLIQNKSLCLWLGALGMVIVSLPTHAWRASGDDSSGSAYGSHGGSASWSNGSGYAHGANGGYATWSGGSSYSHGGVACFGCGGGGVYRPPVYYGSTGYSGSAVAAAGVAGLAVGAMVGAAAASNAAPPTVIVQQPMVPAYMPLGMNLSYLPGSCNSININSGQYYQCGPNWFRPFFGSNGAYYQVVQAPIS
NODE_1236_length_17157_cov_312.882	fig|135618.10.peg.101	peg	NODE_1236_length_17157_cov_312.882_1630_3942	1630	3942	+	NADP-dependent malic enzyme (EC 1.1.1.40)		FIG00000777	isu;Pyruvate_metabolism_I:_anaplerotic_reactions,_PEP	atgaattcccctattgaacaaaaagaagaaatcagtcagcacttacgcgaagcggcccttgactatcatcaatttcctacgccgggcaaaataagtgttaccccgaccaagcatttgactaatcagcgcgaccttgccttggcttattcaccgggtgtagcggcggcttgtgaagagattgttgctgatccagctaatgtttataaatatacttctcgaggtaatctggttgccgttatatctaatggcacggcggtacttggtttaggcaatattgggccgctggcttccaagccggttatggaaggaaaaggggttttattcaaaaagtttgccggtattgatgtatttgatattgaaattaatgaattggatccggataagctttgcgacattatt…	MNSPIEQKEEISQHLREAALDYHQFPTPGKISVTPTKHLTNQRDLALAYSPGVAAACEEIVADPANVYKYTSRGNLVAVISNGTAVLGLGNIGPLASKPVMEGKGVLFKKFAGIDVFDIEINELDPDKLCDIIASLEPTFGGINLEDIKAPECFYIERKLRERMKIPVFHDDQHGTAIITSAAILNGLKVVNKDIKNCKLVVSGAGAAALACLDLIVELGFPLENIYVTDQAGVIYKGRVEKDQNKARFAQETSARTLAEVMVGADIFLGLSAGGILKQEMVKSMAINPLILALANPTPEILPEEAKAVRNDVIIATGRSDYPNQVNNVLCFPYIFRGALDCGATTITRAMEMAAVIAIAELAQAEQSDIVASAYGIANRSFGAEYLIPLPFDPRLMTK…
NODE_1236_length_17157_cov_312.882	fig|135618.10.peg.102	peg	NODE_1236_length_17157_cov_312.882_4520_3984	4520	3984	-	hypothetical protein				atgactacatttaaaaattgggtactttctttgcttaatctttttcactctgttaaagatgagacgctgtattggcaaaaaaacaaccaagcgcaacaaacccaactcaagcattcccgtattttagccacgaaaaaacttgaagccgaattaaaaaagaaaagcgtccagttagagcatgaaattagcctgcttagaaccaaaaatgatactgaactgatcatgctaaaaaccaagtgtaagcaagatattaaggactacaaacaatatctaaacgccttagatcagctcaagcactctctacaactaagctataaacagctgcctgaagccgtagcctttacactccatcatcatgcaaaacatttgttaaaccaaatgtgggaagcccaagacttt…	MTTFKNWVLSLLNLFHSVKDETLYWQKNNQAQQTQLKHSRILATKKLEAELKKKSVQLEHEISLLRTKNDTELIMLKTKCKQDIKDYKQYLNALDQLKHSLQLSYKQLPEAVAFTLHHHAKHLLNQMWEAQDFEQRMLHEMQLINFMTTLHEDTRHYLEGASTDILPQKTLNLIQKSG
NODE_1236_length_17157_cov_312.882	fig|135618.10.peg.103	peg	NODE_1236_length_17157_cov_312.882_5048_4524	5048	4524	-	hypothetical protein				atgattattagaatagctctgttattattgtttgctgcttttgctttgttttcatcagtagatctattgctatggcttgccatacctggcctgccgcaacttttaacgccattaggtttagccacactctttagtgcattttctattcttttgatttatggcttactcgccctaatcaaacttatcatgcgcgcttgtattgattatttatcggcagaaaatcgtgctcataggcggttactgttcaaccaagttcgacaacaacaggttaagcaactgtacttttttaaaaaagtacagcttaattattttgttgaagccaagagaaaaaaactcttaatggccaataaccaacaacacatacacgcactatccaaagccatagataaagaattaagc…	MIIRIALLLLFAAFALFSSVDLLLWLAIPGLPQLLTPLGLATLFSAFSILLIYGLLALIKLIMRACIDYLSAENRAHRRLLFNQVRQQQVKQLYFFKKVQLNYFVEAKRKKLLMANNQQHIHALSKAIDKELSSLKDQLSRTHYQALHHENIKHLRKRDINALLQLQVKIANIV
NODE_1236_length_17157_cov_312.882	fig|135618.10.peg.104	peg	NODE_1236_length_17157_cov_312.882_5203_5823	5203	5823	+	Hypothetical YciO protein, TsaC/YrdC paralog		FIG00698462	isu;A_cluster_relating_to_Tryptophanyl-tRNA_synthetase isu;CBSS-314276.3.peg.1499	atgtctcagttttttgaaattcatccggaaaatcctcagttgcgtttgattagtcgagccgttgatatcattcgtaaaggcggtgttattgtttatccaacagattcctcttatgcactggcttgtcatgtgggtgataaacaagccttggataaaattcggcgtatcaggcaattggatgataagcataattttacgttagcgtgtaaggatctgacacaagtctctacgtttactaaaatcagtaatgaggcttatcggcttattaaagcgttaacgcctgggccttatacttttatcttagatgcgacacgtgaagtcccaaaaagattacaacattctaaaaagaaaaccatcggcataagaattcctgatcatccggttgcgcaattattgcta…	MSQFFEIHPENPQLRLISRAVDIIRKGGVIVYPTDSSYALACHVGDKQALDKIRRIRQLDDKHNFTLACKDLTQVSTFTKISNEAYRLIKALTPGPYTFILDATREVPKRLQHSKKKTIGIRIPDHPVAQLLLEELGEALFSTTLIMPGDKEAMTDPYDIRDRLEHELDLIIDAGVIDYEQTTIIEFSSNGTEIIRQGKGLAPMLD
NODE_1236_length_17157_cov_312.882	fig|135618.10.peg.105	peg	NODE_1236_length_17157_cov_312.882_5843_6499	5843	6499	+	FIG004556: membrane metalloprotease		FIG00004556	icw(1);A_cluster_relating_to_Tryptophanyl-tRNA_synthetase	atggatgaattgacgctagttcaacgcatagttgtttggatattgcctgtgatttttgcgattacggttcatgaggttgcccatggttgggtcgccaaaaaatacggtgatcctactgcctcaaaattgggtcgcttaaccttaaatccaattaaacatattgatttgttcggaacaataattctccctgggttattgttggtgacaggaacaggttttatttttggatgggcaaagcctgttccagttgatgtcaggaattttaaaaagcccttgcaggatatggctgtagtggcattagcggggcctgtttcaaatttattgatggctgtattttgggcattaatcgctagagtaggggtcactattggcgccggtaatgaggccattgcacaccct…	MDELTLVQRIVVWILPVIFAITVHEVAHGWVAKKYGDPTASKLGRLTLNPIKHIDLFGTIILPGLLLVTGTGFIFGWAKPVPVDVRNFKKPLQDMAVVALAGPVSNLLMAVFWALIARVGVTIGAGNEAIAHPLIYMGVAGISINLVLALINLLPIPPLDGSRILTGILPSYWAWQYNRLERYGFFILLALLYFKVLNVVLEYPLFYAQQVFFTLAGL
NODE_1236_length_17157_cov_312.882	fig|135618.10.peg.106	peg	NODE_1236_length_17157_cov_312.882_6570_7397	6570	7397	+	Segregation and condensation protein A		FIG00019652	icw(2);CBSS-314276.3.peg.1499 icw(2);Ribosome_post-transcriptional_modification_and_chromosomal_segregation_cluster	atgactgaaaacgtagttgaagtttttgatgtggcgcccactttggcaaccgttaatggtgaagcctttaagcaattgccactcgatctctatatacctccggatgcgatggaagtatttctagatttgtttgaaggtcctctagatttattactgtatttaattaggcgacagaatttggatattgttaatatccccatcgcccaaattacgcatcaatacatcgcttatattcaaatgatgggtgaattgaatttggagttggcggcggagtacttagttatggccgcattattggcagaaattaagtcgcgaatgctcttgccaagacagtccgaacaggaagacgacgaagaagatccaagggcaacgctaatccgtagattacaagaatatgaa…	MTENVVEVFDVAPTLATVNGEAFKQLPLDLYIPPDAMEVFLDLFEGPLDLLLYLIRRQNLDIVNIPIAQITHQYIAYIQMMGELNLELAAEYLVMAALLAEIKSRMLLPRQSEQEDDEEDPRATLIRRLQEYECIKAVAEEIDLLPRVERDIFAIEVDISPLSIEQQLPDIQLKDMLLAFQDVLKRVDQLSHHQITKEALSVRERMATILAKLKGENSLLFSQLFIRQEGRHGVVVSFLAILELGKEGLIEIIQPEPFADIRVRAAGFGSFKESY
NODE_1236_length_17157_cov_312.882	fig|135618.10.peg.107	peg	NODE_1236_length_17157_cov_312.882_7372_8169	7372	8169	+	Segregation and condensation protein B		FIG00133569	icw(1);CBSS-314276.3.peg.1499 isu;CBSS-203122.12.peg.188 icw(1);Ribosome_post-transcriptional_modification_and_chromosomal_segregation_cluster	ttggttcctttaaagaaagttactaaaaaaaagataaagcgtaatgttgatgaaataacggttgaatccaatattgaagcggatgcctctaacccaataggttatgttgaggaacaaaataatcggcctattagacttaggcgctttggtaaatttagagagcgatctaagcagttaacctcaataacagtaagcgcatccatttcaacagtcacagagcaacttgaaatcaacgtgaatatacagcgtatagttgaggcaattttatttgttgccaagcgtcccatgacagctaagcaagtattgcaaacttttcctgagttggaacagccagcattacaggaaatagagtttgcaatagcggctattattgaggattataaaacaaggcctattgag…	MVPLKKVTKKKIKRNVDEITVESNIEADASNPIGYVEEQNNRPIRLRRFGKFRERSKQLTSITVSASISTVTEQLEINVNIQRIVEAILFVAKRPMTAKQVLQTFPELEQPALQEIEFAIAAIIEDYKTRPIELKQVASGYRFQIKQDLSYWVSRLFEEKPPKYSRALLETLSIIAYRQPVTRADIEDIRGVSVSSGIIQTLLEREWVRVVAHKEAPGRPGLYGTTKQFLDYFNITSLNQLPTLEEIKNLEGSIDNTKQSHVGNE
NODE_1236_length_17157_cov_312.882	fig|135618.10.peg.108	peg	NODE_1236_length_17157_cov_312.882_8166_9167	8166	9167	+	Ribosomal large subunit pseudouridine synthase B (EC 4.2.1.70)		FIG00869624	icw(3);CBSS-314276.3.peg.1499 isu;Ribosome_post-transcriptional_modification_and_chromosomal_segregation_cluster isu;RNA_pseudouridine_syntheses	gtgaaaagcaagaaaccaagtagtgattcatcaaaaaagtccgataattcgtcgagcagaataaataaatcgcctaagcagcaacgtaaaaatcaagaaagacatgcgcctaaagacggcggaaataaacaaacaagtcgttcaataaagccgtcattagggttgcaggtgggcaaaaaaaatgccggcactcaggtgactgatggagagcggatacaaaaagtcttggcgcgcggtggtgttggctcaagaagagagatcgaaggttggattaatgaaggtcggtttaagctgaacggtgaaattgttaagttgggtgatcgattgaaggtgggtgattatttgcagcttaatgatagggtggttcattgggagaagtttgctatccaaccaacgcga…	MKSKKPSSDSSKKSDNSSSRINKSPKQQRKNQERHAPKDGGNKQTSRSIKPSLGLQVGKKNAGTQVTDGERIQKVLARGGVGSRREIEGWINEGRFKLNGEIVKLGDRLKVGDYLQLNDRVVHWEKFAIQPTRVLLYHKPTGEVVTRRDPEGRPVVFSQLPVLTTARWISVGRLDINTSGLLLVTNNGELANQLMHPSTQVEREYAVRILGDVSEATLEKLKQGVELEDGKAHFDAIRFFGGEGANKWYHVIVSEGRNRLVRRLWESQEVIVSRLMRVRYGPVVLPERLKASTFYELTEKELDLLFEFAGLVRNEPLVSKSQSEPKNTAPRKR
NODE_1236_length_17157_cov_312.882	fig|135618.10.rna.1	rna	NODE_1236_length_17157_cov_312.882_9294_9370	9294	9370	+	tRNA-Val-GAC				aggcgcgtagctcagctggttagagcaccaccttgacatggtgggggtcgttggttcgagtccaatcgtgcctacca
NODE_1236_length_17157_cov_312.882	fig|135618.10.peg.109	peg	NODE_1236_length_17157_cov_312.882_9430_11337	9430	11337	+	Threonyl-tRNA synthetase (EC 6.1.1.3)		FIG00000101	isu;tRNA_aminoacylation,_Thr	atgcctgtaattacgcttcctgatggttctaatcgtgagtttgaccacgctataacagtgatgggcgtggcgcaatccataggatcaggattagctaaagccacgctagctggtcgagttaatggtgttttggttgatgccagcacgctattgtctgaagatgtttctttgcaaattatcacagcaaaagatgatgagggtgttgacgtcattcgtcattcaaccgcgcatttattagctcaggcggttaaacagttattcccagaagcacaagtcaccatcggtcccgttattgaaaatggtttttattatgattttgcctatcaaagaccttttacacctgatgatttaatagctattgaagcaaaaatgcagcagctagtagcagaagattatgct…	MPVITLPDGSNREFDHAITVMGVAQSIGSGLAKATLAGRVNGVLVDASTLLSEDVSLQIITAKDDEGVDVIRHSTAHLLAQAVKQLFPEAQVTIGPVIENGFYYDFAYQRPFTPDDLIAIEAKMQQLVAEDYAISRSVLSRDDAVKFFRGLGENYKAELIESIPADQDLSLYEQGGFTDLCRGPHVPSTGKLSSFKLMKIAGAYWRGNSENEMLQRIYGTAWGDKKELQAYLHRLEEAEKRDHRKLAKTQDLFHTQEEAPGMVFWHEKGWVIYQQIEQFIREKLRVNGYGEVKTPQLVDRSLWEKSGHWDKFGAMIFTTHSENRDYAIKPMNCPCHVQIYNQGIKSYRDLPIRIAEFGSCHRNEPSGTLHGLMRVRNFVQDDAHIFCTESQIQDEVSTF…
NODE_1236_length_17157_cov_312.882	fig|135618.10.peg.110	peg	NODE_1236_length_17157_cov_312.882_11415_11885	11415	11885	+	Translation initiation factor 3		FIG00000206	isu;Translation_initiation_factors_bacterial	gtgagagtaacaggggcagaaggtgaagtattaggtattatctcgctggatgaggccaaacagattgcttatgcggcagacttggatttagtagaaatatcaccaaacgcggatcccccggtttgtaagataatgaactacggtaaataccagtttgaattaaataaaaagcttcagattgctaaaaagaaacaaaagcaaatacaagttaaagaaattaaattcagaccgggtactgatgagggagattatcaagttaagttgagaagcttaactaaattcctaaacgaaggcgataaaacaaaagtcaccgttcgctatcgtggtcgagaaatggcccatcgtgaaattggtatggatttgttgaagcgcatcgaaaaagacttggaagaaatagcc…	MRVTGAEGEVLGIISLDEAKQIAYAADLDLVEISPNADPPVCKIMNYGKYQFELNKKLQIAKKKQKQIQVKEIKFRPGTDEGDYQVKLRSLTKFLNEGDKTKVTVRYRGREMAHREIGMDLLKRIEKDLEEIAIVEQFPKMEGRQMIMVMSPKKKK
NODE_1236_length_17157_cov_312.882	fig|135618.10.peg.111	peg	NODE_1236_length_17157_cov_312.882_12299_12664	12299	12664	+	LSU ribosomal protein L20p		FIG00000216	isu;Ribosome_LSU_bacterial	atgcctagagttaaacgcggcgtaactgccagagcaagacataaaaaagtattaaaacaagctaaaggttactatggcgctcgtagccgagtctatcgtgtagctaaacaagcggttattaaagcgggtcagtatgcataccgcgatcgcaaacaaagaaaacgtcaattccgcgccttgtggattgtccgtataaatgcagcggcacgcatgtatggaatttcatatagtcgtttgattaatggtttaacaaaagcgaatgtaaaaattgaccgtaaagtattagcggatattgcagttcgtgacattgaatcatttggtaaaatagcagaaattgctaaagccaatcaaagtcctgtttcttaa	MPRVKRGVTARARHKKVLKQAKGYYGARSRVYRVAKQAVIKAGQYAYRDRKQRKRQFRALWIVRINAAARMYGISYSRLINGLTKANVKIDRKVLADIAVRDIESFGKIAEIAKANQSPVS
NODE_1236_length_17157_cov_312.882	fig|135618.10.peg.112	peg	NODE_1236_length_17157_cov_312.882_12770_13789	12770	13789	+	Phenylalanyl-tRNA synthetase alpha chain (EC 6.1.1.20)		FIG00000098	isu;tRNA_aminoacylation,_Phe	gtgtcggctatccttgaagagattctcgcgcaggcattacaagagcttgcagcagtcaatgaccttattgaacttgataaggtacgcgttcattatcttggtaaaaagggattatttaccctacagatgaaagaactcggcaatcttgatcccgagcaaaggcgatcagttggccaaataataaatcaagcaaaagatcattttcaacaaatgttggaaaccagcaaagaaaatctggaaaaaaatgctttagcagcaaggcttgcagcagaaagtattgacgttagcttgccaggtcgtggtcaatcagcaggtagattgcaccccgtcacaaccactttgcgtcgtatatccaagatattctcaagcgttggtttcacggtcattgagggccctgaa…	MSAILEEILAQALQELAAVNDLIELDKVRVHYLGKKGLFTLQMKELGNLDPEQRRSVGQIINQAKDHFQQMLETSKENLEKNALAARLAAESIDVSLPGRGQSAGRLHPVTTTLRRISKIFSSVGFTVIEGPEIEDDYHNFEALNIPAHHPARAMHDTFYFDAHTVLRTHTSPVQIRTMETEKPPLKVIAPGRVYRCDSDITHTPMFHQVEGFLVDTDVSFADLKGVVYEFLRAFFEKDIQVRFRPSYFPFTEPSAEVDIECVMCNGEGCRVCSHTGWLEVMGCGMIHPEVFKAVNIDSEQYSGFAFGMGVERLAMLRYGINDLRLFFENDLKFLEQFN
NODE_1236_length_17157_cov_312.882	fig|135618.10.peg.113	peg	NODE_1236_length_17157_cov_312.882_13818_16193	13818	16193	+	Phenylalanyl-tRNA synthetase beta chain (EC 6.1.1.20)		FIG00000116	icw(1);tRNA_aminoacylation,_Phe	atgcaaattagtgaagcttggttaaggtcgtttgtaaatccagccattagtacagaaacgttggtagagcaattaacaatggctggtttagaagtgggttctgtagagcccgccgctgctaaatttagtggcgtagttgttggcgaagttatttccctccagcaacatcctgatgcagatcgactccgtatttgtcaggtaaatgtaggtgcagaacagcccttgcaaattgtctgtggcgccagcaatgtcagaatcggcttaaaaatccctgcggccctatgtggtgctgttctaccgggtgattttaaaataaaaaaatcaaagctgcgcggtgaagaatcctttggtatgttgtgctcagaaaaagaacttggcttggcagttgacccgcaaggc…	MQISEAWLRSFVNPAISTETLVEQLTMAGLEVGSVEPAAAKFSGVVVGEVISLQQHPDADRLRICQVNVGAEQPLQIVCGASNVRIGLKIPAALCGAVLPGDFKIKKSKLRGEESFGMLCSEKELGLAVDPQGLMELSADAPVGLDIREYLSLDDSIIEVDLTPNRADCLSVEGLAREVALLNKMDWTPVQIDNKSITQQQVINVTVEAVEACPRYFGRLITDVDAKAVTPLWMQERLRRSGLRTLGPLVDVTNYVLLELGQPLHVFDAQKLSGDISVRWATADETVTLLNNETIKLTPDALVIADQKHVLALAGIMGGNDTAVNEQTQSVFLECAFFTPRAMAGKARNFGLHTDSSHRFERGVDATLQARAIERATQLIIDIAGGQVGPITEVTTQAT…
NODE_1236_length_17157_cov_312.882	fig|135618.10.peg.114	peg	NODE_1236_length_17157_cov_312.882_16197_16496	16197	16496	+	Integration host factor alpha subunit		FIG00085723	isu;DNA_structural_proteins,_bacterial	atggcattaacaaaagcagattttgctgaaaaattgtttgacgatttaggtttaaacaagcgcgaagcaaaagaaatggtagaaatattttttgaagaaattaaagcgtctctagagcaaggtcagcaagtaaaaatttccggatttggaaagtttgagcttcgcgataaaaccagtcgcccaggacgtaacccaaaaacaggcgaagaaatacccattacagccagacgtgtggtaacttttcgctcaggtcaaaaacttaaagcccgagtagaagcttatgttggaaccgagcaataa	MALTKADFAEKLFDDLGLNKREAKEMVEIFFEEIKASLEQGQQVKISGFGKFELRDKTSRPGRNPKTGEEIPITARRVVTFRSGQKLKARVEAYVGTEQ
NODE_1236_length_17157_cov_312.882	fig|135618.10.peg.115	peg	NODE_1236_length_17157_cov_312.882_16477_16827	16477	16827	+	Transcriptional regulator, MerR family		FIG00003460	idu(1);Cobalt-zinc-cadmium_resistance	atgttggaaccgagcaataataatgaactacccgttattcctgaaaaacgttattttacgataggtgaagtaagcgatttatgtggtgttaaaccgcatgtgcttcgttattgggagcaagaatttactgaactaagtccggtaaaaagacgcggtaatcggcgttattatcaacgacatgaagttctgttaatacgacaaataagaaccttattatacgaacatggctataccattagtggcgctaaagcccatataatgaatagcaatactaaagaacaatcgaccagtgcaaagcaaatacacaaaatgttggctgagcttgaagaaatattaaatttacttaaatag	MLEPSNNNELPVIPEKRYFTIGEVSDLCGVKPHVLRYWEQEFTELSPVKRRGNRRYYQRHEVLLIRQIRTLLYEHGYTISGAKAHIMNSNTKEQSTSAKQIHKMLAELEEILNLLK
NODE_1236_length_17157_cov_312.882	fig|135618.10.rna.2	rna	NODE_1236_length_17157_cov_312.882_16923_16999	16923	16999	+	tRNA-Pro-GGG				cggggcgtagcgcagcttggtagcgcacttgtctgggggacaaggggtcgcaggttcaaatcctgtcgtcccgacca
NODE_12525_length_4172_cov_297	fig|135618.10.rna.3	rna	NODE_12525_length_4172_cov_297_87_1	87	1	-	tRNA-Leu-TAA				gcctcggtggcgaaactggtagacgcaagggacttaaaatccctcgttcgtaaggacgtgccggttcgactccggcccgaggcacca
NODE_12525_length_4172_cov_297	fig|135618.10.peg.116	peg	NODE_12525_length_4172_cov_297_591_241	591	241	-	hypothetical protein				atgaaagacaaattaaatgaagttgtaccttcccccgcagatattttttctacagagtatgtctttgaaaatcttggcacaccttttgtgattggtttggcggtcggctattttgcaaaaaaaatgctactcatatctctacttttgttgggtgcagcaattgttttgctgtttgcgagtgagtatttggaaataacacaaattaactacaccaagttagaacaagcagtccagccagctactagcgccgctaaaagttttaaagactttctattgagtcggttatcaaatttccccagcaaaggcctgagcgcaaccgccgggtttgtggttggctttaagctaggttaa	MKDKLNEVVPSPADIFSTEYVFENLGTPFVIGLAVGYFAKKMLLISLLLLGAAIVLLFASEYLEITQINYTKLEQAVQPATSAAKSFKDFLLSRLSNFPSKGLSATAGFVVGFKLG
NODE_12525_length_4172_cov_297	fig|135618.10.peg.117	peg	NODE_12525_length_4172_cov_297_808_1035	808	1035	+	hypothetical protein				atgaataaagaaacctccagattagcaagtaaagcaattacgacgaagagagctgaagagtttgcggatgatgatatttttgaaggcagtgactttacatcactcacagagtcccatgaagaagaatctatcaaaaaagattcccgcagaaaaattgaaatttattgggaaaagaagcgattaaaagatctttttgatgatatcgatgaatctgaatttgatttttga	MNKETSRLASKAITTKRAEEFADDDIFEGSDFTSLTESHEEESIKKDSRRKIEIYWEKKRLKDLFDDIDESEFDF
NODE_12525_length_4172_cov_297	fig|135618.10.peg.118	peg	NODE_12525_length_4172_cov_297_1547_1065	1547	1065	-	C-terminal domain of CinA type S			idu(1);NAD_and_NADP_cofactor_biosynthesis_global idu(1);Riboflavin_synthesis_cluster idu(1);Possible_RNA_degradation_cluster idu(1);Riboflavin,_FMN_and_FAD_metabolism_in_plants	atgatagatattgaattatttgaaatagcccagcaactaggcaatctattaacgtcaaaaaataaaaaaatagccatagcagagtcgtgtactggcggatggatttctcaaataatcactgaagttgctggaagttctgtttggtttgatcgtggcttcgtaacttacagtaatgcatcaaaaatagaaatgctggcggttaacagtaaaacactagacatctacggcgccgtcagtgcagaaaccgcgttagaaatggttaatggcgttttgacacatagccctgcagattgttcagtcgcagtaaccggcatagcaggtccagggggaggaacacctcagaaacccgttggtacagtgtatatcgcttggggatataaaaatcgagaaacccatgta…	MIDIELFEIAQQLGNLLTSKNKKIAIAESCTGGWISQIITEVAGSSVWFDRGFVTYSNASKIEMLAVNSKTLDIYGAVSAETALEMVNGVLTHSPADCSVAVTGIAGPGGGTPQKPVGTVYIAWGYKNRETHVIKVNLSGDRHEIRRQVVKIALKGVILN
NODE_12525_length_4172_cov_297	fig|135618.10.peg.119	peg	NODE_12525_length_4172_cov_297_1581_4163	1581	4163	+	DNA mismatch repair protein MutS		FIG00000356	isu;DNA_repair_system_including_RecA,_MutS_and_a_hypothetical_protein isu;DNA_repair,_bacterial_MutL-MutS_system	atgattataaaacaaaaaacctctgactcgcacacaccaatgatgcagcaatttttgcgcatcaaagctgaccaccccgacacactcttattttatcgaatgggtgatttttacgagttattttttgatgatgctaaaaaagcatcacaacttctagatattaccttaacgagtcgagggcaatcagcgggccttccgattccaatggccggtattccctatcattctgctgagggttatctagccaagttattaaggcatggcgaatcaatcgcaatttgtgaacaaataggggacccagcaacgacaaaaggccctgtagatcgtaaagtggtcagaattgttaccccaggaacagtgactgatgaggccttattagaagatagaaaagataatctt…	MIIKQKTSDSHTPMMQQFLRIKADHPDTLLFYRMGDFYELFFDDAKKASQLLDITLTSRGQSAGLPIPMAGIPYHSAEGYLAKLLRHGESIAICEQIGDPATTKGPVDRKVVRIVTPGTVTDEALLEDRKDNLLVAVCHRANTTINIEYGIASLDLTSGRFIVQQVESENQLISELSRLNPVELLFSEDWLLPPNLQQRSGLCKRPPWHFDFESAKQRVLSQFNTLDLKGFGCDHLPLAVTAAGALLQYVKDTQQSALPHIQGISTENSSDSVLLDASTRKNLELDYHPSGQLQYTLFGVLDKTSTAMGSRCLRRWINRPLRDHTILSRRYNCIETLLIEGLYKKVQTHLKQVGDIERISSRIALKSARPRDLLVLRNTLAVLPELQRTLASSENPQLA…
NODE_12726_length_4130_cov_346.998	fig|135618.10.peg.120	peg	NODE_12726_length_4130_cov_346.998_76_198	76	198	+	hypothetical protein				gtggccgaattacttgaagaaacgctggaagatatgggcgttgaatcgactgacattgaagctattatgggaattgttgggggaacaaaatcggatatagttgctccgaatgctgcatcatga	MAELLEETLEDMGVESTDIEAIMGIVGGTKSDIVAPNAAS
NODE_12726_length_4130_cov_346.998	fig|135618.10.peg.121	peg	NODE_12726_length_4130_cov_346.998_195_1406	195	1406	+	Serine phosphatase RsbU, regulator of sigma subunit		FIG00017431	idu(2);SigmaB_stress_responce_regulation	atgatttcgcttatagacaaaactgaagactcacctcccctttttgtgacgcctacagtagagctgatcaatattgcctatgcgctttgcgaagaagataccttaagaattgtctattgtaattccgtatttatggaatggttcaacatcgatcaaactggaacccacttagatgaggttataagttctttaaataaagaaacgttattcaagcgcattgataaacgaggccattacactttatcaaaaacaacagactctgtagataaaaaaataccaccactgatagaaattaaacttcaaaaaataaactggcaaagtcttccttacatctccgttcatgctttggatatgagtgccgtcatcgagaaggatatgctgatcgaaagccattcaaaa…	MISLIDKTEDSPPLFVTPTVELINIAYALCEEDTLRIVYCNSVFMEWFNIDQTGTHLDEVISSLNKETLFKRIDKRGHYTLSKTTDSVDKKIPPLIEIKLQKINWQSLPYISVHALDMSAVIEKDMLIESHSKIMEATVAERTFELAGKNAALEHAQNHINNELEIARNLQIEILPANFPKIAGCDGAAFMIPATTMGGDFYDFIELPDGKIGLVMADVSGKGVPAAFFMAVARTNLRLVAGESSGPSECLRRTNDLLCTQNPMYLFVTIFYGIFDPISGLLTYANGGHNPPIIRRNDGSIEMLASLGDTALGIIEGIDFQEHVHQFSPGDSLVLYTDGVTEAFNSDWEEHGEERMLSQVRLQGSGSAKNLVTAIFDSVIDFAGTAPQSDDITITVLKW…
NODE_12726_length_4130_cov_346.998	fig|135618.10.peg.122	peg	NODE_12726_length_4130_cov_346.998_1838_2470	1838	2470	+	Iron-sulfur cluster regulator SufR			isu;Iron-sulfur_cluster_assembly isu;CBSS-196164.1.peg.1690	atggctgaaagtataaaaactcgacaacagcaaattttaaagcttttactagaaaacaaacttggattgagtattgatgaaattgctagttcattacatatttctcgtaatgctgttcagcaacacttcactgtattagaaaaagacggttatattaaagccggtgcccttaacaaaacagctggacgtcccgtaagaagttttgttttaactgaagcgggtataaacagctttccaaagcaatatgcatggttatccgaacttatccttattgatttaaaaaatcaattgggtccggaagaattgcgacgctatttgcataaactaggcagtaatttatcaaaaggcatgttgccccaatttattggtaaacacttggatgaccgtttagatgcttta…	MAESIKTRQQQILKLLLENKLGLSIDEIASSLHISRNAVQQHFTVLEKDGYIKAGALNKTAGRPVRSFVLTEAGINSFPKQYAWLSELILIDLKNQLGPEELRRYLHKLGSNLSKGMLPQFIGKHLDDRLDALLGVMDNLGFDARRASPLESNEPIIEAYNCIYHDLAQKHEEICEFDTTLISALLEKNIEHEECMAKGGLVCRFKVLNH
NODE_12726_length_4130_cov_346.998	fig|135618.10.peg.123	peg	NODE_12726_length_4130_cov_346.998_2443_2571	2443	2571	+	hypothetical protein				ttgtcgcttcaaagtactcaatcattaaccgcctctgctactgctatcatcttcaatcaccaaatgcagctcaataaaaccaactcatttaaatttggcttaacaggctataacattaaatacgcctag	MSLQSTQSLTASATAIIFNHQMQLNKTNSFKFGLTGYNIKYA
NODE_12726_length_4130_cov_346.998	fig|135618.10.peg.124	peg	NODE_12726_length_4130_cov_346.998_3798_2596	3798	2596	-	monooxygenase, FAD-binding protein				atgcacattctaattgttggagcctctatagcaggcttgtcggcggcagcctcgttacgaaaagcaggaatagagaaaataactgtttttgagcgtcttgctcttccaaaagaggccagacgcccccgaaatgggggcggcattggtttacatgatgagtcattagaaatattacgagctttagatattcaatttgatgattatttacctttgcgagaccaggaagatagagatcgaacaggtagagtaataaggcgcggggatattccattttcttcagcttattggggtgatctgcacgaaaaattgttgcaaaaatcaatagaactaggcgttgagattgtatatggcaaaaatgtaacggatgtacaagagcttgtagattcggctcgcttagtc…	MHILIVGASIAGLSAAASLRKAGIEKITVFERLALPKEARRPRNGGGIGLHDESLEILRALDIQFDDYLPLRDQEDRDRTGRVIRRGDIPFSSAYWGDLHEKLLQKSIELGVEIVYGKNVTDVQELVDSARLVFQDGSEALGDCIIGADGSLSAVRNCLFPGDVLRHAGYFAWRGLVPFSEMGAEFRAQVADKFKPGKFVLEMTERSHAVVYYLPQGLNWLIYVNTNEDGEPTYLDREAVIGHITDAATVEQLETFYEFVDSHYQPVLASIVRATKRPFKNQIYDIDPLDAYSTNRVLLIGDAAHATTPHYIRGSNMAVVDGSSLALAFIEAATAGDDYHPKEAFARFESHRKAYCDEVVQIARRLGRVKQGVYKKSQAFNWDLTCTREELIAMLQDGIV
NODE_13338_length_4006_cov_334.962	fig|135618.10.peg.125	peg	NODE_13338_length_4006_cov_334.962_31_423	31	423	+	hypothetical protein				atgacacgatatcaaggtttggggataactattttaatgttggtggccagtcaagcaggcgcttatggtgtcggggataatagtcgtagtggaagtgtaaatacctgcactaaacctcgattttcggattttgttccagcagataaagctgaagttgcaccaggttccagtttctctttcagggtttctggaaatacccatcccgagacgattaaagtgactgttaaaggcatccctgcgattattgaaatgggtccaaaaattcctggaaccagtgtgacggttcatggcgttcttcccgctgaattaagagatacttatgccaaaattcttattgatgctcaaagtaattgtaagggaagtggtggttggttagtaaaaataacacaatag	MTRYQGLGITILMLVASQAGAYGVGDNSRSGSVNTCTKPRFSDFVPADKAEVAPGSSFSFRVSGNTHPETIKVTVKGIPAIIEMGPKIPGTSVTVHGVLPAELRDTYAKILIDAQSNCKGSGGWLVKITQ
NODE_13338_length_4006_cov_334.962	fig|135618.10.peg.126	peg	NODE_13338_length_4006_cov_334.962_1342_446	1342	446	-	hypothetical protein				atgcagaagggatggagcaatctatggtttacgttaattgatgccagacaatatgcagccttaaggattttgtttggtggcttatcactcatttatttcttagcgcttttaccttatgtcgacagccaatttagtggtttaggttggctgggtgatagtcaacaaatcgcgagtcaaaatggtggccgttggtcggttttttttatccatgtagactggcatatcactacagtagcttatgccattattagccttggcatattagctgccttttttatgatgataggttggcaaagtcgctataccacctttataacttggctggtgtgggtatctttgtggaatcgaaatccgttactgatggatggagatgatgcaatacttaaaataatgtgtttt…	MQKGWSNLWFTLIDARQYAALRILFGGLSLIYFLALLPYVDSQFSGLGWLGDSQQIASQNGGRWSVFFIHVDWHITTVAYAIISLGILAAFFMMIGWQSRYTTFITWLVWVSLWNRNPLLMDGDDAILKIMCFYLMLSPCGNCWSVDMFFNKKPRHVAVWPLRLIQFQIALIYCVSGWVKLHSIEWEDGTIIQYILIHPEYSRWDGWLLIDYPFIKPLLAGLAWFIRDWELLFPVLLLNQHTRRISIFIGVLFHLGLLLTMHLRGFPLIMLSLYPALLSNSFFIPIENKLHKYKQRLS
NODE_13338_length_4006_cov_334.962	fig|135618.10.peg.127	peg	NODE_13338_length_4006_cov_334.962_1965_1342	1965	1342	-	hypothetical protein				atgatgccattgttaaaacaccttaagcgactagtgaaaaaaatatttattcctattctttgcctgttccacatgtctgctattttgtggtggaatttaccacacagttttggtggcatggtcgcagaaaatagtcatcaaacgactttaataactaaagtttttaaatcactacggtttcctgaaaacagttggccctcaatcttattaactaattatattgatataaccggctcccaacaatattgggacttttttgcgccacaaagcccaaagtttcatcaatacttatcagtatgtaatggtctttacactgataaaaagtcaggagaaataaactgtataggtccacgtttatttagcaacttaacaacgcctgttgagacttttgcgattttt…	MMPLLKHLKRLVKKIFIPILCLFHMSAILWWNLPHSFGGMVAENSHQTTLITKVFKSLRFPENSWPSILLTNYIDITGSQQYWDFFAPQSPKFHQYLSVCNGLYTDKKSGEINCIGPRLFSNLTTPVETFAIFKNSSRYYRLTETLINLDDPKLFQAFTQYYQTHQVNDFSINKSAQLLMHQFELYPDLKDMPKSGYRIDKILWENP
NODE_13338_length_4006_cov_334.962	fig|135618.10.peg.128	peg	NODE_13338_length_4006_cov_334.962_2625_2071	2625	2071	-	FIG146484: Hypothetical protein				atggataaaaagtggcttggaagaatattaattttactgcttactctgctaccgatagttcaggctgaagagctctttcctaactttatcgatagcaagaatgtgaagctttcccgatgtagtgaagcagaactcaaagtgtttcgtttaattcatgtcggaaatgccgccttgtatatggacgactgcaagcagatagatgctatttttaacaataatttcaagttgttgcgatttttttatgacaagtccattccggcaaaggcttttaaagacagctctgaagaatatctaaaaatcaatcttggtccaagatacttggactggaaaaacgcatttgataagtttaatagttactatcaagatataaaagaaggtgattactatgaccttatttat…	MDKKWLGRILILLLTLLPIVQAEELFPNFIDSKNVKLSRCSEAELKVFRLIHVGNAALYMDDCKQIDAIFNNNFKLLRFFYDKSIPAKAFKDSSEEYLKINLGPRYLDWKNAFDKFNSYYQDIKEGDYYDLIYDPKTGLQLNLNNKPLTALNDPVQSLAYLNIWFGKEPFSEELKASLLNIVER
NODE_13338_length_4006_cov_334.962	fig|135618.10.peg.129	peg	NODE_13338_length_4006_cov_334.962_3146_2595	3146	2595	-	FIG002994: Putative transcriptional regulator				atgaaagccattctatcgattttgctaatctccttatctctcaatgcttgcagtaacgttgaccaaaaagcgttgcaagactatctggctatagcaccggcgaatccagacgtcatgaaaaataaaaaaatccaaccgctcatcaagctttacaatcaaattaagctaatctcattggctgagcaactcactgacacctatgctgacaaaattttttttaatgacacactagtcaccttgcataaccggagggaactccagaaatatcttgagcacactcaaaaaaatttagattctatgagctttgagatactcgatgtacaagaaaagggtaatgatgtttttatccgttggactatgcatacccaatttacggtaatgggacaaagcagcaatgtt…	MKAILSILLISLSLNACSNVDQKALQDYLAIAPANPDVMKNKKIQPLIKLYNQIKLISLAEQLTDTYADKIFFNDTLVTLHNRRELQKYLEHTQKNLDSMSFEILDVQEKGNDVFIRWTMHTQFTVMGQSSNVQSIGMSHLRFNNEGKIILHQDYWDSMQGFYQHIPIIGGVLQWIKSGLEEY
NODE_13338_length_4006_cov_334.962	fig|135618.10.peg.130	peg	NODE_13338_length_4006_cov_334.962_3470_3309	3470	3309	-	hypothetical protein				atgtattcatcatcaaccttactaacggccggcatacccaacacactaaaacttgcggacaaaaatgaaattgaatgtctacattcgatagcttcagttaatattctttacaacccttttaactgtttaacattatttaaacaaacgtcaattattgaataa	MYSSSTLLTAGIPNTLKLADKNEIECLHSIASVNILYNPFNCLTLFKQTSIIE
NODE_1347_length_16407_cov_355.062	fig|135618.10.peg.131	peg	NODE_1347_length_16407_cov_355.062_1016_636	1016	636	-	Stringent starvation protein B		FIG00010140	icw(1);Carbon_Starvation	atgacttctttaaagccttatttaatccgctctatttatcaatggattatcgataataatcttactccctatctattggttgacgcagagaataaccaagcaattctccctaagcaattgattgaagatggcaaaatacttttaaatattaggccagaagctatacagggactttcccttgaaaataatgctatcgagtttaatgctagatttagtggaaaaccgatgcatatttttgtccctatcgttgcagtgatggctatttatgctaaagaaaatggtaaaggtatggtttttgatcaggaagatgaaggtttcgacgaaccacctccacctgaaattaaaccgcctagtcgacctgctttaagggtagtaaaataa	MTSLKPYLIRSIYQWIIDNNLTPYLLVDAENNQAILPKQLIEDGKILLNIRPEAIQGLSLENNAIEFNARFSGKPMHIFVPIVAVMAIYAKENGKGMVFDQEDEGFDEPPPPEIKPPSRPALRVVK
NODE_1347_length_16407_cov_355.062	fig|135618.10.peg.132	peg	NODE_1347_length_16407_cov_355.062_1662_1027	1662	1027	-	Stringent starvation protein A		FIG00001437	isu;Carbon_Starvation	gtggcaaatattattactcgtaaatctgtaatgacgcttttttcttctccaacctgcgcaatgagtcattgtgctcgctttgtattacacgagaaagcggtagctgcagacatagaatattatgacccgacagatccacctgaggatttacttgaattaaatccgagcggcacgtctcctacattgatcgaacgtgatttagtgctgtatgactcgcgaattattatggagtatttggatgagcgattcccgcatccacccttacatcaaatggatcccgtttctcgtgctaacgcaagaatgcagataaaaataatagatctgaattggtatcaattactcgatgagattttatactctggagaaaaaaaatctgcacgtgctaaaaaaatgctaaga…	MANIITRKSVMTLFSSPTCAMSHCARFVLHEKAVAADIEYYDPTDPPEDLLELNPSGTSPTLIERDLVLYDSRIIMEYLDERFPHPPLHQMDPVSRANARMQIKIIDLNWYQLLDEILYSGEKKSARAKKMLRESIVSNAPVFADKPYFMSDEFSLIDCAIAPLLWRLPSLGIDVSTPNEAITNYAQRIFKRPAFKRSLSEIEKEMTEFLK
NODE_1347_length_16407_cov_355.062	fig|135618.10.peg.133	peg	NODE_1347_length_16407_cov_355.062_2526_1807	2526	1807	-	ubiquinol cytochrome C oxidoreductase, cytochrome C1 subunit		FIG00001102	isu;Ubiquinone_Menaquinone-cytochrome_c_reductase_complexes	atgaaaaatttaataacattaattttattagtaaccttatcttttggggttgttgcttctgaagaagtagaacttcaagaggcggatattgatctttctgataatgaatcattacagcgaggtgcaaagcatttcgtaacctattgtttaggctgccattctgctaaacacatgcgatatttgcgttttgccatggatgtgggcgttgatcaaaagaaaatgttagaagatattgcaccggaaggtgcgagtatttatgatcaacttcatagtgcaatgaataagcatgatgctgagaaatggtttggagttcaaccgcctgacttatctttaattgctaggtcgcgtggagctgattggctctatagctatttaaaaagttattacagtgacaccgct…	MKNLITLILLVTLSFGVVASEEVELQEADIDLSDNESLQRGAKHFVTYCLGCHSAKHMRYLRFAMDVGVDQKKMLEDIAPEGASIYDQLHSAMNKHDAEKWFGVQPPDLSLIARSRGADWLYSYLKSYYSDTARPFGVNNLVFEDTAMPNPLWQLQGEQHAEIRKTIYGEYTKLVLDDPGTLTEREFDVFVNDLVNFLVYVGEPVQLERERLGKYVIIFLLMFLVIAYLLKKEYWKDVD
NODE_1347_length_16407_cov_355.062	fig|135618.10.peg.134	peg	NODE_1347_length_16407_cov_355.062_3955_2528	3955	2528	-	Ubiquinol--cytochrome c reductase, cytochrome B subunit (EC 1.10.2.2)		FIG00000754	icw(2);Ubiquinone_Menaquinone-cytochrome_c_reductase_complexes	atgaaaccaacccgtttaactgagtgtggtaactgggtattagatcgattccctgtgactaagttctggaatgatcatatggcgcattactatgcgcctaaaaactttaatttttggtatttctttggctcattggcattactggttttagttaatcagataattactggtattttgctgacgatgaactacaagccagatgcaaaacttgcgtttgattctgtagagtacattatgcgagatgtaccttggggttggttggtgcgttatatgcactcaacgggtgcgtctgcattttttattgtcatttatttacacatgtttagagccttgatttacggctctttcaagcatccacgagagttgatctggatttttggcatgttactatttgtagcg…	MKPTRLTECGNWVLDRFPVTKFWNDHMAHYYAPKNFNFWYFFGSLALLVLVNQIITGILLTMNYKPDAKLAFDSVEYIMRDVPWGWLVRYMHSTGASAFFIVIYLHMFRALIYGSFKHPRELIWIFGMLLFVALMAEAFMGYLLPWGQMSFWGAQVIISLFSAIPVIGDDLSLWIRGDYVIADATLNRFFAFHVIAVPLVLVMLVFMHLVALHEVGSNNPDGIEIKESKDPWGHPVDGIPFHPYYTVKDLVGVGVFLLFFATVIFYMPEVGGYFLEHANFIPADPMKTPEHIAPVWYFTPFYSILRAIPDKFAGVIGMGGSIVVLFLMPWLDRCKVKSIRYRGGIFKKALFLFVISFLALGYLGTQPVTPVATTLARLFTTIYFGFFLLMPIYTRWEKT…
NODE_1347_length_16407_cov_355.062	fig|135618.10.peg.135	peg	NODE_1347_length_16407_cov_355.062_4551_3952	4551	3952	-	Ubiquinol-cytochrome C reductase iron-sulfur subunit (EC 1.10.2.2)		FIG00000797	icw(1);Ubiquinone_Menaquinone-cytochrome_c_reductase_complexes	atgaataataaaggcgtcgataaatccaagcgccagtttttaacttcggctttaaccgttgttggcgctgttggctcaggctatttagccgttccttttcttgctcaaatgcaacctagcgttaaagcaatggctgctggagcacctgtagaagttgatattagtaaaatggaagttggtcagcttattagagttgcatggcgcggcaagccagtttgggtgcttaaccgaacgcctgaggtgctggttactttaacaacgttagatagcgagcttagagatcccttgtctgatgagtcagaccaaccggagtctagtaaaaatccaggaagatcgttgaagcccgaaatttttgttgcagtgggcttgtgtacgcatctgggttgttcgcctacattt…	MNNKGVDKSKRQFLTSALTVVGAVGSGYLAVPFLAQMQPSVKAMAAGAPVEVDISKMEVGQLIRVAWRGKPVWVLNRTPEVLVTLTTLDSELRDPLSDESDQPESSKNPGRSLKPEIFVAVGLCTHLGCSPTFRPEVAPVDLGDKWKGGFFCPCHGSWFDLAGRVYRGVPAPTNLEIPPYRYISDTRIIIGEVAEEKTA
NODE_1347_length_16407_cov_355.062	fig|135618.10.peg.136	peg	NODE_1347_length_16407_cov_355.062_5892_4798	5892	4798	-	Histidinol-phosphate aminotransferase (EC 2.6.1.9)		FIG00000474	isu;Histidine_Biosynthesis	atgactattaataaaataatttcatcagtttttcgtaaagaagttttagcgatagaggcatacgtcgtcgcagatgcgaaaggattgatcaagctagatgcaatggaaaatccttatggttggcctgaacatattaaaaataactggctagaagcacttagagattgtcagctaaatcgctatcccgatcctgatgcaaaagaactgagtaaaataatcaaggagctgaatcaattatcagatcagtttggtgttttattgggtaatggttcagatgaaataattcaactgttattaatggcattacctcaagaggcttatgttttagcacctgctcctggtttcgtcatgtacaagcaactgagtgatagtttggggttgaattatctaggtattcct…	MTINKIISSVFRKEVLAIEAYVVADAKGLIKLDAMENPYGWPEHIKNNWLEALRDCQLNRYPDPDAKELSKIIKELNQLSDQFGVLLGNGSDEIIQLLLMALPQEAYVLAPAPGFVMYKQLSDSLGLNYLGIPLLANNFDLDLPAMLSAIEAYQPSVIFLAYPNNPTGNLFAKSDVLEIIKRAKGLVVIDEAYAPFAGASFINELEHYGNMLVMRTVSKLGLAGLRLGYIMGNALIIEQLNKIRLPYNINSLSQISAIFALTHKKLFEEQTQNICDERASVYKQLNELKGIVAYPSAANFILFKTPKETATEIFLSIKRQGILIKNMSGQRGLLDDCLRVTIGKPEENKAFMSALKLSLEDLAL
NODE_1347_length_16407_cov_355.062	fig|135618.10.peg.137	peg	NODE_1347_length_16407_cov_355.062_7272_5962	7272	5962	-	Histidinol dehydrogenase (EC 1.1.1.23)		FIG00000303	icw(2);Histidine_Biosynthesis	atgtccagtttaattatgaaaagactggatgcatcatccgataattttagtcagcaattacaagatttattggcttgggatgaagcggatgatttagaggttcaacaaggggtattggcaattattgcagatgttcgtaaaaacggtgacaaggcggttattgactatacgaaccgctttgatcagcgtcacatcttaaagtcttgcgagtttgaactgtcaaaagaagcgcttaaagcagcctgggaggaattgccagctgaacaggcgaaagcacttaacgtagcggctgaccgtattcgtgcgtatgctgagcaccaaaaaacacagtcctggcaatataccgaagcggatgggacaaccctggggcaaaaagtaacgcccttggatagagtgggt…	MSSLIMKRLDASSDNFSQQLQDLLAWDEADDLEVQQGVLAIIADVRKNGDKAVIDYTNRFDQRHILKSCEFELSKEALKAAWEELPAEQAKALNVAADRIRAYAEHQKTQSWQYTEADGTTLGQKVTPLDRVGLYVPGGKASYPSSVLMNAIPAKVAGVGELIMVVPAPHGELNDLVLAAAFLAGVDRVFTIGGAQAIAALAYGTETIPAVAKIVGPGNIYVATAKKLVFGQVGIDMIAGPSEILIVCDGKTNPDWIAMDLFSQAEHDENAQAILISNDSEFLHAVEQSINVLLPSMERAEIIKASLSGRGALIKVEDLTQAADIVNIIAPEHLELSVEEPEALSEHIRHAGAIFMGRYTAEALGDYCAGPNHVLPTSGTARFSSPLGVYDFQKRTSLI…
NODE_1347_length_16407_cov_355.062	fig|135618.10.peg.138	peg	NODE_1347_length_16407_cov_355.062_7903_7277	7903	7277	-	ATP phosphoribosyltransferase (EC 2.4.2.17)		FIG00000811	isu;Riboflavin_synthesis_cluster icw(1);Histidine_Biosynthesis	atgttaacgattgccgtatccaaaggtagaatttttgaagacgctttgccgttgttggcagaagcgggaattattcctgttgatgatcctaaaacatgtcgaaaattaatactcgcgacaacgcgtgatgatgtacagctggttattatacgtgcaactgacgtaccaacgtttgtggagtacggtgctgcagatttaggcattgccggaaaggatgttttattggagcatggggcagaaagtttatatgagcctttggatttgaacattgcctgttgtcgcttaatgacggcagcacataaagacgcgcccgagttgaaaggtcgtattcgggtggcgactaaatacgtcaaaatagcgcagagttattttgccagtaaaggcattcaagcagagata…	MLTIAVSKGRIFEDALPLLAEAGIIPVDDPKTCRKLILATTRDDVQLVIIRATDVPTFVEYGAADLGIAGKDVLLEHGAESLYEPLDLNIACCRLMTAAHKDAPELKGRIRVATKYVKIAQSYFASKGIQAEIIKLYGSMELAPLVGLADCIVDLVDTGNTLKANDLEPRELIMNISSRLVVNKAAMKMKHEAISALLAQFEKTLANR
NODE_1347_length_16407_cov_355.062	fig|135618.10.peg.139	peg	NODE_1347_length_16407_cov_355.062_9178_7913	9178	7913	-	UDP-N-acetylglucosamine 1-carboxyvinyltransferase (EC 2.5.1.7)		FIG00034392	isu;UDP-N-acetylmuramate_from_Fructose-6-phosphate_Biosynthesis	atggataaattaataattaccggtggcacgcgtctatctggagagttacgtatctctggggccaaaaatgctgcattaccgatactggcggctactttactctcagaaaaatcagtcagtgtgggtaatatccctcacttgcatgacatcacaacgaccatggaattattagggcgaatgggcgttaggttggttgtagatgaaaaaatgaatatcgaagttgatagtaatgctatcactagttatgaagcgccttacgagttggtcagaacgatgcgagcttcgatattggttctggggcctttgttggctagatttggtgaagctcatgtctccttgccaggtggttgcgcaattggttcgcgaccggttgatatccatattaatggcctaattaaa…	MDKLIITGGTRLSGELRISGAKNAALPILAATLLSEKSVSVGNIPHLHDITTTMELLGRMGVRLVVDEKMNIEVDSNAITSYEAPYELVRTMRASILVLGPLLARFGEAHVSLPGGCAIGSRPVDIHINGLIKMGADISVEGGFIHAKAARLKGCRLVLEQITVTGTENLLMAATLAEGTTIIENAAKEPEVTDLAHFLNAMGAKITGIGTDVLVIEGVKSLGVENLHYDILPDRIETGTYLIAAAITGGKVKLKNTRPDILDAVLEKLVEAGAEITTGEDWIALDMHGKKPKAVSLRTAPYPAFPTDMQAQFIAMNAIADGVGVITETIFENRFMHVQELQRMGANIRLESNTAICTGVKSLIGAPVMATDLRASASLVVAALVAEGSTLVDRIYHID…
NODE_1347_length_16407_cov_355.062	fig|135618.10.peg.140	peg	NODE_1347_length_16407_cov_355.062_9542_9189	9542	9189	-	hypothetical protein				gtgacacaactgaatattgttgataagggcgcaggatactttgtagttgatggtgacttaacctttgcaaccatcgatataaagaccgtcaaatcgtttttgtttttaaatacggcaaaattgattaccattgaccttgcgctggttatttgcacggatagtgccggtcttgcactaatgattgaatggataaaatatgcccgccaacatcgaatacaactaattttcaaaaatattcctgaacaattactcaaccttgccaaactcagtggttttgataaaaccaattattttgcaacgcaaacaataggtgggcatgaaactgatcacctaccgctaacaaagacaatttaa	MTQLNIVDKGAGYFVVDGDLTFATIDIKTVKSFLFLNTAKLITIDLALVICTDSAGLALMIEWIKYARQHRIQLIFKNIPEQLLNLAKLSGFDKTNYFATQTIGGHETDHLPLTKTI
NODE_1347_length_16407_cov_355.062	fig|135618.10.peg.141	peg	NODE_1347_length_16407_cov_355.062_10009_9539	10009	9539	-	Uncharacterized ABC transporter, periplasmic component YrbD		FIG00002806	icw(1);Lipopolysaccharide_assembly	atgcagcacacgaatactcaggacacaatagttgggctttttgtcgcctcaggcattgccggactgctttttcttgcaatgcaagtcagcaatttaagttcttttgttgacgaagatagttatacgattacagctcgttttgaaaactcaggcgcacttaaagttaaatcacaggtgtctgccgctggagtaaaaatagggcatgttattggtattaattttgatccaaagacttatgaatcggtcgtgaagatgagtattaatgcaaaatacaatacccttcccgatgatacaacagctagtatttttacggctggtttattaggtgagcaatatgtgaatcttgatccaggtggttctgatgtgtatttgcagaaagatggcaaaattgaaatcact…	MQHTNTQDTIVGLFVASGIAGLLFLAMQVSNLSSFVDEDSYTITARFENSGALKVKSQVSAAGVKIGHVIGINFDPKTYESVVKMSINAKYNTLPDDTTASIFTAGLLGEQYVNLDPGGSDVYLQKDGKIEITQSAIILEKAIGQFLFKSAAEEKK
NODE_1347_length_16407_cov_355.062	fig|135618.10.peg.142	peg	NODE_1347_length_16407_cov_355.062_10793_10011	10793	10011	-	Uncharacterized ABC transporter, permease component YrbE		FIG00065865	isu;Lipopolysaccharide_assembly	atgattcaatttatacaaaacttgggtaaaagtactcgaactagttttaacaagttagggagagcaacttactttctgttcgaaattatttcaggtacattgggtattttacttcgccctagattactggtaaatcagttgtattctgtcggtgtgttgtcttttttaatcattactatttccggcttgtttgttggaatggttttaggtttgcagggttattacaccctttctgattttggcgctgaagaaaccttaggcgttatggtagcggcttccttagttcgggagttgggccccgttgtatcagcactattatttgcaggtagagcaggttcagcattaacggctgaaattggcttgatgaaagcgactgagcagttgtcaggtatggagatg…	MIQFIQNLGKSTRTSFNKLGRATYFLFEIISGTLGILLRPRLLVNQLYSVGVLSFLIITISGLFVGMVLGLQGYYTLSDFGAEETLGVMVAASLVRELGPVVSALLFAGRAGSALTAEIGLMKATEQLSGMEMMAVDPIKRILTPRFLAGLISMPLLAGLFSAVGIVGGQIIGSGLLGVDQGIYWSQMQASIDFHDDIINGIIKSVVFGFVTSWIALFEGYDAIPTSEGVSRATTRTVVNSAFSILGLDFILTALMFGDN
NODE_1347_length_16407_cov_355.062	fig|135618.10.peg.143	peg	NODE_1347_length_16407_cov_355.062_11739_10912	11739	10912	-	Uncharacterized ABC transporter, ATP-binding protein YrbF		FIG00137806	icw(2);Lipopolysaccharide_assembly	atggataacagcgtttcttctcaagacagtatagtttctgtacgtaatctgtcattttcacgtggcaacaagaaaatatttgatgatatttccttggattttcagcgcgggaaaattacagccattatgggccctagtggtacaggaaaaaccaccttattaaaattgattggtggtcaattatttccagagcagggtgttatcactgttgatggtcaagatgttcataagttgcgtcgaaacgagctatatgaattacgtaagcggctcggtatgttgtttcaaagcggtgcgttattaacagacatgaatgtttttgataatgtcgcttttcctctccgtgagcatacccatcttcctgaatctatgattcgtacactggtgctgatgaagttacag…	MDNSVSSQDSIVSVRNLSFSRGNKKIFDDISLDFQRGKITAIMGPSGTGKTTLLKLIGGQLFPEQGVITVDGQDVHKLRRNELYELRKRLGMLFQSGALLTDMNVFDNVAFPLREHTHLPESMIRTLVLMKLQAVGLRGARNLMPNELSGGMARRVALARAIALDPMMILYDEPFTGQDPISMGVLVHLIKSLNNILGLTSIIVSHDVHDTSAIADYIYVLSGGKIVGQGTPEEIQQSDSEWVQQFMTGAADGPVHFHYPAKDYVDDLMSTGKRY
NODE_1347_length_16407_cov_355.062	fig|135618.10.peg.144	peg	NODE_1347_length_16407_cov_355.062_12058_11891	12058	11891	-	UPF0225 protein YchJ			isu;Broadly_distributed_proteins_not_in_subsystems	atgaatgagattagtcgttttacgaaaataaacggttgctggttttatctggatggcattattaaatcaatgggtaagattgatatgcaaacgaatcaaggaagaaacatgctttgttcttgtggtagcggtaaaaagtttaagcgatgttgcggagcagaacaataa	MNEISRFTKINGCWFYLDGIIKSMGKIDMQTNQGRNMLCSCGSGKKFKRCCGAEQ
NODE_1347_length_16407_cov_355.062	fig|135618.10.peg.145	peg	NODE_1347_length_16407_cov_355.062_16185_12475	16185	12475	-	Glutamate synthase [NADPH] small chain (EC 1.4.1.13)		FIG00007957	idu(1);Glutamine,_Glutamate,_Aspartate_and_Asparagine_Biosynthesis idu(1);Ammonia_assimilation	atggaacaaaataacttaactcttggcattcctagcttcacttacgcagatttatacgatgctgcacgtctaaaagatttactggatgtatttgatacgtccattaaaaaacatgatgttgaactctataataaattttcggtttatcgtcaaagccaaggcgaaggtctgaagcctgaagagatttctgaattgttggtaaatatggggccttatgtgggtcagtttgtggctaagttgtttaatgtgtccgagcaacatcaaacacaaagtatcaaaatcaaggatgagattgatactatttttacctataagaatgaagtagtagaaaagctaggtgttgtttttaaagggcaggatacttctgattggcatatacccactgttttaaatcgcttt…	MEQNNLTLGIPSFTYADLYDAARLKDLLDVFDTSIKKHDVELYNKFSVYRQSQGEGLKPEEISELLVNMGPYVGQFVAKLFNVSEQHQTQSIKIKDEIDTIFTYKNEVVEKLGVVFKGQDTSDWHIPTVLNRFDLLIEAGFSEANQDNDPERRVARVGAVIGLLSSHYKLLAKGKVSDYENADEQVGALRAKLLDHELATIEFADMLNTAEPAEFVSGLMDIVQRWSFVAQQDNDVVADWLSFKFPEKRDFDHLVEHDTVDRGQFTAWMGELEHRRRRDGFKLTDPRYNQRQVLSEVNHCIYCHERDTDSCSKGMRNKKTNTFKIDPLGVTTIGCPLDEKISEMHLVKRNGDNIGALAIIIIDNPMCPGTGHRICNECMKGCIYQKTDPVNIPQIETNV…
NODE_1380_length_16130_cov_337.783	fig|135618.10.peg.146	peg	NODE_1380_length_16130_cov_337.783_33_161	33	161	+	hypothetical protein				atggctagtcagcaggcgtttcaggctcagcagcaagcacagcaagcagagcaggcacaacgtcaggctaagcaaagacaacaacaggaaatggctagtcagcaaacgatacaagcacaacctcaatag	MASQQAFQAQQQAQQAEQAQRQAKQRQQQEMASQQTIQAQPQ
NODE_1380_length_16130_cov_337.783	fig|135618.10.peg.147	peg	NODE_1380_length_16130_cov_337.783_373_1680	373	1680	+	NADH dehydrogenase (EC 1.6.99.3)		FIG00008708	idu(2);Respiratory_dehydrogenases_1 idu(2);Riboflavin_synthesis_cluster	gtgactaacgataataataaaaaacataaaatagtgattgtgggtggtggtgcagctgggcttgaattagcaactagtttgggttgtaaattaggtaaaaaaggcttagccgacattactttaattgacgcggcatcaacacatatttggaagcccttattacatgaagtagccgctggaacattggatgaatctgagcaggttgaatatctgccacaaggacatcggaatcatttttcttttagattggggcgaatggaaggtctcgatagaaagaagaaagaaatctatgtgagccctaccttaagtgatagtggtgaagagcttatacctagccgcgtgtttagttatgatacgttggttatgtctgttggtagtgtgagtaacacgtttaatatt…	MTNDNNKKHKIVIVGGGAAGLELATSLGCKLGKKGLADITLIDAASTHIWKPLLHEVAAGTLDESEQVEYLPQGHRNHFSFRLGRMEGLDRKKKEIYVSPTLSDSGEELIPSRVFSYDTLVMSVGSVSNTFNIKGVAEQCLFLDTTVQAFKFQKQLFESYLKSYIGKNSATVKPLSIVIIGAGATGVELAAQLYEVTNVLAIYGLNEKSTVKLTIIEAATQLLPALPLKLATATQQQLVSLGVDLRMGRRVTEVTKEGVKTHDGEFIEAGLKVWAAGIKGPDWMKDMDGLETNHINQLIVDSYLKTNDDAVFAMGDCAACIWEGHNGNVPPRAQAAHQQASVLAKSIINRINGRGLEKFVYYDYGSLVSLGKYTTVGNLMGNLMGTVSIGGFIAKVVYL…
NODE_1380_length_16130_cov_337.783	fig|135618.10.peg.148	peg	NODE_1380_length_16130_cov_337.783_1710_2240	1710	2240	+	hypothetical protein				atgtttgaaatagaatacgagtttggcgaagaagatttaatccattttaatgaaatacaattcatgagaaatgatgaaatacaatacaacattaagaaaaatcgttggatagtaccgggtgtcatgggggttatcggtgcgttttattatttttattatggtgatatgaattcatcgggttatatcgttgcaatggcggcgctatgggccgtcttatctcctagaataatgatgttggatttacgccgacagattttaaaaaattacacggctaaagaaaaaagtaatttgtttggcagttataccttaagtatagatcctacaaaccccaactatcttttggaaaaatcccctagcggtaaaaataaaatggcttgggctgatttagttagggtggag…	MFEIEYEFGEEDLIHFNEIQFMRNDEIQYNIKKNRWIVPGVMGVIGAFYYFYYGDMNSSGYIVAMAALWAVLSPRIMMLDLRRQILKNYTAKEKSNLFGSYTLSIDPTNPNYLLEKSPSGKNKMAWADLVRVEYGKRYVYIYIDLSTALVIPVDKVTKGNLEEFAEQADKMIERFA
NODE_1380_length_16130_cov_337.783	fig|135618.10.peg.149	peg	NODE_1380_length_16130_cov_337.783_2382_3092	2382	3092	+	DedA family protein, putative				atgcaacttaataatcggtctattagcaagaaaatagtcgtcattttggcagtggcttttgttatagccgctatcggccatgagcttaaaatttatcttcctgatatagaattatggatagagaaattaggcgtttatgcgcctttgggttttattaccttattcgtagccttaacccccgtttttgtctcagttgatacgctctgttttgtggcagggttgttgttttcaatcggtgctgcagaactttacatggtcatagccacttacatagcatcggcgcttatttttattctgggccgctacttaattaagaacaaggttattgcttttattgccaagcataaatatttagcggctctcgatgccgcgattgacaaccagccaagcaagttaatg…	MQLNNRSISKKIVVILAVAFVIAAIGHELKIYLPDIELWIEKLGVYAPLGFITLFVALTPVFVSVDTLCFVAGLLFSIGAAELYMVIATYIASALIFILGRYLIKNKVIAFIAKHKYLAALDAAIDNQPSKLMFLLRLTPLPFAMLSYALSVTRVKFWPYLGATTGILIYNASLVYMGYTTKHFAGLVSGSTKQSGVSFPLLVLGIVILLAVLFYITKKARETIDNLNLQVSGPLS
NODE_1380_length_16130_cov_337.783	fig|135618.10.peg.150	peg	NODE_1380_length_16130_cov_337.783_3092_4357	3092	4357	+	Glutamate synthase [NADPH] large chain (EC 1.4.1.13)		FIG00000539	idu(3);Glutamine,_Glutamate,_Aspartate_and_Asparagine_Biosynthesis idu(3);Ammonia_assimilation	atggagttatacaacgccatccccccgttaatgattcaatttatgatgacggtggctttttcttttgtggtgggtcttgagtttcgtaattatcatcaaattaatgactataaattaaattttggtagcacacgcacctttgttttagtgggtgtattgggttttatgctgtaccttttggatcctagtaagctattgtttgctctcggtttgttcttgttgggattgttgctgctggttttttattggagactttctgcaaccaataagttttcactttttagtaccatttttttattcttgatttatttaatagggcctattgcaagcttgtttcccagttggtttttagtgctttttattgttgtattaattttggtcttgagtgaaaaaaccctc…	MELYNAIPPLMIQFMMTVAFSFVVGLEFRNYHQINDYKLNFGSTRTFVLVGVLGFMLYLLDPSKLLFALGLFLLGLLLLVFYWRLSATNKFSLFSTIFLFLIYLIGPIASLFPSWFLVLFIVVLILVLSEKTLIHRFSDQLANEEIATLAKFLIISGVILPLLPDQLIAPMLPVTYYRVWLAVIIVSGFSYLSYLVNSYFFKSRNLLITGLLGGLYSSTVATVVIGRRAHELTGASGRNVSSALIMATTMMYIRLLAIIVAFDQAIVAQLWLPFLSIIVASLVVIMALFMVKNHETQLHDNSIVRHPLELSTAVLFALSFMLFAFLTNYVTTQYGGHGLKSLAIVVGFTDIDPFILSLLSGKFTVSNSAIVSAVILASGSNNVLKAIYAVALARNRSVL…
NODE_1380_length_16130_cov_337.783	fig|135618.10.peg.151	peg	NODE_1380_length_16130_cov_337.783_4408_4764	4408	4764	+	hypothetical protein				atggcgtctcaaggtaaaacgaagttactgaccaaagtgtttatagtgggttttattgtcgcagttttgagctttttatttcatcctgatgtgggtcagcttagccttatgttgaatggtgttcctgttgcggaacccttaattcgtttagctgctattccctcttttttaattattatgttaatgacgggtatattgatggtcatgctttttttaggcgtgggcgtatttatatttgtgatggcgttggttctggtggggctctgtgtggcaattttggcgccatttttttggcctatcttattgattatatttataatgattgctttgatgtcctttaatcataatgattcatag	MASQGKTKLLTKVFIVGFIVAVLSFLFHPDVGQLSLMLNGVPVAEPLIRLAAIPSFLIIMLMTGILMVMLFLGVGVFIFVMALVLVGLCVAILAPFFWPILLIIFIMIALMSFNHNDS
NODE_1380_length_16130_cov_337.783	fig|135618.10.peg.152	peg	NODE_1380_length_16130_cov_337.783_5474_4773	5474	4773	-	Putative predicted metal-dependent hydrolase				atgaatgtcatacaaggaaacggctttgttgccgagattatccgatcgtccaagagaaaatcttcagccattaaaatacaaaaaggcaaagtttttgttattgtgcccgaaagcttaagctatgcagtcatagaatcgttagtgcttaaaaaaaatcgctggattaatgaaaaactgaatattcagaatcaagttctcgccataaaaccaaaaacatttacttgtggtgaaagcttttcttaccgaggcaaccctcacctgttaaaaattgaagccggtctttatccagccatcaagttgtcccaagatcaattggtcatttttgttagagacgtatcggccgacaacagtaaagccatcaagcaattactgattaaatggtttaaacagcaagcagag…	MNVIQGNGFVAEIIRSSKRKSSAIKIQKGKVFVIVPESLSYAVIESLVLKKNRWINEKLNIQNQVLAIKPKTFTCGESFSYRGNPHLLKIEAGLYPAIKLSQDQLVIFVRDVSADNSKAIKQLLIKWFKQQAEVQLKEKTDHYSKIIGVTPSSITIKTFKARWGSCSITKAIQYNWKIIMAPESIINYLVVHELCHILHHNHSPTYWQEVKKYCPDYRGCGAWLKTNGVTLDI
NODE_1380_length_16130_cov_337.783	fig|135618.10.peg.153	peg	NODE_1380_length_16130_cov_337.783_5620_6153	5620	6153	+	carbonic anhydrase, family 3		FIG00553719	ff	gtgtcgattagaaggtttaatgaaaagcagcctatccttggagaagcggtttttatagatgaaagtgctgttgtcattggtgatgtaacaataggaaatgatgtgtcgatatggccaatgacggttattagaggcgacgttgaaagcataaccataggtgagggcacaaatgttcaggacggttctgtgctgcacgtgtcgcatgcgggaaaattttccacacaaggccatcctttgcgtatcggtaattatgtcactattggtcataaagcagtcgttcacgcctgtactatcggtgattattgcctgattggcattggtgccattattatggacgatgccgtcatcgaggattttgtcatgttaggtgcgggctcattggtggcgccgggaaaaaga…	MSIRRFNEKQPILGEAVFIDESAVVIGDVTIGNDVSIWPMTVIRGDVESITIGEGTNVQDGSVLHVSHAGKFSTQGHPLRIGNYVTIGHKAVVHACTIGDYCLIGIGAIIMDDAVIEDFVMLGAGSLVAPGKRLESGYLYVGSPAKQVRPLKEAEKEFLQYSAEHYIHLKNEHLKQA
NODE_1380_length_16130_cov_337.783	fig|135618.10.peg.154	peg	NODE_1380_length_16130_cov_337.783_7006_6173	7006	6173	-	Shikimate 5-dehydrogenase I alpha (EC 1.1.1.25)		FIG00000022	isu;Chorismate_Synthesis isu;Cluster_containing_Alanyl-tRNA_synthetase isu;Common_Pathway_For_Synthesis_of_Aromatic_Compounds_(DAHP_synthase_to_chorismate)	atgattttactcgacaaatatgccgtttttggccatcccattaaacacagcaaatcaccacgtattcataagatttttgccgaacaaacaaatcaggcccttaaatatatagcccaggaagtacctgctgaacaattttcaaccgctgtagactgttttttttctgacggcggcaagggtttaaattgcaccatcccacttaaagaactcgcctggtcttatgctgatctcaaaacagagcgtgcccaactaagtaaagcggttaatacgttggctattcaaaatgatggcagtatccttggcgacaatactgacggcataggtttagtaacagacttaatgcgcaatcatggtcttactttagcgggaagtaagatcttaattttaggtgcgggagga…	MILLDKYAVFGHPIKHSKSPRIHKIFAEQTNQALKYIAQEVPAEQFSTAVDCFFSDGGKGLNCTIPLKELAWSYADLKTERAQLSKAVNTLAIQNDGSILGDNTDGIGLVTDLMRNHGLTLAGSKILILGAGGASRGIIAPIFEQSVASIVIANRTVDKALNLAAEFQHKGYINGCGFNDLGSQQFDLIINATSTSLSGQIPPLPRHLLANKGVCYDLAYSNEPTAFVRWGEENQALKSLDGLGMLVEQAAEAFFIWRGIRPETAPVIQLLNAERNS
NODE_1380_length_16130_cov_337.783	fig|135618.10.peg.155	peg	NODE_1380_length_16130_cov_337.783_7962_7003	7962	7003	-	Porphobilinogen synthase (EC 4.2.1.24)		FIG00000348	isu;Heme_and_Siroheme_Biosynthesis isu;Zinc_regulated_enzymes	atgcgctacaacaatttttctaggcgtttaatgcgtgaaaatcgcttgtccgttgatgatcttatttaccctatgtttgtcacggaaggtgaccatcaaagggaacccatcgcctccatgcctggagtagaacgttattcattagatttattacttgagcaagccgaagaaataacaactttaggcatccctgccattgcattatttcccgttacacctgctcataaaaagtcagatgatgctgccgaagcctataatccagagggcttagctcaacgaagtgtcagagctcttaaaaaagcgtttccccagttaggcattattactgatgttgctttagaccccttcacctctcacgggcaagatggactgattaatcaggagggttatgttattaat…	MRYNNFSRRLMRENRLSVDDLIYPMFVTEGDHQREPIASMPGVERYSLDLLLEQAEEITTLGIPAIALFPVTPAHKKSDDAAEAYNPEGLAQRSVRALKKAFPQLGIITDVALDPFTSHGQDGLINQEGYVINDETIAVLVKQALSHAEAGADIVAPSDMMDGRIGAIRSALEAHHHTNTLILAYSAKYASSFYGPFRDAVGSSSNLGKSNKDSYQMDPANTDEAMREIQLDLQEGADMIMIKPGMPYLDIIQRAKEQYGAPTFAYQVSGEYAMLKAASLNGWLDEKQVVLESLLAFKRAGCDGILTYYAKAAAQWLQE
NODE_1380_length_16130_cov_337.783	fig|135618.10.peg.156	peg	NODE_1380_length_16130_cov_337.783_8153_8788	8153	8788	+	Uncharacterized ABC transporter, auxiliary component YrbC		FIG00002330	isu;Lipopolysaccharide_assembly	atgaacgttaatcgctacacattgtttggtttttttgcggtattaatggctttaatgcctattactcaagttatagcggatgatttattgcctccacaacaagctattgagacggcgtcggcaaagttacagaaaaaaatgcaggataaagcttttattaaagatttttcaaaggttaatcaatttgttaatgaagctattttaccaagcactgattttgaaaaaatttcggctctagtcttgggtaagctttggaaaacagcgacacctgaggaacgtgagcgttttaagcaagagtttcaaactttattagtaagaacttattcccgtgcatttgtcgagtttaaagattggtcgatccgttatctgccaattgaaatggaagcggatgcgacaaaa…	MNVNRYTLFGFFAVLMALMPITQVIADDLLPPQQAIETASAKLQKKMQDKAFIKDFSKVNQFVNEAILPSTDFEKISALVLGKLWKTATPEERERFKQEFQTLLVRTYSRAFVEFKDWSIRYLPIEMEADATKVVVKTEVLQPSLQPVAVDYRMLLSNGEWKAYDIMIEGVSLVTNYRTTFTSEVQTKGSLNAVIDSLAKRNSEALAAKNS
NODE_1380_length_16130_cov_337.783	fig|135618.10.peg.157	peg	NODE_1380_length_16130_cov_337.783_8951_9928	8951	9928	+	tRNA (5-methoxyuridine) 34 synthase		FIG00001508	isu;tRNAmodification_position_34 isu;tRNA_modification_Bacteria	atgatcgattatcaaccgttatataaactacttcttgaaacaaaagcagatgattgggtcagtaaattaccccaacaaatagcgagtgcgtttgatttaagcaagcatggcacccttgcgcattggcagtccgttattgactctatgcccctaccaagcacccaacatcgtttactagatagtgatgctgtgcagattggtgtgtcgagtgatctgcttgagcaagctaggctggaacttgagagtcagcttaaggcattgcatccttggcgcaaaggtccttataacttatttgatatccatattgatactgaatggcgctcagattggaaatgggagcgtctaaaaaatcatatttcaccgcttaatcatcgactagttttagatgtaggttgtgga…	MIDYQPLYKLLLETKADDWVSKLPQQIASAFDLSKHGTLAHWQSVIDSMPLPSTQHRLLDSDAVQIGVSSDLLEQARLELESQLKALHPWRKGPYNLFDIHIDTEWRSDWKWERLKNHISPLNHRLVLDVGCGNGYHCWRMLGAGAKMVVGIDPLLLNVLQFQLVKRLYGEAPIYVLPLGIEDLPYGLKIFDTVFSMGVLYHRRSPIDHLMELRDCLKPGGELVLETLVIDGGLGEVLLPEGRYAKMRNVWFLPSCETLISWLKRCGFLNIRLIDVTSTTVEEQRSTEWMQFHSLKDFLSVENPQLTCEGLPAPKRAIIIANVPL
NODE_1380_length_16130_cov_337.783	fig|135618.10.peg.158	peg	NODE_1380_length_16130_cov_337.783_10095_10409	10095	10409	+	DNA uptake protein				atgaaaaaacttatactgctattgttatcgttatttgcttttaatgtattagcggcgccggttaatattaatacggctgacgctaaaactatctctgatgccttgctaggaataggtcaacaaaaagcggaagctatcgtaaaatatagaacagagaagggcttatttaaaacagccgaagacttaacgagtgttaaaggaataggtcaaaaaaccttagacaaaaataaaaaagatattttagttggtgatattccggttgttgagcctgcagcagtagtggttgaacccagtaaagataagaaggcgaagtag	MKKLILLLLSLFAFNVLAAPVNINTADAKTISDALLGIGQQKAEAIVKYRTEKGLFKTAEDLTSVKGIGQKTLDKNKKDILVGDIPVVEPAAVVVEPSKDKKAK
NODE_1380_length_16130_cov_337.783	fig|135618.10.peg.159	peg	NODE_1380_length_16130_cov_337.783_11756_10557	11756	10557	-	2-octaprenyl-6-methoxyphenol hydroxylase (EC 1.14.13.-)		FIG00000772	isu;Ubiquinone_Biosynthesis_-_gjo isu;Ubiquinone_Biosynthesis isu;CBSS-87626.3.peg.3639	atgcaacaaaactatgacttattaattgttggtggcggattggctggcaactgtttagcgctagcgctaaaaaacagcggacttcgtattgccataatagaagccaattctcgtgagcacctgcatcaatctcccgcaggtgatagagccttagcactggcatctggcacggtgatgatgctagagcaattaaatatttggcaaggtattagtcatgccggcacaccaataaaacatattcacatttctgatcgtggtcattttggaaaaacacgattgtcggcagaaaaagaacatgttgatgccttaggttatgtcataacggcacgcgatattgaaacgtatgttgccaaccttgttactgaagccggtataactcttattattccggctcgagtg…	MQQNYDLLIVGGGLAGNCLALALKNSGLRIAIIEANSREHLHQSPAGDRALALASGTVMMLEQLNIWQGISHAGTPIKHIHISDRGHFGKTRLSAEKEHVDALGYVITARDIETYVANLVTEAGITLIIPARVVGLMSGDNEVCVSLKQGNESLTVSAHLLVGADGGLSSVRQLLDIPQQITEYGQTAIVTTVKSTLTNNNTAFERFTSSGPLALLPVAKNQCAVVWTRTTQDAEELMTSSDSDFLATLQLCFGFKLGELSLSAPRRAFPLSLIRAEAMVSGRAVIIGNAAHQLHPVAGQGFNLGLRDVVKLAEMLTEQSELNRDIGETKLLQAYAASRKKDHDLTIGFTDTVVKIFSNEWLSLALVRNMGLTLLDHIPAVKKLLTRHAMGLAEKKPSL
NODE_1380_length_16130_cov_337.783	fig|135618.10.peg.160	peg	NODE_1380_length_16130_cov_337.783_13066_11756	13066	11756	-	Xaa-Pro aminopeptidase (EC 3.4.11.9)		FIG00010600	isu;Aminopeptidases_(EC_3.4.11.-) icw(1);CBSS-87626.3.peg.3639	atgaaacaaagtgaatttaaaaaacgccgcaaactcttattaaaaaacattggcgaaggtaatattgccctgatagccagtgcgtccatccgaacgcgaaacaaagacgtagattatcccttccgacaagatagtgattttttttatttaacgggttttaatgaaccggatgctttagctgtttttgtcccgggtcgtgaacaaggagaatatattttattctgccgcgaatatgacgagaaaaaagctttatgggaaggtgctcactcagggcttgagggtgctaccactcattatcatgctgatgatgcctttccaatcgatgatttagatgatattttgcccggccttatggaaaataagaccaaggttttttatccaatgggccgtaattcagaa…	MKQSEFKKRRKLLLKNIGEGNIALIASASIRTRNKDVDYPFRQDSDFFYLTGFNEPDALAVFVPGREQGEYILFCREYDEKKALWEGAHSGLEGATTHYHADDAFPIDDLDDILPGLMENKTKVFYPMGRNSELDHSLLEWINHIRSQSRSGVVAPGELVSLELILHEMRLFKSPEEIKMMRRAAEVSAKAHIKAMQTCKPGLYEYQIEAELIYHFFQNGLRAVAYPSIVAGGKNACTLHYTENTSKLKSGDLLLIDAGAECEHYAADITRTFPISGKFSTPQKQLYQLVLDAQAAALEQIKPGVPWNLAHDASVEVLTSGLVALGLLTGKVKKLIKDEKYKQFYMHRIGHWLGMDVHDVGDYKVNQEWRLLEAGMVLTVEPGLYIPSDCKSVDEKWRG…
NODE_1380_length_16130_cov_337.783	fig|135618.10.peg.161	peg	NODE_1380_length_16130_cov_337.783_13601_13068	13601	13068	-	FIG001590: Putative conserved exported protein precursor		FIG00037488	icw(2);CBSS-87626.3.peg.3639	atggcttataacgcatgtaacgcaataattaaacaacttgatgaagacctgtcggctgctgaagctcacggcatggctactggggtgttatgtattaatgaacaaacagaatcggaattttggttggcagaattattacaaaacagtcagccagtcaaaaatgacaatgaatatgtactgataaggctttttgaagagacacggcgcttgcttggcagtgatgagtttgaatttgacttatttctacccgacgatgatgcgcctttgaccgagcaggtcgaggctctaagaaactggtgcagaggtttcttgtttggcgtgggtgcacgaacttcatcggcaaaatattcaaaagatgtcactgaaatattgaaagatattgctgagtttaccaaactg…	MAYNACNAIIKQLDEDLSAAEAHGMATGVLCINEQTESEFWLAELLQNSQPVKNDNEYVLIRLFEETRRLLGSDEFEFDLFLPDDDAPLTEQVEALRNWCRGFLFGVGARTSSAKYSKDVTEILKDIAEFTKLDAYAEGEDDERALVEITEYLRSAVLLLREELGSNNDDINELWQE
NODE_1380_length_16130_cov_337.783	fig|135618.10.peg.162	peg	NODE_1380_length_16130_cov_337.783_13772_13993	13772	13993	+	hypothetical protein				atgacagaaacttatctaacatttgaaataaaagacttcgaaaataaactggatcacttaatcgatcaatttcatcgcgtggaaaatgaaaatagatctttaaagttaaaacaagatacattgattcaggaaaaaaccgagttactggaaaaggttgccttagccagaactcaagtagaagcaatgatgaatcgattaaaagcaatggaggacggctcgtga	MTETYLTFEIKDFENKLDHLIDQFHRVENENRSLKLKQDTLIQEKTELLEKVALARTQVEAMMNRLKAMEDGS
NODE_1380_length_16130_cov_337.783	fig|135618.10.peg.163	peg	NODE_1380_length_16130_cov_337.783_13990_14289	13990	14289	+	Z-ring-associated protein ZapA		FIG00138632	isu;Bacterial_Cytoskeleton	gtgattaagaaaacacaaccagtttgtctaactattatgggcaaagagtacaaaatcgtttgtgatgaagaagaacaggacgatttgattcagtctgctcagcagcttgatgtgcaaatgcgcaaaatgcgagactcgggaaaaatagcgggtccggatagaattgctgtgatggccgcactgaacttggctcatgagttgcaggtgatgaaaaatcagaatacccaacttactcaaaaactgagtgagagtttggctaaattgagctctaaaatagaaaacgttttagaaaatcattaa	MIKKTQPVCLTIMGKEYKIVCDEEEQDDLIQSAQQLDVQMRKMRDSGKIAGPDRIAVMAALNLAHELQVMKNQNTQLTQKLSESLAKLSSKIENVLENH
NODE_1380_length_16130_cov_337.783	fig|135618.10.peg.164	peg	NODE_1380_length_16130_cov_337.783_14487_15899	14487	15899	+	Chromate transport protein ChrA		FIG00003639	isu;Resistance_to_chromium_compounds	atgcctttagttatttcaatacgtcctctgttattctcattcctatcctttcgcatgaatacacccacacaattacctgctcacgtcactttaggacacgctttttggtattggttaaaactgggttttataagttttggcggtcctgctggacaaatttctatcatgcatcaggatttggttgaacggaaacattggatttctgagcgtcgttttttgcatgcactcaattattgtatggtactgcctgggccggaagcgcaacaactggcgatttatattggctggttgatgcatcgtacctggggtggtgttattgcaggtctcttatttattgtgccttcattctttttattgatgctcttaagttggatttatattcgctttggtcagctaccg…	MPLVISIRPLLFSFLSFRMNTPTQLPAHVTLGHAFWYWLKLGFISFGGPAGQISIMHQDLVERKHWISERRFLHALNYCMVLPGPEAQQLAIYIGWLMHRTWGGVIAGLLFIVPSFFLLMLLSWIYIRFGQLPEVAAILYGIKPAIMAIVVVAAHRMGTRALKNGLMWIIAAMSFFAIFALSTPFPLIVLCAALLGIIGGRVAPNKFVLGGTHGSPQHCYGPALIDDETPIPEHARFSYLRLFKIVGVGLVLWSGMMGFLCWQLGWSNALTQMGWFFTKAALLTFGGAYAVLPYVYQGAVEHFHWLSATQMMDGLALGESTPGPLIMIVTFVGFLGGWSQLPLGPDSALMAAVVAAGVVTYFTFLPSFLFILAGGPLVESTQGNLKFTAPLLAITAAVV…
NODE_1380_length_16130_cov_337.783	fig|135618.10.peg.165	peg	NODE_1380_length_16130_cov_337.783_16110_15913	16110	15913	-	Carbohydrate-selective porin				atggggggtattgatggctttattggtgatggaaaaatcaatgtcaaacccgaacaacttatcaatattttctacaaatggcatgtctttagcgccagttggctctcttttgattatcaacatttagccaatccagcctacaactcagatcgtggccccgtaaatatttatggcgccagagtacactttgagttttaa	MGGIDGFIGDGKINVKPEQLINIFYKWHVFSASWLSFDYQHLANPAYNSDRGPVNIYGARVHFEF
NODE_14115_length_3858_cov_270.663	fig|135618.10.peg.166	peg	NODE_14115_length_3858_cov_270.663_479_595	479	595	+	hypothetical protein				gtgtctgaattattggcagttgttgcgggtgtttttttagaaatgggacaaaattgggaaaatctatattttaggcatgaaaaaaaacattatttttatcataactcattgatttaa	MSELLAVVAGVFLEMGQNWENLYFRHEKKHYFYHNSLI
NODE_14115_length_3858_cov_270.663	fig|135618.10.rna.4	rna	NODE_14115_length_3858_cov_270.663_673_597	673	597	-	tRNA-Arg-CCT				gccccgatagctcagctggatagagcagtcccctcctaagggacaggtcggacgttcaaatcgtcttcggggcacca
NODE_14115_length_3858_cov_270.663	fig|135618.10.peg.167	peg	NODE_14115_length_3858_cov_270.663_1051_827	1051	827	-	hypothetical protein				atgattctatctgatctacgtagttatttaaaagcacagcatcgcgtcgctttagctgatttggttaaccattttaaaatggatgctgatgctttgcgtggcatgctcagtaaatggataagcaaaggtaatgtcagaaagttgtcacaagagaaggcatgtggaaccacctgctgtaaatgtgatccggctttaacagagttttatgagtggatagataaataa	MILSDLRSYLKAQHRVALADLVNHFKMDADALRGMLSKWISKGNVRKLSQEKACGTTCCKCDPALTEFYEWIDK
NODE_14115_length_3858_cov_270.663	fig|135618.10.peg.168	peg	NODE_14115_length_3858_cov_270.663_3377_1038	3377	1038	-	Ferrous iron transport protein B		FIG00014199	isu;Campylobacter_Iron_Metabolism	atgatgagtgattttacggttggtgttgttggaaatccaaattgtggtaaaacaacactttttaacgtactcactggctccagacaacatgttggaaattggcctggcgtaacggtcgaaaaaaaaacaggacaatattcatatgcaggtaaattaattgaattggttgatttgcccggcacctattctttagaagccgccgatgatctggtttctttagatgaaaaagtcgcaagggattatgtagcctccaaagcggccgacttagttatcaacattctagatgcgtcaaatatcgaaagaaatctctacttaacctcgcaacttattgaaatgcgcgtgcccatgatattagtgcttaatatgatggacgcggttaagcaaagagggataaaaatt…	MMSDFTVGVVGNPNCGKTTLFNVLTGSRQHVGNWPGVTVEKKTGQYSYAGKLIELVDLPGTYSLEAADDLVSLDEKVARDYVASKAADLVINILDASNIERNLYLTSQLIEMRVPMILVLNMMDAVKQRGIKIDCDFLAKTLGCPVIPITAAKKEGISALKVQINTAAMSKPIPSVSINYTSALEQAIEDISPELVDIAHHHDCNLRWLALRLLEEDTLAKYFAGSALQSIVEKLQRRVELETNDEIDILAADARYGFVNTLIQGAVCRLNEVSRHNTEIIDRIVLNRFLGIPVFLLVMYAMFMFTINIGSAFVDFFDQAVGALLVDGLAQLLTHIDLPQWLIVLMTNGVGGGVQVIATFIPIIGFLFMFLSALEDSGYMARAAFVMDRFMRMIGLPGK…
NODE_14115_length_3858_cov_270.663	fig|135618.10.peg.169	peg	NODE_14115_length_3858_cov_270.663_3610_3377	3610	3377	-	Ferrous iron transport protein A				atggcaatgagcttaaaaaatttatctgtaggggatttaggaaaaattattggctttgaacaaacaggtaaagcctacagaaaacgtttacttgctatgggcctgacaccagggactgagtttagtattactcgatttgcaccgatgggtgatccggttgaaataaagttgcgcggattttcgttaacgctgcgtaaagatgaagcagccattctattgatagagaagctttaa	MAMSLKNLSVGDLGKIIGFEQTGKAYRKRLLAMGLTPGTEFSITRFAPMGDPVEIKLRGFSLTLRKDEAAILLIEKL
NODE_14616_length_3764_cov_114.109	fig|135618.10.peg.170	peg	NODE_14616_length_3764_cov_114.109_539_267	539	267	-	Phage-related protein				atggcagcaattacgtttgatacacatgagtttgtaaagaaactcaagggcgcggggttttctgaatcacaagccgaagcggttgccgaagcacagagggattcattagcgcaagcgcttgataaccatcttgcaactaaaactgatatttcaagattagaactaaaattaatagaacacgaaggcgaatttaaactaattaagtggatgttgggaataatactcggtggtgtaattgcgttggttcttaaagcgttttttccaattgtgtaa	MAAITFDTHEFVKKLKGAGFSESQAEAVAEAQRDSLAQALDNHLATKTDISRLELKLIEHEGEFKLIKWMLGIILGGVIALVLKAFFPIV
NODE_14616_length_3764_cov_114.109	fig|135618.10.peg.171	peg	NODE_14616_length_3764_cov_114.109_1045_806	1045	806	-	hypothetical protein				atggcaacgattacgtttgatacattgaagtttgtcgagaagcttgaaaaggctgggatgtcgagagaccaagcctctgctattgcagaagcccagaaagacgctttttctgaagcaatggattcacaaatagctacaaaaagcgatctcttggaaatggagaatcgattaattaaatggggtttaggtttggcgcttggtcaggtcgctattattgctgcactggttaagatgctataa	MATITFDTLKFVEKLEKAGMSRDQASAIAEAQKDAFSEAMDSQIATKSDLLEMENRLIKWGLGLALGQVAIIAALVKML
NODE_14616_length_3764_cov_114.109	fig|135618.10.peg.172	peg	NODE_14616_length_3764_cov_114.109_1461_1213	1461	1213	-	phage protein				gtggcgacaattacatttgatacattgaaatttgttgaaaaacttagagctgggggtgttccggaggaacaggctaaagctgaggcagaagtattagtgactgcattttctgaagcaatggattctcagcttgctacaaaaactgacattaatcgattggagcgtgaattaatcgttattaaatggatggttggtttggtgctgggaggaatcctgacattaattcttaaggcattttttccagtctaa	MATITFDTLKFVEKLRAGGVPEEQAKAEAEVLVTAFSEAMDSQLATKTDINRLERELIVIKWMVGLVLGGILTLILKAFFPV
NODE_14616_length_3764_cov_114.109	fig|135618.10.peg.173	peg	NODE_14616_length_3764_cov_114.109_1964_2140	1964	2140	+	hypothetical protein				atggcctgtacacttttcgtcgttcgtggtttgcaacgctgcctgaaacggttggagacctcaatagcctgcaactccttggtcggttttaacccgctagctaagtcgatacttatgcagaaccctgcttccattcatgcggtcattaatctttttctgactaaaaaaattgtttag	MACTLFVVRGLQRCLKRLETSIACNSLVGFNPLAKSILMQNPASIHAVINLFLTKKIV
NODE_14616_length_3764_cov_114.109	fig|135618.10.peg.174	peg	NODE_14616_length_3764_cov_114.109_2369_2124	2369	2124	-	Phage-related protein				gtggcaacgattacgtttgatacacatagatttgttcgtaaattagaagaagcgggttttgatcaaaaacaagcagagggattgactgaagctatgcgagctgcaattgaagagtcagaattggtgactaaaaaagacttgcagattgaattagctcctattaaagcagaccttaatttgcttaaatggatgatgggtgctcttattgccattgccattgctaatttttctaaacaatttttttag	MATITFDTHRFVRKLEEAGFDQKQAEGLTEAMRAAIEESELVTKKDLQIELAPIKADLNLLKWMMGALIAIAIANFSKQFF
NODE_14616_length_3764_cov_114.109	fig|135618.10.peg.175	peg	NODE_14616_length_3764_cov_114.109_3385_2492	3385	2492	-	Glucose-1-phosphate thymidylyltransferase (EC 2.7.7.24)		FIG00000187	idu(2);dTDP-rhamnose_synthesis idu(2);Rhamnose_containing_glycans	atgaaaggcatcatcctagccggcggtagtggcacgcgtctttaccctattaccaaaggcgttagtaaacaactgacaccgatttacgacaaaccgatgatttattaccctttgtcggtgttgatgttgtcgggtattaccgagattttaattatatctacgcctactgatctccctaattttgaagcgttattaggggatggtaaggatattggtttaacgttatcgtataaggtgcaaccttctcctgatggtttggcacaggcttttattttgggtgaagactttattggtcaagatgctgtgtgtatggtgttgggggacaatatattttatggccatggtttagtggcgatgcttaagcaagccgttgttaatgtggctcagcataacaaagcc…	MKGIILAGGSGTRLYPITKGVSKQLTPIYDKPMIYYPLSVLMLSGITEILIISTPTDLPNFEALLGDGKDIGLTLSYKVQPSPDGLAQAFILGEDFIGQDAVCMVLGDNIFYGHGLVAMLKQAVVNVAQHNKATVFGYHVKDPDQYGVVDFDAEGNALSIEEKPLKPKSNYAVVGLYFYPNSVVEIAKKSKPSARGELEITTVNQTYLEQGDLKVELMGRGFAWLDTGTHESLLDASNFIQTIETRQGLKVACIEEIAYEMGYISKADLINLAQPLLKNQYGQYLLRRAEEAVSITA
NODE_14806_length_3735_cov_320.266	fig|135618.10.peg.176	peg	NODE_14806_length_3735_cov_320.266_284_81	284	81	-	hypothetical protein				atgggtggagttatagagctatttttggttatgttgcttattgcgacagctgcatttgcaccattaggttattttatttataaatatactcaaaagaatggtcgtccatttggtgagactgagccacatggcgatagtccatcttatgtgaatgaattagctgaagcggctattcattttgttaaaagtaagttggccaagtaa	MGGVIELFLVMLLIATAAFAPLGYFIYKYTQKNGRPFGETEPHGDSPSYVNELAEAAIHFVKSKLAK
NODE_14806_length_3735_cov_320.266	fig|135618.10.peg.177	peg	NODE_14806_length_3735_cov_320.266_384_548	384	548	+	Coenzyme PQQ synthesis protein A		FIG00016435	ff	atgttgcgtaaaaaaatggttcatcgtatacttttgtctggcttacttgatcaagctagcaattattctaataactactggaggttcacgatgaaatgggaaacaccaagctatacagacctacgtttcggctttgaagtaacaatgtatatttacaatcgttaa	MLRKKMVHRILLSGLLDQASNYSNNYWRFTMKWETPSYTDLRFGFEVTMYIYNR
NODE_14806_length_3735_cov_320.266	fig|135618.10.peg.178	peg	NODE_14806_length_3735_cov_320.266_680_1591	680	1591	+	Coenzyme PQQ synthesis protein B		FIG00009485	ff	atgaaaattagagttcttggttctggtgcaggtggcggctttccccaatggaactgcaactgtcataactgtcaccgtttgcgtcataacaccatgaacggtaaagcacgcacccaatcgtcgatcgctgttagtaccgacaacaaaaattggctgcttattaacacctcacccgatattcgtgcgcaactagaagcgtttccggctattcagcccaaaacagggatacgcgacaccggcattaaagccatcatgctcattgatagccaaattgaccataccaccggcatgctcatgctacgggaaggccagccattggatgtttactgcacggacatggttaaacaagacctgaccacaggcttccctttatttaacatgctagcccactattgcacc…	MKIRVLGSGAGGGFPQWNCNCHNCHRLRHNTMNGKARTQSSIAVSTDNKNWLLINTSPDIRAQLEAFPAIQPKTGIRDTGIKAIMLIDSQIDHTTGMLMLREGQPLDVYCTDMVKQDLTTGFPLFNMLAHYCTVNHHSVPVDGSSFTIPAIADLRFYTQALKSKAPPYSPHRHDPHQGDNIGVIIEQISTGKKVFYSPGLGEIEPHVMAAMQTVDCLLVDGTFWTNDEMCTQQISHKKAREIGHLPQSGPGGMIEVLSGVTKARKILIHINNTNPILDDDSEQRKTLDAEGIEVAYDGLEIDL
NODE_14806_length_3735_cov_320.266	fig|135618.10.peg.179	peg	NODE_14806_length_3735_cov_320.266_1638_2369	1638	2369	+	Pyrroloquinoline-quinone synthase (EC 1.3.3.11)		FIG00061267	ff	atgagcactttcgataataaaccttggactcaaacagaatttgaagcggccttgcgagggatggaaaagtattatcacattcatcatccctaccataccttgatgaaccaaggtaaactcaccaaagaacaattacaaggctgggttgccaaccgtttttactaccaagtcagcatccctatcaaagatgccaatatattagccaactgccctgaccgtgaaactcgggcaaaatgggtacaacgcattatggatcatgatggacatcctggcgacccaggtggcattgaggcttggatacaactgggtatcgcggttggtttaagccgagaagacattacctctttaaaatttgtattgcctggtgtgcgttttgctgttgatgcctacgttaatttt…	MSTFDNKPWTQTEFEAALRGMEKYYHIHHPYHTLMNQGKLTKEQLQGWVANRFYYQVSIPIKDANILANCPDRETRAKWVQRIMDHDGHPGDPGGIEAWIQLGIAVGLSREDITSLKFVLPGVRFAVDAYVNFARRAEWHEAASSSLTELFAPKIHQQRLDNWPEHYPWVDVEGYNYFRKRLTEARRDVEHGLAITLDWYKTREQQDRMVQILKFKLDVLWTMADAMYMAYVNAMPPYYNIEQ
NODE_14806_length_3735_cov_320.266	fig|135618.10.peg.180	peg	NODE_14806_length_3735_cov_320.266_2434_2706	2434	2706	+	Coenzyme PQQ synthesis protein D		FIG00029879	ff	atgaccctaaactcggaactacccattcatttttctcgcacccatcgattgcaatgggaagaagcccaacaaaaaaatgtcattctttacccagaaggcatggtggaacttaatgaaagttcatctgaaattctaaaactttgtgatggtacgcgcagtcttgctcaaattatcagcgcactggaacaaaaattctccacatcaggactaagctctgatgtcactgcttttttagaggttgcactgcaaaatggctggattactcaaaactaa	MTLNSELPIHFSRTHRLQWEEAQQKNVILYPEGMVELNESSSEILKLCDGTRSLAQIISALEQKFSTSGLSSDVTAFLEVALQNGWITQN
NODE_14843_length_3728_cov_368.054	fig|135618.10.peg.181	peg	NODE_14843_length_3728_cov_368.054_3647_204	3647	204	-	Exonuclease SbcC		FIG01304601	idu(3);DNA_repair,_bacterial	atgaagatactcaacatacatttccaaaatattaactccttagaaggtgagagtcaggttgattttgagcggccacctttttcagatacgggcgtttttgccattacagggcctaacggctcaggcaagtcgagtattttagatgttattacactgggtttatatggtgaaacctttcgttttgataggcctgcggcttatgtaatgactaagcatacggcagagtgttttgcggcgattgaattttcattggcgggtgataaatataaatcagcgtggtatgtgcagcgcgcagaaggcgatcctgagcgagaattattgccaccagaaatgcaattggtgcgcttgacagatggtgcagtattagccaatacgcctcatgaagtgcgtgcacgaata…	MKILNIHFQNINSLEGESQVDFERPPFSDTGVFAITGPNGSGKSSILDVITLGLYGETFRFDRPAAYVMTKHTAECFAAIEFSLAGDKYKSAWYVQRAEGDPERELLPPEMQLVRLTDGAVLANTPHEVRARITEITGMNFRNFTRSVMLAQGDFAAFLNALDSERMDILEKIISTDIYTDYKKEVIDKAEKAQQELDLLRQKLAAIHVMDAQEQEASDDDLQDFKEQLTALQEQQNTLKEQQVSAQAHAEIEKQITKQERNLENIQAQIKELDDLLDKIVNAQEALIFKDDIDALKDKNHLIRQGKSTLDDYQSELKQLKNRLGDDKEPPEGLAQLSLIKQQEKLTNINSQLIELELKRDSASEQWQSLDAQLSEKDEAFTGLSTWMESHESEASLLT…
NODE_1492_length_15420_cov_358.468	fig|135618.10.peg.182	peg	NODE_1492_length_15420_cov_358.468_2052_103	2052	103	-	Translation elongation factor G		FIG01969619	isu;Tetracycline_resistance,_ribosome_protection_type,_too isu;Translation_elongation_factor_G_family isu;Tetracycline_resistance,_ribosome_protection_type	atggattggatgattcaggagcaagaaagaggaataacaatcacgtctgctgctacaacttgcttttggagcggaatggataagcagttcccagtgcatcgaatcaatataatcgatacacctgggcatgttgattttacaattgaagttgagcgttcattaagagtattagatggtgcttgtgctgttttttgtgctgtaggaggtgttgagcctcagtcagaaacagtttggcgtcaggcagataaatatggggtgccacgccttgtttttgtcaataaaatggatagaacaggagccgacttcagaagggtagttgaccagataagggaaaggttgggtgcgattgcggttcctatgcagttgcctataggttctgaagatagcttttgtggtgtg…	MDWMIQEQERGITITSAATTCFWSGMDKQFPVHRINIIDTPGHVDFTIEVERSLRVLDGACAVFCAVGGVEPQSETVWRQADKYGVPRLVFVNKMDRTGADFRRVVDQIRERLGAIAVPMQLPIGSEDSFCGVIDLIKMKAIYWDETNLGMTFIEKEIPDDLLALSEKSREFIIEVAAEANEELMEKYLMDGSLNSSEIKHGIRHRVLANEIVPAFCGSAFKNKGVQAMLDAIIEYMPAPTDVNAITGLINDDTVEAVRTASDYEPFSALAFKIATDPFVGNLTFFRVYSGVLKSGDTIYNAVKQKKERVGRIVQMHANSREDVKEVFAGDIAAAIGLKDVTTGDTLCDINSVIVLERMIFPDPVISVAVEPKTKADEDKMSVALVKLAQEDPSFRVHT…
NODE_1492_length_15420_cov_358.468	fig|135618.10.peg.183	peg	NODE_1492_length_15420_cov_358.468_2634_2227	2634	2227	-	SSU ribosomal protein S7p (S5e)		FIG00000209	ff	atgcttactaagttcatgaatatgattatggagagtggcaagaaatctgtcgctgaaggtatcgtatatggagcattggatgcgatagaaagcaaagggcatgcagagcctttagagattttgtcgaaagcgttagaaaatgttcagccgagagttgaagttaagtcccgcagagtaggtggtgctacctatcaagttcctgttgaagtaaggccttcacgtaggatggctttagcaatgcgttggttaattgatgcatctagaaaaagaaatgaaaggaatatgtcttctaagttggctggtgaattgatggatgcctacgagagtagaggttctgcggctaagaagcgtgaagatactcatagaatggcggaagctaataaagcattttctcattat…	MLTKFMNMIMESGKKSVAEGIVYGALDAIESKGHAEPLEILSKALENVQPRVEVKSRRVGGATYQVPVEVRPSRRMALAMRWLIDASRKRNERNMSSKLAGELMDAYESRGSAAKKREDTHRMAEANKAFSHYRW
NODE_1492_length_15420_cov_358.468	fig|135618.10.peg.184	peg	NODE_1492_length_15420_cov_358.468_3089_2715	3089	2715	-	SSU ribosomal protein S12p (S23e)		FIG00000203	isu;Ribosomal_protein_S12p_Asp_methylthiotransferase	atggccacgatcaaccaattagttcgaaagccacgtgctaaaaaagtagaaaaaagcaacgttccagcattggaggcttgcccgcaaagaagaggtgtctgtactcgtgtttacactacaactcctaaaaagccgaactcagcattgcgtaaagtagcgagagttagattaactaacgggtctgaagtaagtagctacattggtggtgaaggtcataatcttcaagagcattccgtggttttaattaggggtggtcgggtaaaggatttgccgggtgttcgatatcacgtagttcgtggtagtttagatgcctctggtgttaataatagaaagtgtggccgttctaaatatggaactaaacgacctaaaagttaa	MATINQLVRKPRAKKVEKSNVPALEACPQRRGVCTRVYTTTPKKPNSALRKVARVRLTNGSEVSSYIGGEGHNLQEHSVVLIRGGRVKDLPGVRYHVVRGSLDASGVNNRKCGRSKYGTKRPKS
NODE_1492_length_15420_cov_358.468	fig|135618.10.peg.185	peg	NODE_1492_length_15420_cov_358.468_7473_3268	7473	3268	-	DNA-directed RNA polymerase beta' subunit (EC 2.7.7.6)		FIG00000242	isu;Mycobacterium_virulence_operon_involved_in_DNA_transcription isu;RNA_polymerase_bacterial	ttgaaagatttaatgaattttctaaaaagacagggtcgagctgatgattttgatggaatcagcataggcttagcttcgcccgatatgattcgatcatggtcatatggggaagttaaaaagcctgaaactatcaactatcgtacctttaagccagaaagagatggtttgttttgtgccaagatttttggtccagtcagtgactatgaatgtctttgcggcaagtacaagcgactaaagcatcgtggtgttatttgtgaaaaatgtggtgttgaagtaacgctatcaaaagtacgtcgtgaaagaatgggccatattgatttagcgagcccagttgcacatatttggttcttaaagtcattaccttctagaatagctttgcttctggatatgactttaaga…	MKDLMNFLKRQGRADDFDGISIGLASPDMIRSWSYGEVKKPETINYRTFKPERDGLFCAKIFGPVSDYECLCGKYKRLKHRGVICEKCGVEVTLSKVRRERMGHIDLASPVAHIWFLKSLPSRIALLLDMTLREIERVLYFESFVILDPGMTPLEKGQLLTDDEYLDAVDLHGDDFVAKMGAEAIYDLLKAIDLKEQVETLREEINSTNSETKIKKYSKRLKVMDALMSSKNRPEWMILKVLPVLPPELRPLVPLDGGRFATSDLNDLYRRVINRNNRLNRLLDLNAPDIIVRNEKRMLQESVDALLDNGRRGRAITGTNRRPLKSLADMIKGKQGRFRQNLLGKRVDYSGRSVIVVGPTLRLHQCGLPKKMALELFKPFIFSKLQFRGLATTIKAAKK…
NODE_1492_length_15420_cov_358.468	fig|135618.10.peg.186	peg	NODE_1492_length_15420_cov_358.468_11758_7667	11758	7667	-	DNA-directed RNA polymerase beta subunit (EC 2.7.7.6)		FIG00000156	icw(1);Mycobacterium_virulence_operon_involved_in_DNA_transcription icw(1);RNA_polymerase_bacterial	atgtcctactcttttaccgaaaaaaagcgtattcgaaataactttgggaaaagtacagaagtacttgaagttccctatctcttggcgactcaaattaactcatatgccggatttttgcaatcaggtgtttcgcctgataagcgtgtaggcattggtctgcatgcggcattttctagtgtttttcctatagatagtcattccggttatgcggtattggaatatgttaaatatagattaggtgagccaactttcgatgtaagagagtgccaacaaagaggtgcaacttatgcggctcctctgcgtgtattagtacgtctcgttatatatgataaagaagcctcggccaacgcgaaggtagttaaagatattcgtgagcaagaagtctatatgggcgaatta…	MSYSFTEKKRIRNNFGKSTEVLEVPYLLATQINSYAGFLQSGVSPDKRVGIGLHAAFSSVFPIDSHSGYAVLEYVKYRLGEPTFDVRECQQRGATYAAPLRVLVRLVIYDKEASANAKVVKDIREQEVYMGELPLMTDNGTFVINGTERVIVSQLHRSPGVFFDHDKGKTHSSGKLLFNARVIPYRGSWLDFEFDHKDCVYVRIDRRRKIPATILLRGLGYDNEEMINIFFEKNKFTLTPEKILFHIVPDRMRGEISAFDIKYNDQVLVEEGRRITAKHIREMNKVGLTEVEVPREYLTGKILGHNLIDQSTGELVANVNDELTPAIIERCLESGIVEINTLFVNDLDNGPYISNAMRLDTTSNALEALVEIYRMMRPGEPPTKESAENLFQNLFFTDD…
NODE_1492_length_15420_cov_358.468	fig|135618.10.peg.187	peg	NODE_1492_length_15420_cov_358.468_12268_11900	12268	11900	-	LSU ribosomal protein L7/L12 (P1/P2)		FIG00000141	icw(3);Ribosome_LSU_bacterial icw(1);LSU_ribosomal_proteins_cluster	atggcgatctcacaagccgatatcttggaagcggtatctaacatgaccgttatggaaatcgttgatttaatttcagcgatggaagaaaaattcggcgtttctgctgctgctgctgtatcagcggctcctgcggctgcggctgcggctgttgaagagcaaacagaatttgatgttatcttaacatcatttggcgacaataaagtggctgttattaagactgttcgtggtattacaggtctaggcttgaaagaagctaaagatgctgttgaaggtgtaccaacagttcttaaagaaggcattccaaaagctgaagcagaagatattaaaaagcagcttactgaagctggtgcaactgtcgaaattaaataa	MAISQADILEAVSNMTVMEIVDLISAMEEKFGVSAAAAVSAAPAAAAAAVEEQTEFDVILTSFGDNKVAVIKTVRGITGLGLKEAKDAVEGVPTVLKEGIPKAEAEDIKKQLTEAGATVEIK
NODE_1492_length_15420_cov_358.468	fig|135618.10.peg.188	peg	NODE_1492_length_15420_cov_358.468_12811_12314	12811	12314	-	LSU ribosomal protein L10p (P0)		FIG00000159	icw(2);Ribosome_LSU_bacterial icw(5);LSU_ribosomal_proteins_cluster	gtggcactaaatttagatggcaaaaaagctgtcgtagaagaagttgcacaatacgccgcaaaagcacactctgcagtagcggcagaataccgtggattaagcgttacggaattaactgaattacgtaaaacagctagagaaacaggtgtttatttgcgtgtggttaaaaatacactagcaaaacgtgcggttgcaggaactgagtttgaatgtatgcaagaggggcttgttggtcctttattaattgctttttcgatggaagatcctggttctgcaggtcgtttaattagtaattttgctaaaactcatgacaaattgatcacaaagattgtagcaatcggtggtcaagcatttgatggttctgagcttgctcgattggcaagtctgccaactcgtaat…	MALNLDGKKAVVEEVAQYAAKAHSAVAAEYRGLSVTELTELRKTARETGVYLRVVKNTLAKRAVAGTEFECMQEGLVGPLLIAFSMEDPGSAGRLISNFAKTHDKLITKIVAIGGQAFDGSELARLASLPTRNQGISMLMSVMKAPVEKFVRTLAAVKEQMQEAA
NODE_1492_length_15420_cov_358.468	fig|135618.10.peg.189	peg	NODE_1492_length_15420_cov_358.468_13690_12995	13690	12995	-	LSU ribosomal protein L1p (L10Ae)		FIG00000264	icw(1);Ribosome_LSU_bacterial icw(4);LSU_ribosomal_proteins_cluster	atggctaagttaacaaaaaaagctaaattagttaaagctaaagttgataaaacaaaacaatatacagttgcagaagctgttcagattttaaaagatctaggtactgcgaaatttagcgaagcaattgatgttagtgtaaatcttggcgtagatccacgtaaatcagatcaaaatgtacgtggtgcgactgttttgccaaatggaacaggtaaaaccgttcgtgtggctgtttttacacaaggtccaaatgctgacgctgcaagagcggctggagctgatatcgttggtatggatgacctcggtgagttagtgaaaaaaggtgaaatgaattttgatgttgtaattgcatcgcctgacgccatgagagtggtaggacaattaggtcaaatactaggtcct…	MAKLTKKAKLVKAKVDKTKQYTVAEAVQILKDLGTAKFSEAIDVSVNLGVDPRKSDQNVRGATVLPNGTGKTVRVAVFTQGPNADAARAAGADIVGMDDLGELVKKGEMNFDVVIASPDAMRVVGQLGQILGPRGLMPNPKVGTVTADVATAVKNAKSGQVRYRTDKGGIIHCTLGKVSFDTAAIQGNLEALLSDLRKAKPTAAKGIYIKKITISSTMGPGLWLDPSSIAN
NODE_1492_length_15420_cov_358.468	fig|135618.10.peg.190	peg	NODE_1492_length_15420_cov_358.468_14121_13690	14121	13690	-	LSU ribosomal protein L11p (L12e)		FIG00000182	isu;Ribosome_LSU_bacterial icw(2);LSU_ribosomal_proteins_cluster	atggcaaaaaaaattacagcttatattaaacttcaggttaaagcaggtgaggctaatccaagtccgccagttggacctgcattaggtcagcgtggtgttaacattatggagttttgtaaggcatttaatgctaaaactcaggatgttgagaaaggtttacctttgcctgttgttataaccgtttatagtgaccgtagctttacttttattactaaaacacctccagcatcaattttattgaagaaagcaactggaataaaaagtggtagtagtaatccaaataccaaaaaagttggcacagtgactttggctcaattagaagaaattgctaaaactaaaatggaagatttgaatgctgctaatcttgatgcagcaataaagataattgcaggtagtgcg…	MAKKITAYIKLQVKAGEANPSPPVGPALGQRGVNIMEFCKAFNAKTQDVEKGLPLPVVITVYSDRSFTFITKTPPASILLKKATGIKSGSSNPNTKKVGTVTLAQLEEIAKTKMEDLNAANLDAAIKIIAGSARSMGLTVEGL
NODE_1492_length_15420_cov_358.468	fig|135618.10.peg.191	peg	NODE_1492_length_15420_cov_358.468_14769_14236	14769	14236	-	Transcription antitermination protein NusG		FIG00000269	icw(3);LSU_ribosomal_proteins_cluster isu;Transcription_factors_bacterial	atgtcactacgttggtatgttgtgcacgcctattcaaactttgaaaataaagttaaacaagcattagaagatagaataaagagagaaggtctcgatcagtattttggaaaaattcttgttcctacggaagaagtaatagaaatgcgtatgggtcaacaacgtaaaagtgaaagaaagttctttccgggttacgtgttagtgcagatggaattgactgacgaaacgtggcatttggttaaggatgttccaagagttctcggatttattggtggaacttcagatcgtccagcgccgatttctgaaaaagaagctatgtcaatacttaatcgagttgaagaaggtgttaataagccaaggcctaaggtgttatttgaggctggtgaagtgattcgtgttata…	MSLRWYVVHAYSNFENKVKQALEDRIKREGLDQYFGKILVPTEEVIEMRMGQQRKSERKFFPGYVLVQMELTDETWHLVKDVPRVLGFIGGTSDRPAPISEKEAMSILNRVEEGVNKPRPKVLFEAGEVIRVIDGPFKDFNGVVEEVNYEKNKLKISVLIFGRSTSVELGFGQVEKS
NODE_1492_length_15420_cov_358.468	fig|135618.10.peg.192	peg	NODE_1492_length_15420_cov_358.468_15172_14774	15172	14774	-	Preprotein translocase subunit SecE (TC 3.A.5.1.1)		FIG00001219	isu;LSU_ribosomal_proteins_cluster	atgaatactcaaacagaatcatcagcttcagttgctgatattgtcaagcaagttatatctgttgtttttgtagtggcgggtgttgcggcattttactatttttcagcagatcatggtttcataaaagaagtaaggcttctatatcgtgtgcttggtttagttgttgtgatgctaatggttttggctatggtgttatcgactaaggctggtaagacagtttgggagtttgcacttgaatctcgtcaggaagttagaaaagtcgtttggcctactcgagacgagaccatgcgtacaaccttgcttgtttttgcaatggttttcatagtgggcctcattctttgggtgcttgatatgtttcttttctggggtgttcgttatttaactggtcaaggcgggtaa	MNTQTESSASVADIVKQVISVVFVVAGVAAFYYFSADHGFIKEVRLLYRVLGLVVVMLMVLAMVLSTKAGKTVWEFALESRQEVRKVVWPTRDETMRTTLLVFAMVFIVGLILWVLDMFLFWGVRYLTGQGG
NODE_1492_length_15420_cov_358.468	fig|135618.10.rna.5	rna	NODE_1492_length_15420_cov_358.468_15286_15211	15286	15211	-	tRNA-Trp-CCA				aggtcagtagttcaattggtagaatggcggtctccaaaaccgctggttgggggttcgagcccctcctggcctgcca
NODE_1533_length_15181_cov_289.478	fig|135618.10.peg.193	peg	NODE_1533_length_15181_cov_289.478_341_1579	341	1579	+	Gamma-glutamyl phosphate reductase (EC 1.2.1.41)		FIG00000365	isu;Proline_Synthesis	atgctggggcttggcgtgcaagcgaaaaaagccggcagagaaattagtcgcgctgactcaggtataaagaacctagcgctgttaaaaattgccgagcatattgataacagccgtgagtatttaatagctgaaaaccaaaaagacttgcttgctggtaaacaaaatggtttggatgccgcttctttagatagacttacgatatcgtctgttagtattactgcgatggtcgagggtttaaagcaaatagccgctttacccgatcctgtgggtgaaatcagtgatttggtttaccgtcctagtggcattcaagttggtcaaatgcgtgtgcctttgggggtgattggtattatttatgaatctcgccccaatgtgacggtggatgccgcagccttatgttta…	MLGLGVQAKKAGREISRADSGIKNLALLKIAEHIDNSREYLIAENQKDLLAGKQNGLDAASLDRLTISSVSITAMVEGLKQIAALPDPVGEISDLVYRPSGIQVGQMRVPLGVIGIIYESRPNVTVDAAALCLKSGNACILRGGSESIHSNQAIASCISKGLEAAGLPKEAVQIVETADRAAVGELITMNKFVDIIVPRGGKSLIERISKEASIPVIKHLDGICHVYIDDKADLDKAIKIAVNAKTHRYGVCNAMETLLVGDGIAAKILPLLAEIYSEKGVELRGCLKTCSLIPECSRASEEDWQTEYLAPILSIKIVHDMDEAMEHINKYSSGHTEAIVTEDYTQARRFLREVDSSSVMVNASTRFADGFEYGLGAEIGISTDKLHARGPVGLKGLTS…
NODE_1533_length_15181_cov_289.478	fig|135618.10.peg.194	peg	NODE_1533_length_15181_cov_289.478_1580_2203	1580	2203	+	Nicotinate-nucleotide adenylyltransferase (EC 2.7.7.18)		FIG01279159	isu;NAD_and_NADP_cofactor_biosynthesis_global	atgatcggtatttttggtggtacctttgatccggttcattatggccatttacgctcagcacttgaagttaaggatatttttggcttaagagaggttcgcttagtccccagcgctcaacctccgcatcggcaacaacctgtagcgacagccttaatgcgtttagatatgttgcaactggccattgagcatcagccaggattatgcattgatgcctgtgaattggagagggcgggcccctcttatatggtggatacgttaaaacttttgcaacttgaatttaatgccgagcctttggttttatttatcggtagtgatgcttttaatcagttaacgacttggtatcaatggcagcaattatttgataccgcgcatgttgtcgttatgacccggccaggctat…	MIGIFGGTFDPVHYGHLRSALEVKDIFGLREVRLVPSAQPPHRQQPVATALMRLDMLQLAIEHQPGLCIDACELERAGPSYMVDTLKLLQLEFNAEPLVLFIGSDAFNQLTTWYQWQQLFDTAHVVVMTRPGYKIEQLDAFFTARLTNDRTELAQNSAGKLYFQQVSQLDISATSIRNMIAEQQNPGFLLPDKVIAYIRQHQLYLRH
NODE_1533_length_15181_cov_289.478	fig|135618.10.peg.195	peg	NODE_1533_length_15181_cov_289.478_2229_2582	2229	2582	+	Ribosomal silencing factor RsfA (former Iojap)		FIG00135315	ff	atgcaagtagaagatttattgaaaattgttcaggatgttttggatgaacgcaaaggccacaacataacaactttggatgtgcgcgataaaaccagctttacagattatatggtcgttgtaacagggacgtcggatcgccatttgaaatcattatgtgattatgtggcagagaaagttaaagaacaaggccaaaagccattgggaattgaaggtgatttaggttctgattgggtgcttttagatcttggtgatgtgattgtgcatgcaatgacggctcaagcacgtggtttttatcagcttgaaaaattatggtcagtcgatggaatttctgacgacgttgaagaaactgtctaa	MQVEDLLKIVQDVLDERKGHNITTLDVRDKTSFTDYMVVVTGTSDRHLKSLCDYVAEKVKEQGQKPLGIEGDLGSDWVLLDLGDVIVHAMTAQARGFYQLEKLWSVDGISDDVEETV
NODE_1533_length_15181_cov_289.478	fig|135618.10.peg.196	peg	NODE_1533_length_15181_cov_289.478_2713_3279	2713	3279	+	Ni,Fe-hydrogenase I cytochrome b subunit		FIG00066123	ff	atgaaatcagaaaaattagttaaagtatgggaccttccccttcgagtttttcactggttactggttgctggctttttactggcttatctaactgaagatgattttttagtgattcatgtttgggccggttacctagtccttgctttattaatcttcagattgatctggggatttatgggtaatgagtacgctcgattttcaaactttttatgcagtccgcttaagtctctcacttatttaaaagacttagccggacttaaaagtcagcgatatatcggtcataatcctgcaggtgcagctatgatcgccttattactgttaagtttattgctaacggttataagtggtttggctgtttatggtgcggatcaaggtgcggggccattagcctttattgtg…	MKSEKLVKVWDLPLRVFHWLLVAGFLLAYLTEDDFLVIHVWAGYLVLALLIFRLIWGFMGNEYARFSNFLCSPLKSLTYLKDLAGLKSQRYIGHNPAGAAMIALLLLSLLLTVISGLAVYGADQGAGPLAFIVGSSYEGLLEETHELLANCTLVLVFVHILGVGIESYIHRENLAKAMVHGFKKILSK
NODE_1533_length_15181_cov_289.478	fig|135618.10.peg.197	peg	NODE_1533_length_15181_cov_289.478_3308_5263	3308	5263	+	Cadmium-transporting ATPase (EC 3.6.3.3)		FIG00503691	isu;Cobalt-zinc-cadmium_resistance	atgtttaatgcttttgccaacaaacccgcagtaaaagctcaaaatattgagaatagtattgccgttttaagtttactaggcatcagtctccatctgcttttaagatatttttttagtatcagcgatgacgtttattcgttgacgattgatgctcatttgtacggtgagtttgccagtttctatcaaagtaaactcaccctctctactacactcttgcaactacctttgttactggttttaggtttgggtgggattcctttgctttatcagctttgcattaagttatttaaaggtgattttggtgccgatatgctggcgggtatttccatcattaccgctgttttattgcatgaatatcttgctggtagcttagtagtattaatgctttctggtggtgct…	MFNAFANKPAVKAQNIENSIAVLSLLGISLHLLLRYFFSISDDVYSLTIDAHLYGEFASFYQSKLTLSTTLLQLPLLLVLGLGGIPLLYQLCIKLFKGDFGADMLAGISIITAVLLHEYLAGSLVVLMLSGGAALEHYAVRKASSVLEALSKRMPSVAHRKSGDTLTDITTEQVTIGDTLLILPHEICPVDGTVKEGSGTMDESYLTGEPYSMSKTIGSLVMSGAINGNSALTICADKLSIDSRYAKIMDVMRSSEQYRPNIRRLGDQLGALYTPLAVIIALLAWTLSGDVIRFLAVLVVATPCPLLIGIPVTIISSISLAARREIIIKNPAILETIGTCRTAIFDKTGTLTYGRPSLTALIPAKNQNKQELLSLVASLERYSKHPLSNAIIKAAEKSG…
NODE_1533_length_15181_cov_289.478	fig|135618.10.peg.198	peg	NODE_1533_length_15181_cov_289.478_7010_5280	7010	5280	-	NAD-dependent malic enzyme (EC 1.1.1.38)		FIG00000835	isu;Pyruvate_metabolism_I:_anaplerotic_reactions,_PEP	atgacaaacttaagcaactattttacttatcgagttgacgctcaaaaccatccttatatggaagtatccattaaaggcatgttattgcttaggttgcctgccgccaacaaaggcactgctttcagcttagaagaacgtatagatcttgatttagatggtttattaccgcctttagtctcagatattgaacaacaaattgatcgtctttattgtagttatcaaaaattacaagatgacctttctaagtatcaatttttaagagccattcaagaacgctctgttgtactcttttttgcgttacttgaagcgcatttagaagagatggtgccgatagtgtatacgccgactattggtttagctgtgcaacaatttagtaccttatacagaacagctcgagga…	MTNLSNYFTYRVDAQNHPYMEVSIKGMLLLRLPAANKGTAFSLEERIDLDLDGLLPPLVSDIEQQIDRLYCSYQKLQDDLSKYQFLRAIQERSVVLFFALLEAHLEEMVPIVYTPTIGLAVQQFSTLYRTARGLTLSAENIDRAETIMQKYPLNDVRMIVVTDASAILGLGDQGMGGLSICIGKLALYTVGGLCPFQSLPINLDVGTNRQELLNDPHYLGIRQNRLEKDAYFQLVDKFVKTVKSTWPKTIIQWEDFTKDVAFDVLSRYKDEIPCFNDDIQGTGAMALAGLLAACHNKGESLIDQRVVIVGAGAGGLGVASAIRAGMLNMGLSEQAVKQHIYVVDVNGLILEADNIEDYKINFAHPNNIYQSWVIESETPTLFEVIKHLKPNILMGLSGA…
NODE_1533_length_15181_cov_289.478	fig|135618.10.peg.199	peg	NODE_1533_length_15181_cov_289.478_8766_7201	8766	7201	-	Apolipoprotein N-acyltransferase (EC 2.3.1.-) / Copper homeostasis protein CutE		FIG00001006	idu(1);Copper_homeostasis:_copper_tolerance idu(1);tRNA-methylthiotransferase_containing_cluster idu(1);tRNA-methylthiotransferase_containing_cluster idu(1);Lipoprotein_Biosynthesis	atgataaatacacaacctaacaatctaaaactctggtttcttccagtattatctggactatttattggcaccagttatattcctttcccgccctgggcctcattattttgctttgtccccttatggttattttggagccaacaaactcgcttaagaaatgtccttgcaagtggcctgctaacggcttttatatttacgttgattggttttaattgggtagctcatttattgcatgagtttgctcatctagattggccaattgctgtttttgggcttttgatttatgccttaatcgcccatacctttgtccctttagcagggctattatggtttataggtcgtcgaaaatttcagtggtcagaacggatttcatttgggctgatggcactcatcaccgta…	MINTQPNNLKLWFLPVLSGLFIGTSYIPFPPWASLFCFVPLWLFWSQQTRLRNVLASGLLTAFIFTLIGFNWVAHLLHEFAHLDWPIAVFGLLIYALIAHTFVPLAGLLWFIGRRKFQWSERISFGLMALITVLSEAYSFTLFDWNFGYSWYGAKLPLYQWAEVIGFSGLSALTLLCNIPFYIAWQRRKQRSGKIILASVITGFIVLNLSGLWLQARIPKADATFTTILVQASTENAEKMAAELGKGYSREILNRYLALTDSALKLHKDKKIDFALWPETAFPALLGDQFMGNNLPLVLANYLHDQQLPLITGAYSVDTNSRLITNSLFVLSKDGEILPPHYSKSILLAFGEYIPGENYFPQIRDWLPETGHFARGTGPNSLLNLNGFKMGAQICYESL…
NODE_1533_length_15181_cov_289.478	fig|135618.10.peg.200	peg	NODE_1533_length_15181_cov_289.478_9522_8986	9522	8986	-	3-deoxy-D-manno-octulosonate 8-phosphate phosphatase (EC 3.1.3.45)			idu(1);Lipopolysaccharide_assembly_cluster icw(1);KDO2-Lipid_A_biosynthesis	atgctaaaaatcttaatattggatgttgatggtgttctaaccgatggggtcaaatactacaatccaaatggacaagttgttcttaaaactttttgtgacaaagattggaccgcgataaaacgctttcgtgcaatagggattaatgtaatctttattacgggtgatccctataatgaaagtatcttaactaatagaaatttgcctgttattgtaaacagaggcaccggatttcatagtgacaagctcaattatttgcccgaaatattagaacaatatagatgcactgctgatgaggtcgcttatattggcgatgatattttcgatatcggtttattatcagccgtcaaatatgctttttgtgttgctaattcacctttgatggtacaaaactttgcgact…	MLKILILDVDGVLTDGVKYYNPNGQVVLKTFCDKDWTAIKRFRAIGINVIFITGDPYNESILTNRNLPVIVNRGTGFHSDKLNYLPEILEQYRCTADEVAYIGDDIFDIGLLSAVKYAFCVANSPLMVQNFATVLSCKGGENVVMNFFDVAEQKGLIPTVPYDQIIDKIYELDIKETF
NODE_1533_length_15181_cov_289.478	fig|135618.10.peg.201	peg	NODE_1533_length_15181_cov_289.478_10450_9671	10450	9671	-	Chromosome partitioning protein ParA		FIG01970592	ff	atgcgcagagtcatattcaatcagaaaggcggtgtcggtaaatcaacgattacctgtaatttagccgctatcagtgcgatggaaggtaaacgtactcttgtaattgacctcgatgtgcaaggtaattctactcaatacctgttaggtcataaagtcagtgaaagtgataagactatcgcgcttttttttaaagattgcttaagtctttctttattcggcggcgataaaggttctggtctagatgctattatccatgaaacaccttttcctaatctatttgtgcttccatcacatcctgatcttgaacccttacaaggacgtttagaatcaagatttaaaatattcaaattaaaagaagcactggagaaactagaaggtttcgacgcaatttatatggat…	MRRVIFNQKGGVGKSTITCNLAAISAMEGKRTLVIDLDVQGNSTQYLLGHKVSESDKTIALFFKDCLSLSLFGGDKGSGLDAIIHETPFPNLFVLPSHPDLEPLQGRLESRFKIFKLKEALEKLEGFDAIYMDTPPVLNFYSQSALIAADKCLIPFDCDTFAREALYTLMQSVTEVKADHNQKLEVEGIIVNQFQKQANLPRQLVDELISEGLPVLEAMISPSIKVRESHTASQPLIHYVPNHKLSDEYRALYAEIHSK
NODE_1533_length_15181_cov_289.478	fig|135618.10.peg.202	peg	NODE_1533_length_15181_cov_289.478_10995_10510	10995	10510	-	FIG002095: hypothetical protein			icw(1);A_hypothetical_protein_that_co-occurs_with_Leucyl-tRNA_synthetase	atgaataaaaataaactaatcgctgcctattctgattttatgaaacatcttcatgaaacgatggaagatacgcttcattctttccctgaagcattggaaatttcaaaagaaaaaaccagtaaaagtagtgacttgacgagtgatgagcttaataagttagcggcttatattaaacgtgatgtcgagcatgccgcccatggcttatcggataatgaagacaaagactcattatcggaatggtttaaatttgatattgaattaattgaaaacttcaccttagatgcgtttttaagtgtcgccgataaaacgcgtttggaattggcaaaactagagcaacttgctcatgcatacacctatcatagcggtgatattacagtacctggcacttttatctgtgat…	MNKNKLIAAYSDFMKHLHETMEDTLHSFPEALEISKEKTSKSSDLTSDELNKLAAYIKRDVEHAAHGLSDNEDKDSLSEWFKFDIELIENFTLDAFLSVADKTRLELAKLEQLAHAYTYHSGDITVPGTFICDACGKEIAFKTPSQIPECPDCHAKTFIRI
NODE_1533_length_15181_cov_289.478	fig|135618.10.peg.203	peg	NODE_1533_length_15181_cov_289.478_11079_13541	11079	13541	+	Leucyl-tRNA synthetase (EC 6.1.1.4)		FIG00000114	isu;tRNA_aminoacylation,_Leu isu;A_hypothetical_protein_that_co-occurs_with_Leucyl-tRNA_synthetase	atgcaagaaaattatcaaccgctcgaaattgagcaagacgtacaagctgcttgggaagcctcaggggtatttaatgcctcagaatcttctactaataatgcacaagaaaagtattattgcttatccatgttcccttatcccagcggtaaattacacatgggtcatgtgcgtaattacacgattggtgatgttattagtcgctaccagcgcatgcttggtaaaaatgtcttacagcctatgggttgggatgcttttggtctgcccgcagaaaatgcagcgatgcagcacggcgttcatcctgctgactggacctatcagaatatcgattatatgcgtgatcaactcaaacagcttgggttcggttatgattggagtagagaattagccacgtgtgatcct…	MQENYQPLEIEQDVQAAWEASGVFNASESSTNNAQEKYYCLSMFPYPSGKLHMGHVRNYTIGDVISRYQRMLGKNVLQPMGWDAFGLPAENAAMQHGVHPADWTYQNIDYMRDQLKQLGFGYDWSRELATCDPDYYKWEQWFFLKLLDKGLVYKKTAPVNWCPKDMTVLANEQVIDGCCWRCDTKVERKELAQWFLKITAYADELLSSLESLEGWPEQVKTMQANWIGRSEGVEIDFPVPEMVVPLRIYTTRPDTLMGVTYLAVAAEHPLALKAAENNTRIADFINSCKMMETSEAAMETMEKRGIDSGVKALHPLTGELVPVWIANFVLMGYGTGAVMAVPAHDQRDYEFATKYGIAIKQVIFSNNPTVEIDCSEQAYTAKGLLRNSGEFNGLSSEAA…
NODE_1533_length_15181_cov_289.478	fig|135618.10.peg.204	peg	NODE_1533_length_15181_cov_289.478_13715_14212	13715	14212	+	LPS-assembly lipoprotein RlpB precursor (Rare lipoprotein B)			isu;Lipopolysaccharide_assembly isu;KDO2-Lipid_A_biosynthesis	gtgttcataaaaaaaataactatcttactgttagccttattaataagcgcttgtggttatcacctaaggggctccattaatttacctgcagggttgaaaaacgtttatttagagggtggttcaccacaacttactaaacaatttaacagcattatggaagcatcgtctgtaccggtcgctaattccccagatacggcgggtatgattgtaagaatatttaacgaaaacaatcaacgtcgcgtgttatcactgggttcaggtggcgctgccaacgattttgagttggattacggctttgattatgaaatgacggatgccaaaaataaagtattaatgtcacgccaaacagtgactgttaagcgtgaatattttaataaccaacaagccattatcgctaaa…	MFIKKITILLLALLISACGYHLRGSINLPAGLKNVYLEGGSPQLTKQFNSIMEASSVPVANSPDTAGMIVRIFNENNQRRVLSLGSGGAANDFELDYGFDYEMTDAKNKVLMSRQTVTVKREYFNNQQAIIAKDSEELTIRNEMYQQAIRTVINRAKIALDANLK
NODE_15376_length_3641_cov_275.284	fig|135618.10.peg.205	peg	NODE_15376_length_3641_cov_275.284_1001_834	1001	834	-	hypothetical protein				atggccgtatctcttcctggcaatgcttgggcgggctcaggcaaggtaagtttttttgatgcaaatatcatgacttatggtgttttgattgataaagtaagttattattttttaagcttaccgttttttttgattataacaagcccccttttaatgagagattcatga	MAVSLPGNAWAGSGKVSFFDANIMTYGVLIDKVSYYFLSLPFFLIITSPLLMRDS
NODE_15376_length_3641_cov_275.284	fig|135618.10.peg.206	peg	NODE_15376_length_3641_cov_275.284_1000_1569	1000	1569	+	Peptide methionine sulfoxide reductase MsrA (EC 1.8.4.11)		FIG00002199	isu;Peptide_methionine_sulfoxide_reductase isu;Putative_sugar_ABC_transporter_(ytf_cluster)	atgctcttcactaataaacatgtggttacaggccatccacttgatttatcgagccttgaacctttacaacaggcgtattttggtatgggttgtttttggggggtagaacgaaaattttggcaacaagcgggggtttatagtacggccgtaggttacagtggcggctatacaccaaatccaacttatgaggaggtttgttctggcttaactgggcataacgaagttgttaaggtgatatttgaccccttaatcataccttatgccgctttactgcgtttgttttggagttctcataatccaacgcagggcatgcagcaaggcaatgatattggcacacaatatcgttctgggatttacacggagaatgttgaacagcttggggcagcgctagcatcaaaa…	MLFTNKHVVTGHPLDLSSLEPLQQAYFGMGCFWGVERKFWQQAGVYSTAVGYSGGYTPNPTYEEVCSGLTGHNEVVKVIFDPLIIPYAALLRLFWSSHNPTQGMQQGNDIGTQYRSGIYTENVEQLGAALASKLQYQQQLTLAGFKAITTEIMPMTAFYYAEDYHQQYLAKEPMGYCGLRGVGVLYEGA
NODE_15376_length_3641_cov_275.284	fig|135618.10.peg.207	peg	NODE_15376_length_3641_cov_275.284_1914_3218	1914	3218	+	Sensor histidine kinase PrrB (RegB) (EC 2.7.3.-)		FIG00001393	ff	atgatattcggcgaagttatgctgattattttagcggtttatggcttaggcttacatctgccagaaagagagctttggttagtcgttttatccacctgcgcggctaatgtttatacttctatgcgcttagaagccaatgatgtggttaccgagatggagattttttcgcaaatatcgattgatgtttttgcgattgccgtcttactttatctgacgggaggcgccgctaacccgattacgtgggtatttttgttgccactcattattaccgctattatgttgcctcaagcttacgcgtggtacatggtgatattaacaacgtctctgtataccatgttaattgcttttaatattcctttgccgtcaattgagccgcacatgccgggccccgacatgatt…	MIFGEVMLIILAVYGLGLHLPERELWLVVLSTCAANVYTSMRLEANDVVTEMEIFSQISIDVFAIAVLLYLTGGAANPITWVFLLPLIITAIMLPQAYAWYMVILTTSLYTMLIAFNIPLPSIEPHMPGPDMIDTQLENYQMLQHTHAMNDKSYFSLHMFGMWFGFVFSAGLVAFFVVELARTLRDQERSLAEARENSLRDERVVALGTLAASAAHDMGTPLGTIAIISHELEQEYPNHRYPDLNDKMMIIQQQINRCKDALSVMSASAGEMRAESGSVIPLTNYLDDVIKQWRTHESRSKINFIIDRDVVQGAKIVAERTLTHSLINVLNNAAEASPVERGVEFYASWDLDFVTLKIRDFGAGFPPEIVQFAGKQPVVSKKRGLGVGLFLTYSTINRL…
NODE_15454_length_3629_cov_298.217	fig|135618.10.peg.208	peg	NODE_15454_length_3629_cov_298.217_414_136	414	136	-	hypothetical protein				atggccagtggaaagctacaaaattacgttttaacgatatccctacaaagttttgaacagcaatttcttacgccagatcagtctcgtgtggtcatgagtttttttgtggaagcttattcaccggacaaaaaaaacaaactaggttcgcagttgttttatctggaacaacaaaccgctaccgcgaatgcggcaggtgctgttaatggttttgctggcttgacgagtaaagcagcagacaatattcaggattggttgacacacttatccgctaaaccctag	MASGKLQNYVLTISLQSFEQQFLTPDQSRVVMSFFVEAYSPDKKNKLGSQLFYLEQQTATANAAGAVNGFAGLTSKAADNIQDWLTHLSAKP
NODE_15454_length_3629_cov_298.217	fig|135618.10.peg.209	peg	NODE_15454_length_3629_cov_298.217_438_590	438	590	+	hypothetical protein				gtgggggagcaatccaaagatccaaggcataaaaaccaatctgtgtttggggagcatacagccgccgataacgaagacgattgtcccaaagccatgttggtgcatcaactgttagggttcttgcttctgtgtgtattgtttgataatttgtga	MGEQSKDPRHKNQSVFGEHTAADNEDDCPKAMLVHQLLGFLLLCVLFDNL
NODE_15454_length_3629_cov_298.217	fig|135618.10.peg.210	peg	NODE_15454_length_3629_cov_298.217_1610_696	1610	696	-	Periplasmic component of probable ABC-type transport system involved in resistance to organic solvents				atgggtagagataaacacgccttaatgacgggcctttttttactgatatttgtattaggtatcacggccattgtttattggataggccattttgaacggcaacgaaatgtatatgtcgtgtcgacccgtaaatcagtatcagggcttaatccagaatcgaccgtattttatcgaggcattgcggtagggaaggtgattaatatacgatttgatcccactgattcaagcgtaattttggttcccattgaagtagataaaaacattcaatttaccaaaggggtatttgcaaccttgcgtttaaagggcgtgaccggcttaacgcaaattcaattagaagattcgggtgcactaccagcgttgttattgccaggatacgatcctttaacacgcattcctctg…	MGRDKHALMTGLFLLIFVLGITAIVYWIGHFERQRNVYVVSTRKSVSGLNPESTVFYRGIAVGKVINIRFDPTDSSVILVPIEVDKNIQFTKGVFATLRLKGVTGLTQIQLEDSGALPALLLPGYDPLTRIPLVPSMTDKLMSSGEEILHKADHLMVRLSALLNNENSKNIGDILENLNTLTKKFSSLQNSLDKALAGVPALTVEAQKTMLQINTLTQELQAVSHEVQSLSSKAGQFVTTGDAAADMLLKNTLPKVNTLLTELQATAQQVKRTAALFDNNPQALIVGPDYHNSGPGEPGYKELK
NODE_15454_length_3629_cov_298.217	fig|135618.10.peg.211	peg	NODE_15454_length_3629_cov_298.217_2385_1603	2385	1603	-	Methionine ABC transporter ATP-binding protein		FIG00006151	idu(1);Methionine_Degradation idu(1);Methionine_Biosynthesis	atgaagcaatgggatgctatacgcttggagcatgtttatacccgttttggcgataaagtggtgcatcaggatattaatcttagcttaggctatggtgagatattaggcttggtgggcgcctctggctgtggaaaaacgacattattacgggaagttattggtctacaaatgcccagccaaggtgaggtttttgtaatggggcaatcgttaaaaaaagtaagtgctgagcatcgccagcgattacgaaataattgtggtgtgctgtttcagaaaggcgccttatttagtgtactcaatgtgtttgataatatagccttccccttacgagaattaggttttaaagatgaagccttaatcaagcgtatcgtctttatgaagttggccatggtaggcttagcg…	MKQWDAIRLEHVYTRFGDKVVHQDINLSLGYGEILGLVGASGCGKTTLLREVIGLQMPSQGEVFVMGQSLKKVSAEHRQRLRNNCGVLFQKGALFSVLNVFDNIAFPLRELGFKDEALIKRIVFMKLAMVGLADSDAWLKPADLSGGMIKRVALARTMVLEPDLLLLDEPTSGLDPISSEDFVSLLSELHNALNFTVVMVTHDLDILRDLCTKVAVLADNQLVAYGTLSAVLNSSHPFIQQFFYNRRAQRVFNSKEVKHG
NODE_15454_length_3629_cov_298.217	fig|135618.10.peg.212	peg	NODE_15454_length_3629_cov_298.217_3521_2382	3521	2382	-	ABC-type transport system involved in resistance to organic solvents, permease component USSDB6A		FIG00137583	ff	atgatagcgactgaagaaaatatcgatttacagcctactatcgtcgtcattaagattgacgaggtgagctcctgtgtcaaattttcaggcagttggaatcttcgaaatttggttttaaccccagaattgaaacataaaataaggcttaacaacgccaatagcgcaacgcaatgggatctgcgttcgattgatatactggatagtgcggcggctttgattatttggcaagcgtggggtgagagtatgcccacacagttgcagataaagcctgagcatcagcgtttgtttgatcgttggcaattgcagaaactgccagaaacggaacctctgggctccactttgagcgtgttttttacggcaatgtacccaatgctacgaggcttttggtggcagtttttg…	MIATEENIDLQPTIVVIKIDEVSSCVKFSGSWNLRNLVLTPELKHKIRLNNANSATQWDLRSIDILDSAAALIIWQAWGESMPTQLQIKPEHQRLFDRWQLQKLPETEPLGSTLSVFFTAMYPMLRGFWWQFLDVVTLMGQLTLDIAYLLRNPRAIPWAEISITIYESGIRALGITALVGFLIGVVLSYLSALQLKTLGAEVYIIDILGLSIIRELGPLLAAILVAGRSGSAMTAQLGIMRVTEELDALSAMGISHSLRLILPKVIALMLVMPLLSAWTSSAALIGGMFSAQNTLDISYQQFFLKLPNVVPLLNVFIGLGKGVVFGIMIALIACHFGFRIKPNTESLGIETTNSVVASITVVIMIDAVFAILFTGVGMP
NODE_1562_length_15011_cov_333.994	fig|135618.10.peg.213	peg	NODE_1562_length_15011_cov_333.994_561_301	561	301	-	hypothetical protein				atgtttgatcctaaagctatagatgatattgccaaccgtttagcaggtgcaatccctccggggctgaataatctgaaagacgacctagaaaaaacctttcaagccattttacaaggcgccctaggtaaacttgacctagtgacccgtgaagaatttgaagtacaaaaaatggttttagctaaaacacgttcaaaattggaagatcttgaaaaaaaggtctctgaaatggagaacaatttccttcctaaatctgaaagataa	MFDPKAIDDIANRLAGAIPPGLNNLKDDLEKTFQAILQGALGKLDLVTREEFEVQKMVLAKTRSKLEDLEKKVSEMENNFLPKSER
NODE_1562_length_15011_cov_333.994	fig|135618.10.peg.214	peg	NODE_1562_length_15011_cov_333.994_1486_638	1486	638	-	Spermidine synthase (EC 2.5.1.16)		FIG00000642	isu;Polyamine_Metabolism	atgaacccatcccaatggtttaccgaacaagtgcctgctgctggctcggctttttctttaaaaataaaacaaaaagtacacgaagaacaatctgaatttcaacatcttgaaatttatgaaacagaaaccttcggttatttaatggtcatcgacggctgtacgatggtttcaactcgagataactttttttatcacgagatgatgagtcatccggctttatatacgcaccctaatcccaaaagagtttggattatcggcgggggtgattgcggtacattaagagaagtactaaagcatgattccgtagaacatgccgttcaaattgatattgatgaacgagtaacacgcttggcggaaatttattttcctgaattatgtgcctctaataatgatcctcga…	MNPSQWFTEQVPAAGSAFSLKIKQKVHEEQSEFQHLEIYETETFGYLMVIDGCTMVSTRDNFFYHEMMSHPALYTHPNPKRVWIIGGGDCGTLREVLKHDSVEHAVQIDIDERVTRLAEIYFPELCASNNDPRADLKFIDGIKWVKDAAPNSVDIIIVDSTDPIGPALGLFSEDFYRDCYNCLSENGMIVQQSESALFNMTLIGEMRDAMSASGFNHLQTLFFPQCLYPSGWWSATLASKTDLSTFREQDSTNKPFETVYYNIDIHKASLAQPEFFKKAFTK
NODE_1562_length_15011_cov_333.994	fig|135618.10.peg.215	peg	NODE_1562_length_15011_cov_333.994_1575_3413	1575	3413	+	Biosynthetic arginine decarboxylase (EC 4.1.1.19)		FIG01959188	isu;Arginine_and_Ornithine_Degradation icw(1);Polyamine_Metabolism	gtgaatttaagtcagagcaaaacctggtcaactgagcaatcaacacacacttatgcgatagaaaactggggcgatggctatttctctatcaatgccagtggtcatgtctgtgttaaaccaagttcagacaaggcgattgaactggatttgtatgaaattgctcaatcactcaatgataaaaacttatcgttgccggtactcgttcgttttacggatatcttaaaagatcgtgtaatacgactatcgaatgcgtttgaaaaagcctgtgtaagtaaccattatcaaggccaatatacgccggtttatccgattaaggtcaatcagcaacgtcaggtggttgaaggtattttatcggctgataatattggtttggaagcgggaagtaagcctgaattactg…	MNLSQSKTWSTEQSTHTYAIENWGDGYFSINASGHVCVKPSSDKAIELDLYEIAQSLNDKNLSLPVLVRFTDILKDRVIRLSNAFEKACVSNHYQGQYTPVYPIKVNQQRQVVEGILSADNIGLEAGSKPELLAVMALSNKGVVVCNGYKDRAYIRLALIGIKMGLNLYLVIEKPLELELIIEEAANLNIKPQLGVRVRLSSISAGKWQNSGGEKSKFGLHAHEVLQLVERLKQVDLLDTLKLLHFHMGSQIANIHDIKVALKEAGQFYVELHRLGAQIKIIDAGGGLGVDYDGSRSRRESSINYSLEEYAQNIVRSFAELCAEKQMPQPDIITESGRALTAHHAVLITNVTDVESVYSNKEELLALPVAHNVVEHFHDAQFTLSEARARFTQDKLSIT…
NODE_1562_length_15011_cov_333.994	fig|135618.10.peg.216	peg	NODE_1562_length_15011_cov_333.994_3415_4257	3415	4257	+	2-hydroxy-3-oxopropionate reductase (EC 1.1.1.60)		FIG00133229	idu(1);Glycerate_metabolism idu(1);Allantoin_Utilization idu(1);D-galactarate,_D-glucarate_and_D-glycerate_catabolism idu(1);D-galactarate,_D-glucarate_and_D-glycerate_catabolism_-_gjo	atgaaagtaggcatgatcggcttgggtgcgatgggcttaggtatggccagaaatctggttaaagccggatttttaaccgctgtttataatcgtacggctctaaaaacagcagagtttacagtgtcggcttatgcgttgcctgaagcgttggcggcagtggttgacattgtattgatctgtgtttctaaggatcaagatgtcttaagtttaattgccgcgatagaaggaagtattaagcccggttcaatagtgattgatatgtcaacggtcagcagtgatacggcaagaaaagcagcggtaattttggctaaaaaacaggtggcttttttggatgctcctgtttctggtggcgttgaaggtgctaaaaatggatcattggcaatgatggtgggaggcgat…	MKVGMIGLGAMGLGMARNLVKAGFLTAVYNRTALKTAEFTVSAYALPEALAAVVDIVLICVSKDQDVLSLIAAIEGSIKPGSIVIDMSTVSSDTARKAAVILAKKQVAFLDAPVSGGVEGAKNGSLAMMVGGDAQALEKARPVLEAMAKRIVHMGDVGSGQATKAVNQVMCAGINQAVTEALAFAQAQDLEMDKVIEVVSSGASGNWFLEHRGATMIKGSFESGFKLALHYKDLKICQAMAVEADLSMPLTDMTVIDYAQLMAEGYGDEDISALYRLKKG
NODE_1562_length_15011_cov_333.994	fig|135618.10.peg.217	peg	NODE_1562_length_15011_cov_333.994_5375_4296	5375	4296	-	Molybdenum transport ATP-binding protein ModC (TC 3.A.1.8.1)		FIG00002742	isu;Molybdenum_cofactor_biosynthesis	atgagtccacccattacagcgcgctttctgcttgattacggcgattttacgttaaatgtcgacttacaacttccaggcacaggcattaccgtactatttggtcattctggctctggtaaaactaccctgttacggtgcatcgcgggactgcaacacgcctcgcaaggcttcttagaaatcaatggtgtaatttggcaagacagccatcgaaagctgtttatgcctcctcataaacgagcgttgggttatgtatttcaagaagccaatctattttcacatttaaccgtagaaggaaacttacagtttggcttgaagcgaatagaaaaaaaaaccgacgctatcgcttttcaagagatcttagaattactaggtattaatcatttactaaagcgtatgcca…	MSPPITARFLLDYGDFTLNVDLQLPGTGITVLFGHSGSGKTTLLRCIAGLQHASQGFLEINGVIWQDSHRKLFMPPHKRALGYVFQEANLFSHLTVEGNLQFGLKRIEKKTDAIAFQEILELLGINHLLKRMPSRLSGGEQQRVAIARALLLKPEILLLDEPLAALDLKRKREILPFLTNLHQHLAIPVIYVTHSQQEMAQLADTLVILKDGQTVVSGPLSETLSRLDTPLIQDYEANTVWPATIIEHESGYYLTRVDFHGGTLSLPLITAAINTPIRVQIYARDVSITLDSPTNTSILNVLSANIIGLSDNHRGQMVVQLQIGKQILLAHITLKSSLILNLKIGMAVYAQIKGTSILN
NODE_1562_length_15011_cov_333.994	fig|135618.10.peg.218	peg	NODE_1562_length_15011_cov_333.994_6058_5372	6058	5372	-	Molybdenum transport system permease protein ModB (TC 3.A.1.8.1)		FIG00002718	icw(1);Molybdenum_cofactor_biosynthesis	atgctgtctaataccgatctgcagacgctttttttaacctttaaagtagccagttttgcgacttttttaatgctactgcttggcacaccactggcttggtggctagcacggacgcgttcggcctggaaaggtgtaatcaatgctgttgtctcattgccgctggtactacccccgacagtattggggttttatttactgatattaatgggacctactgggactatcggtcaaatcacccattggttaggtttaggcaccctgccgtttacctttgcaggcttagtggtcgcctcggtcctctattccctaccgtttgttgtgcaaccattgcaaacggcattcgcgtccattggtgaacaaccattagaagcggcggcaaccttacgcgccagtccttta…	MLSNTDLQTLFLTFKVASFATFLMLLLGTPLAWWLARTRSAWKGVINAVVSLPLVLPPTVLGFYLLILMGPTGTIGQITHWLGLGTLPFTFAGLVVASVLYSLPFVVQPLQTAFASIGEQPLEAAATLRASPLDTFFSVIVPMAKPGFLTATILGFTHTVGEFGVVLMIGGNIPDKTRVVSVQIYNHVEALEYTEAHWLAGYLLAFSFIVLLLLYTTLKTQPVTHQLK
NODE_1562_length_15011_cov_333.994	fig|135618.10.peg.219	peg	NODE_1562_length_15011_cov_333.994_6846_6082	6846	6082	-	Molybdenum ABC transporter, periplasmic molybdenum-binding protein ModA (TC 3.A.1.8.1)		FIG00021644	icw(2);Molybdenum_cofactor_biosynthesis	atgctaataactacctttcaacgcacaagcatcatagtcgcgttactactattcgggcaatctagttggtcagctaccgtattggttgccgttgctgccaattttagtaaaccgatgacggatatagccgctgaatttgaaaaagaaaccggtcatcgcgctaacttagcattgggttcatccggcaaatttgtctcacaaattgaaaatggggggcctttcgaagtgctattgtccgcagatgaaaaagggcctgagaaattagaacaagctggattaactgtacccaatactcgcttcgtttatgccttaggaaaactagtcttatggtcaactatgccgaactatgtagataatcaaggtaaaattttatcaaccggtgactttaagcacttagcc…	MLITTFQRTSIIVALLLFGQSSWSATVLVAVAANFSKPMTDIAAEFEKETGHRANLALGSSGKFVSQIENGGPFEVLLSADEKGPEKLEQAGLTVPNTRFVYALGKLVLWSTMPNYVDNQGKILSTGDFKHLALADSKLAPYGVAAVEVLKNMKLFDKLQLFFVQGENIAQTYQFISTANAELGFIALSQVLENGKIANGSGWIIPDNLYAPIRQGAVLLKNGAENPAALALLEFLKSAPALAIIKKYGYALAQ
NODE_1562_length_15011_cov_333.994	fig|135618.10.peg.220	peg	NODE_1562_length_15011_cov_333.994_8452_6914	8452	6914	-	hypothetical protein				gtgaagctaagttcctgcttgaaatatagcgcaacccccatcataaaaaaaaccaggatcctcccgtttttcagcataattattgggggcgccttattcatcagccctattaaaccgatattcgcatcagataagaaaacttacactaaaacccctttcacagcctttgccagccaaatgcctgatgccttactaggcgctaataaatacgaaaagcccatctggaatctacacaatgcccttaagttacccaaatggttatccgtatcgctagaacaacgaacccgttacgaatcaatggatggctcctttaaagcggatagtaaagggggtgaccaacaaatccctcttcaaactacactctggctggaagcgcatctaaattctttcagaataggc…	MKLSSCLKYSATPIIKKTRILPFFSIIIGGALFISPIKPIFASDKKTYTKTPFTAFASQMPDALLGANKYEKPIWNLHNALKLPKWLSVSLEQRTRYESMDGSFKADSKGGDQQIPLQTTLWLEAHLNSFRIGTEFMDARALDSDRATLVNNTMVNTLDFLQGYATWSDQNVFFSGMGAEVTAGRQTLNLGSRRLVARNAFRNAINSFTGIKLRLLDYDNWQFTGFISTPVNRLPNNPTAALDNDQVFDRENTKTWFSGGFLELYGLGWNINSEIYVYHLDEGTSNNLPTRNRRYFTPGTRLFIKPAKAAFDFQLETIGQFGTVESSVTGNSQNLNHTAWFQHADIGYTTDLQWSPRLALEYDYATGDKNPNDNQDQRFDSLYGARRFELGPTGIYGAF…
NODE_1562_length_15011_cov_333.994	fig|135618.10.peg.221	peg	NODE_1562_length_15011_cov_333.994_8901_8476	8901	8476	-	Protoporphyrinogen IX oxidase, novel form, HemJ (EC 1.3.-.-)		FIG00001019	isu;Heme_and_Siroheme_Biosynthesis	atgctctggctaaaagcgttacatctcatctttatggtcacttggtttgcaggcttgttttatttacctcgcctctatgtttatcatgccatgagttccgatgagactagcaacgaacggtttaaaattatggagcgtaagcttttttttggcattatgacgcctgggatgatcattaccttcgcctttggcatttggatgctaacagattacgcctgggtactttattcaactagtggttggttacatgccaaattggcactgcttgcattggcgttgatttatcactatttttgtggcgtgtggcttttagattttaaacatgatcgcaatcaacatagtcatgtttattttcgctggatgaatgaagtgccggtcctgtttttagtcgggattatt…	MLWLKALHLIFMVTWFAGLFYLPRLYVYHAMSSDETSNERFKIMERKLFFGIMTPGMIITFAFGIWMLTDYAWVLYSTSGWLHAKLALLALALIYHYFCGVWLLDFKHDRNQHSHVYFRWMNEVPVLFLVGIIILAVVKPF
NODE_1562_length_15011_cov_333.994	fig|135618.10.peg.222	peg	NODE_1562_length_15011_cov_333.994_9450_8905	9450	8905	-	C-type cytochrome biogenesis protein ResA (thioredoxin)				atgcaaaagcctaacccatttactgataccccgtttaagaagcgctttatgtcttctaaagccactttaatgctcgccactaccttagcgttatttttcattttaataaatgcacttaatcaaggtacttccaaagcgcctgatgtggccttctcaaccattacaggccataaaatagcgttaaacgcattacaaggtaagcctgttattgtgaccttttgggctacagactgcgcagaatgtttgagagaaatccctgatcttattgagctttacaagcaatatcatcagcaaggcctcgaaataattgccgttgcaatggactacgacccacctaatcatgttattgatctaagcaaggatctgcaattaccttatcatgtcgccttagacataacc…	MQKPNPFTDTPFKKRFMSSKATLMLATTLALFFILINALNQGTSKAPDVAFSTITGHKIALNALQGKPVIVTFWATDCAECLREIPDLIELYKQYHQQGLEIIAVAMDYDPPNHVIDLSKDLQLPYHVALDITGEQARAFGHVQLTPTTFLITPSGLIDLQKTGAFDLSELKSHIEKLLKG
NODE_1562_length_15011_cov_333.994	fig|135618.10.peg.223	peg	NODE_1562_length_15011_cov_333.994_9672_10310	9672	10310	+	Phosphoserine phosphatase (EC 3.1.3.3)		FIG00000149	idu(1);Glycine_and_Serine_Utilization idu(1);Serine_Biosynthesis	atgagttttgatgttatttgctttgattgtgatagcacattaagcaaaatagaaggtatagacgaactcgctaggcgtgtgggtttgggcgaagaaatgtcaacgttgaccaacgcagcaatggaaggcattttgcctttagaggcagtgtatgatcggcgcttatcgcttattaggccagatcaatctagtattgattggttggctgatttatatattaccgaaatcgtcgaaggtgttaaggacgttttcgttgctttgttagctgagggtaagacggttcatattattagtggcggtttacgtcaagcaatattgccacttgcgcactatttagggttgcctgaaaatcatgttcatgccgttgatatatattttaatcaagatggcagttatctt…	MSFDVICFDCDSTLSKIEGIDELARRVGLGEEMSTLTNAAMEGILPLEAVYDRRLSLIRPDQSSIDWLADLYITEIVEGVKDVFVALLAEGKTVHIISGGLRQAILPLAHYLGLPENHVHAVDIYFNQDGSYLNYDLNSPLAKTGGKAVVVGALKAQGSLVMIGDGKTDLEAKLAGAYVLGFGGVVDRAIVRESADFYTTEPSLLSVLERLL
NODE_1562_length_15011_cov_333.994	fig|135618.10.peg.224	peg	NODE_1562_length_15011_cov_333.994_10404_11153	10404	11153	+	FIG000859: hypothetical protein		FIG01961973	ff	atggccggacatagtaaatgggctaatattaagcatcgaaaagcggggcaggatgccaagcggggtaaaatttttaccaaagtcatacgtgaaattaccgtagcagtaaaaacgagtggccccgatgcagctagtaatccaactttacgcactgcgattgataaagccttgggcgctaatatgcgtcgtgacaccattgacacggcgattaaaaaagctgccggtgccttagaaggtgttaattacgaaactattcgttatgagggttatggccctggaggtacagcggtcattgttgattgtttaaccgataatcgtaatcgcaccgttgctgaagttcgtcatgcgtttgctaaagcagggggtaatttaggtactgatggttcggtcgcttatctt…	MAGHSKWANIKHRKAGQDAKRGKIFTKVIREITVAVKTSGPDAASNPTLRTAIDKALGANMRRDTIDTAIKKAAGALEGVNYETIRYEGYGPGGTAVIVDCLTDNRNRTVAEVRHAFAKAGGNLGTDGSVAYLFTKVGILSYAPSVNEDALMEVALDAGADDVISYDDGAVDVMTTPETYLTVKELMIAAGFEPDSAEVTMQAGIQAELDADDAEKMMRLIDRLEDLDDVQDVYSNADISDEIVEKLDF
NODE_1562_length_15011_cov_333.994	fig|135618.10.peg.225	peg	NODE_1562_length_15011_cov_333.994_11175_11675	11175	11675	+	Crossover junction endodeoxyribonuclease RuvC (EC 3.1.22.4)		FIG00095112	isu;RuvABC_plus_a_hypothetical	atgagaattttagggatagatccggggtctagattaacgggatatggcattatagaaacgtcgatgcaaggttataaatacatagccagtgggagcattagaattaaagcagattattttccggataggcttaaacaaatttttgatggaattttagaaattgtcgaaaactatcagccggaacaaatggctatagagcaagtttttatgcataaaaatgccgattctgcacttaagttgggtcaagcgcgtggcgctgccatttgtgcagtacaaactaaaacaatgccagtttttgaatatgctgctcggcaagtaaaacaggcggttgtcggcaagggtgctgccgataaatatcaggttcagcacatggttaagatactgttaaatgtgcaaggc…	MRILGIDPGSRLTGYGIIETSMQGYKYIASGSIRIKADYFPDRLKQIFDGILEIVENYQPEQMAIEQVFMHKNADSALKLGQARGAAICAVQTKTMPVFEYAARQVKQAVVGKGAADKYQVQHMVKILLNVQGELSLDASDALGIAICHGNYQQTANMLSKQGVLR
NODE_1562_length_15011_cov_333.994	fig|135618.10.peg.226	peg	NODE_1562_length_15011_cov_333.994_11672_12277	11672	12277	+	Holliday junction DNA helicase RuvA		FIG00000314	icw(1);RuvABC_plus_a_hypothetical	atgatcggattcttacgaggcatcttggtttataaagccccgccctttttagtgcttgatgtgcagggtgttggttatgaagtagaagcgccgatgacgactttttatgacttgcctgcaattaatcaagagataaaattacacacacacctagtggttcgtgaagatgcgcatattttgttcggcttttctaatgaacctgatcgtgccttatttagaaccttgataaaggttaatggagtgggtcctaagttggcattgactattttatcaggacagagtgcggaagaatttcatcgctgtattcatgataacgatacgcaggcgctggtgcgtttaccaggagtgggtaaaaaaacggcagaaagactgattattgaaatgcgagatagattgccc…	MIGFLRGILVYKAPPFLVLDVQGVGYEVEAPMTTFYDLPAINQEIKLHTHLVVREDAHILFGFSNEPDRALFRTLIKVNGVGPKLALTILSGQSAEEFHRCIHDNDTQALVRLPGVGKKTAERLIIEMRDRLPDLGDMVSTDAVGTSQASRSISNPKQEAVNALCSLGYKPLDASKMVQNISVDGKSCEDIIRQALQGALR
NODE_1562_length_15011_cov_333.994	fig|135618.10.peg.227	peg	NODE_1562_length_15011_cov_333.994_12274_13308	12274	13308	+	Holliday junction DNA helicase RuvB		FIG00000352	icw(2);RuvABC_plus_a_hypothetical	atgattgaaagtgatcgactgattaccgctagaagcaataccgatgaagaacggcaagatcgtgccatccggccaaaacgcttagccgattatgttgggcaaaaagagctaagggctcaaatggagattttcattcaggcggcaacggcgagacaagaagcgctggatcatgttttgatttttggccccccaggattaggtaaaacgaccttggctaatatcatcgcggcggaaatgtgtgttaaaattcgccaaacatctggacctgttctcgataaagccggtgatttggctgcattactaaccaatcttgagccgcacgatgtcctgtttattgatgagattcaccgattaagtcctgctgtcgaagaaatattatatccagccatggaagattat…	MIESDRLITARSNTDEERQDRAIRPKRLADYVGQKELRAQMEIFIQAATARQEALDHVLIFGPPGLGKTTLANIIAAEMCVKIRQTSGPVLDKAGDLAALLTNLEPHDVLFIDEIHRLSPAVEEILYPAMEDYQLDIMIGEGPAARSIKLDLPPFTLVGATTRAGLLTSPLRDRFGIVQRLEFYTVDELASIAIRSAKVLGIVMQPKGAYEIARRSRGTPRIANRLLRRVRDYAEVKGNGTITEEVSIQALDMLRVDNNGFDALDRKLLMTMIENFDGGPVGLDTLAAAISEERGTIEDVLEPYLLQQGFIMRTPRGRVVTKHAYLHFGLQPPKQIGVSEDLFE
NODE_1562_length_15011_cov_333.994	fig|135618.10.peg.228	peg	NODE_1562_length_15011_cov_333.994_13369_13779	13369	13779	+	4-hydroxybenzoyl-CoA thioesterase family active site		FIG00002515	icw(1);Ton_and_Tol_transport_systems	atgaaaactaaaaaatttatttggccagtgcggatttattatgaggatactgatgcaggtggcgtagtgtatcactctaattatctcaatttttttgaacgggcaagaacagaaatgctcagggcgatgggtgttgagcagaatgaactcaaggccaatgcaggcattgtttttgttgtgcgatcaatgcaggttgattaccttagatcagcccgatttaatgaactaatccaagtcagtgccgaggtggttctcgttaaaaaaaccagtcttacttttgaacaattaacaacacgaggtgatgacgttttgtgtaaaagcatagcgcgcattgcttgtttggatgctaataccctgcgccctaaagcgattcctgaaaacttaatagagctgttaaag…	MKTKKFIWPVRIYYEDTDAGGVVYHSNYLNFFERARTEMLRAMGVEQNELKANAGIVFVVRSMQVDYLRSARFNELIQVSAEVVLVKKTSLTFEQLTTRGDDVLCKSIARIACLDANTLRPKAIPENLIELLKNEY
NODE_1562_length_15011_cov_333.994	fig|135618.10.peg.229	peg	NODE_1562_length_15011_cov_333.994_13769_14446	13769	14446	+	MotA/TolQ/ExbB proton channel family protein		FIG00002161	icw(2);Ton_and_Tol_transport_systems	atgaatactgatttatccattttccatttagtcaaagaagccagttttgttgtccaatttgttatgttgttattgttaacagcatcagtttcatcgtggacctttattttttctaagcgtaaagagcttaatcgggcgattgaaattaccgatgagtttgaggagcagttttggtcaggcgtagcgttggctgatctttatagaaaactggctgcaaaggactttgatcctgaaggtatagagaaaatatttcttgcgggttataaagaattttcaaggatgaggcaggctggcaatgtagaaccaggggtccaagtggaaagtgcgcaaagggttatgcgaattgaattatcacgcgaattagaaagattggatgaacatttggcatttcttgctaca…	MNTDLSIFHLVKEASFVVQFVMLLLLTASVSSWTFIFSKRKELNRAIEITDEFEEQFWSGVALADLYRKLAAKDFDPEGIEKIFLAGYKEFSRMRQAGNVEPGVQVESAQRVMRIELSRELERLDEHLAFLATVGSISPYIGLFGTVWGIMNSFMSLGSVKQATLAQVAPGIAEALIATAIGLFAAIPAVIAYNRFSTRLDRLTGRYELFVEEFVVLLQRQAHQK
NODE_1562_length_15011_cov_333.994	fig|135618.10.peg.230	peg	NODE_1562_length_15011_cov_333.994_14443_14892	14443	14892	+	Tol biopolymer transport system, TolR protein		FIG00039983	isu;Ton_and_Tol_transport_systems	atgagcgcgccacagatgggacgaaaaaatgggcgtagaaaacctatggctgaaatcaatgtggtgccctacattgatgtaacattggttttactgattatatttatgattacaacaccaatgttgcagacaggtgttgaggttgatcttcctcaggctgaatctaaaacagtagagtcagaaggcgaaggtgataatccgcctatcgttatttctataaaagaacagggccaatattatattaaggcggatactcaggatgatgagttggttcagcctgaagaaattaacgctcgagtagctgccatattgattaataagccaaaaacacaagtgttaatcaatgcagataagggcgtaagttatggtacggtggttacggtaatggctgcactaaaa…	MSAPQMGRKNGRRKPMAEINVVPYIDVTLVLLIIFMITTPMLQTGVEVDLPQAESKTVESEGEGDNPPIVISIKEQGQYYIKADTQDDELVQPEEINARVAAILINKPKTQVLINADKGVSYGTVVTVMAALKNAGVPTVGLMTKPEEQ
NODE_1601_length_14849_cov_337.566	fig|135618.10.peg.231	peg	NODE_1601_length_14849_cov_337.566_13_474	13	474	+	Cell division protein FtsI [Peptidoglycan synthetase] (EC 2.4.1.129)		FIG00046929	isu;Bacterial_Cell_Division isu;CBSS-83331.1.peg.3039 isu;Flagellum_in_Campylobacter isu;Bacterial_Cytoskeleton	ttggcaagagcctatacggctttggcagatgatggtgtattgcattcggtgagtttgctgaagcgcgaagaagatgatgatgcggttagagtgttctctgccaaaacagcaaagagtgttcgtaaaatgatggaaactgtactgatgaaagatggtacggcttatgaggcaagagtcgatggctacagtgcggctggtaaaacgggaacagtaaaaaaagcaggcgctaggggctatacagaaaaaaattattttgctgtttttgctggaatggccccagcagttgatccgcgattgattattgtcgttatgattgatgaaccttcggcgggacagtattacggaggtttagtctcggcgccggtattttcaaaggtgatggctggagcgttgagaata…	MARAYTALADDGVLHSVSLLKREEDDDAVRVFSAKTAKSVRKMMETVLMKDGTAYEARVDGYSAAGKTGTVKKAGARGYTEKNYFAVFAGMAPAVDPRLIIVVMIDEPSAGQYYGGLVSAPVFSKVMAGALRILEVAPDEEETMPVLLTQKSQ
NODE_1601_length_14849_cov_337.566	fig|135618.10.peg.232	peg	NODE_1601_length_14849_cov_337.566_485_1981	485	1981	+	UDP-N-acetylmuramoylalanyl-D-glutamate--2,6-diaminopimelate ligase (EC 6.3.2.13)		FIG00000243	isu;Methicillin_resistance_in_Staphylococci	atgaagcttaaggatttagtggaaggaattgttgcttatccaaatccaggcttggaagcgttagaagatagagagatcactggattggcattaaacagccaagaggtggcttctggcaatgtatttattgctttgaatggctctaagcaacatggacttgtttatgcaaatcaggctgttaaacagggcgccgccgttgtgatctatgagccttccggagcgagcaaggagatcattgataagatccacaatgtgccattaattccggtgacagatttaggcgttaagttaggtgatattgccgctcgatattacgacgaaccttctaagtatatggatgtaataggtataactggaactaatggtaagacctcttgtagtcaatttttaagccagatg…	MKLKDLVEGIVAYPNPGLEALEDREITGLALNSQEVASGNVFIALNGSKQHGLVYANQAVKQGAAVVIYEPSGASKEIIDKIHNVPLIPVTDLGVKLGDIAARYYDEPSKYMDVIGITGTNGKTSCSQFLSQMLDDCGLIGTLGWGVWGSLSKTLNTTPDALETQRILAELQKDKKQIVAMEVSSHGLEQGRVNGVTFKGAVFTNISRDHLDYHGTMEAYLQAKLALLNKPGLAFVVVNLDDSYRDQIIKAVPKGVVIWGVSVKGETLANCDCVSAENIANKEDGIEFDVSWRGLKSHINVPLYGDFNIENVLIVLTVMLALGVSMPEAVKKLQRLKPVVGRMERFGGNGLPLVFVDYAHTPDALDKVLSSLRKHCNQALWVVFGCGGNRDKGKRAQMG…
NODE_1601_length_14849_cov_337.566	fig|135618.10.peg.233	peg	NODE_1601_length_14849_cov_337.566_2140_3363	2140	3363	+	UDP-N-acetylmuramoylalanyl-D-glutamyl-2,6-diaminopimelate--D-alanyl-D-alanine ligase (EC 6.3.2.10)		FIG00024401	icw(1);Methicillin_resistance_in_Staphylococci	gtggatcaagctcaaaaagtgggcgcagtcgccgctattgtgcacaaaggcattgaaacaagtttgccgcatgtgatcgtagaagatactcgcttagcattagcgcagttagcaggagcatggcgcagtaagctgtcagaaaaagggaaagatgcactgtcagtagtcggtgtaacaggtagtaacggcaaaaccacggttaaagaaatggttgcgtcaatattagctgttaatgcagccgttttatttactcagggtaatttgaataatgatattggcgtgccattaaccctgctcaaaatgaatgagcaacatcgttatgctgttattgaaatgggtgcaaatcatgctggggaaattgcttataccagtcaatatgcccaagccaacgtggccatt…	MDQAQKVGAVAAIVHKGIETSLPHVIVEDTRLALAQLAGAWRSKLSEKGKDALSVVGVTGSNGKTTVKEMVASILAVNAAVLFTQGNLNNDIGVPLTLLKMNEQHRYAVIEMGANHAGEIAYTSQYAQANVAIITNAGAAHLEGFIDLEGVAKAKGEIIETLRKEGCAIINHDDVYFDYWKAIAGDRRVLSFGLNKEANVTAKNIEAKLSDGAFVTKFELVTEKNVVEINLKLAGQHNVLNALAAAAACLALGIDLQQIKQGLENVRPVTGRLQPLMSRLGNLIIDDTYNANSSSLKAGLDVLVNFKSKQVLVLGAFGELGPDSPKIHEEMAGLIKSSGVEWLLAVGEDAKKTVQAFGKGATFYENQQDLIDALKKELKGDETILIKGSRAQRMENVAA…
NODE_1601_length_14849_cov_337.566	fig|135618.10.peg.234	peg	NODE_1601_length_14849_cov_337.566_3367_4449	3367	4449	+	Phospho-N-acetylmuramoyl-pentapeptide-transferase (EC 2.7.8.13)		FIG00000221	ff	atgttactttattttacagattatttaatgacgtttgatggtggattcagagtcttccagtatttaacgtttagagcaattcttggggcgttaacttcattgttaatatcatttgtgattggccccgtaatgataagaaaactaagctctaataaaattggacagagtattcgtgagttaggtcctcaatcacattacgaaaaatcaggaacaccgaccatgggtggcgctctaatattggttgcaattgctataagtactttattgtgggctgatttaggaaatcgttacatctgggtcattctattggtcaccatgggttatggcatcatcggttttattgatgactatagaaaagtaattaaacgtaacagtgatggtttatccgcaaaggcaaag…	MLLYFTDYLMTFDGGFRVFQYLTFRAILGALTSLLISFVIGPVMIRKLSSNKIGQSIRELGPQSHYEKSGTPTMGGALILVAIAISTLLWADLGNRYIWVILLVTMGYGIIGFIDDYRKVIKRNSDGLSAKAKYLAQSIIGLTAAIFLYKTAVLPAETQFIIPFFKNVMLDMGWMYVVLTYFVIVGTSNAVNLTDGLDGLAIMPTVMVAGGLGIFAYLSGHVMFSNYLDIPYLPNAGELIVFCAALVGAGLGFLWFNTYPAMVFMGDVGALALGAALGVLAVLVRQEIILMIMGGVFVMETLSVIIQVASYKLTGKRVFRMAPIHHHFELKGWPEPRVIVRFWIITVILVLIGLATLKLR
NODE_1601_length_14849_cov_337.566	fig|135618.10.peg.235	peg	NODE_1601_length_14849_cov_337.566_4511_5887	4511	5887	+	UDP-N-acetylmuramoylalanine--D-glutamate ligase (EC 6.3.2.9)		FIG00085033	ff	atgagcaagactaatttagcgatactagcatcgttaaaagagaaatttgcactcgatccagagtgctcaaaagtattggtagttggattgggctatacagggatttcagttgcacattatttacagaatctagggttcaaatttgcaataaccgatagtagagataagccgcccttgaaagaacagttttttcaggtcataccagatgcgccattgtttacaggcggattttctgagccagcctttaaggttgccacccatttagttgtaagtccaggcgtatcaatagttgagaaatcaatcgtaaaggcgcttgcgaatggctccaaaatggtaagtgatatagatttatttgcctgctcagtagatgcgccaatagttgccattacaggctctaat…	MSKTNLAILASLKEKFALDPECSKVLVVGLGYTGISVAHYLQNLGFKFAITDSRDKPPLKEQFFQVIPDAPLFTGGFSEPAFKVATHLVVSPGVSIVEKSIVKALANGSKMVSDIDLFACSVDAPIVAITGSNGKSTVTTMLGEMAKCAGKNVGVGGNIGTPALDLIKQDADIYVLELSSFQLERTTALNAAAATVLNVTADHLDRHDDIAQYAHEKQKVFNGDGVRVINLDDPIVEAMQEVDSSGLSFSIRKKADFYIDYKEGVEYLMHHKEYLMKVADLPLEGRHNVANALAALALGVSVGLDKALMCKALKSFKGLEHRMQRVAEIQGVTWVNDSKATNIGACVAALEGYTNKVILIAGGDAKGADMNELTLAVKEKTKAVVLMGKDAGLIEEALK…
NODE_1601_length_14849_cov_337.566	fig|135618.10.peg.236	peg	NODE_1601_length_14849_cov_337.566_5884_7062	5884	7062	+	Cell division protein FtsW		FIG00000025	isu;Bacterial_Cell_Division isu;Bacterial_Cytoskeleton	atgaaacaaagaatgaagccatcacatatcggacggtttcattttgatcctttactcgttgtattaacgagtagtttattgctgattggatttgtaatggttgtttcatcatctttacatttgggcgccaagatggccggcaatgatgtttttcattacccaataaagcaattaatacatttgggattgggttttgtttttggcgcaataataacaagagtacccattattgcttgggaaaaatcaggtcaatggctatttataatcggattgattttattgatcattgttctcattccgggccttggtgttaaggtaaatggaagtgtgcgctggttgtctataggcggaatgagaatacaagtatctgaattggtgaagttttttgctgttatttat…	MKQRMKPSHIGRFHFDPLLVVLTSSLLLIGFVMVVSSSLHLGAKMAGNDVFHYPIKQLIHLGLGFVFGAIITRVPIIAWEKSGQWLFIIGLILLIIVLIPGLGVKVNGSVRWLSIGGMRIQVSELVKFFAVIYMAGYVTRHQKSIRESALGLFKPLILFAIASMLLLLEPDFGSAVVILIIAMGIMFLAGARLSQFIMLLSFVAVLAVLLVYFEPYRMKRVTSFMNPWADPKDTGYQLVHALISFGRGEWTGVGLGSGIQKLFYLPEAHTDFLFSVIGEELGLLGVLTIIALFSALVWRTFQIAMAAEKAGERFSAFLAYGLGIWFGFQSFVNMGVNMGILPTKGLTLPLMSYGGGSMMIMFCAVALLFRVQSEVAEISANMPKERSRWVNV
NODE_1601_length_14849_cov_337.566	fig|135618.10.peg.237	peg	NODE_1601_length_14849_cov_337.566_7047_8120	7047	8120	+	UDP-N-acetylglucosamine--N-acetylmuramyl-(pentapeptide) pyrophosphoryl-undecaprenol N-acetylglucosamine transferase (EC 2.4.1.227)		FIG00047056	isu;cell_division_core_of_larger_cluster	atgggtaaacgtatagtcataatggccggagggaccggtgggcatgtatttcccgcactggcagttgctgagtttttaatggctcaaggctgggaggttagttggttaggcacacaaaaaggcttagagaatcgagtggttccagcgcaagggattatgattgactacttaacggtggcaggatttagaggcaaaggagttgtttctaaaataacagccgttgtaatgctgtttaaagccttttttcaagcattgagaatattgcgtacgcgtaaacctgatgtcgtgataggtatgggtggatttgtagcgggacccggcgggttaatggcaaaggttttagggattccattgattattcatgagcaaaatagggttccaggtacgaccaatcgattg…	MGKRIVIMAGGTGGHVFPALAVAEFLMAQGWEVSWLGTQKGLENRVVPAQGIMIDYLTVAGFRGKGVVSKITAVVMLFKAFFQALRILRTRKPDVVIGMGGFVAGPGGLMAKVLGIPLIIHEQNRVPGTTNRLLARIASQVLEAFPGSFKKALNAKCTGNPLRKDFLVNLNSEQATSTHDIRILIIGGSQGAKILNEIVPEAIIEYQKINNMGLVQIKHQTGEAMLPQVKNRYKELAIEADVNAFIGDMVAAYQWADLLICRAGAMTISEVAAIGVPAIFIPLPNAIDDHQTANAHYLADAGAGMILKQSELTPVSLAAYIEESRHNLTGMKVAALTCARLDATEIVAGYCMIEAGL
NODE_1601_length_14849_cov_337.566	fig|135618.10.peg.238	peg	NODE_1601_length_14849_cov_337.566_8117_9583	8117	9583	+	UDP-N-acetylmuramate--alanine ligase (EC 6.3.2.8)		FIG00135554	ff	atgagattagctgcaagttcacacatggtttctactttaggtaatgtaaaacgcattcatttcgtgggtgtgggtggcaccggcatgagcggaatagctgaagtattatcaaatttaggctaccaagtttcaggttctgatataaaagaaagccccgtgactgaaagacttgctggcttaggcgtcattattacgattggacataagcgggaaaatgtaacagatgttgatgtcgttgtgtcgtcaacggcaatcgatcgcagcaatgaagaaatagatcaggcttatataaatagaatccccgtcattcctcgggcagaaatgttagctgaattaatgcgttttcgatttgggattgctgtagccggaacgcacggaaaaacaacaacaacgagttta…	MRLAASSHMVSTLGNVKRIHFVGVGGTGMSGIAEVLSNLGYQVSGSDIKESPVTERLAGLGVIITIGHKRENVTDVDVVVSSTAIDRSNEEIDQAYINRIPVIPRAEMLAELMRFRFGIAVAGTHGKTTTTSLTASLLAEGGLDPTFVIGGRLNSAGSNAKLGLGNYLVAEADESDASFLYLQPMIAVVTNIDQDHMETYQNSFQRLKETFIEFLHHLPFYGLAVMCLDDEGIREILPQISKPVITYGVHEQADVRAIDIEQNGMRTTFSVIRQGDYPLLRVTLNMPGWHNMLNSLAAIAVATNLSVADEAIIKSLGEFKGIGRRFQVQGDLAIDGGKVTLVDDYGHHPREIAATLEALRQAWPDRRSVIIFQPHRYTRTRDLFEDFVQVLSTVDVLIL…
NODE_1601_length_14849_cov_337.566	fig|135618.10.peg.239	peg	NODE_1601_length_14849_cov_337.566_9580_11391	9580	11391	+	UDP-N-acetylenolpyruvoylglucosamine reductase (EC 1.1.1.158)		FIG00000163	isu;UDP-N-acetylmuramate_from_Fructose-6-phosphate_Biosynthesis	atgaaaggaaaaatgttaacaaatgaaaggcttgcaaaatataccagttggcgggtaggtggcccggcagaaaggctttacattccttttgatcgtcaagatttgtgtgattttattaagacgttacccgcttctgagccactgttttggatgggcttagggagtaacttattagtaagagatggtggcattcgaggtacggtcattaataccaagagccgattgaaagagatgagacttgcagaagatggttcggtttatgttgaagtcggagttccttgtgcccatgttgcacgcttttgtgcagaacaaggtttgattggtgctgagtttttggcagggatacccggaacaatgggcggcgcattaaaaatgaatgcgggtgcttttggcggtgaa…	MKGKMLTNERLAKYTSWRVGGPAERLYIPFDRQDLCDFIKTLPASEPLFWMGLGSNLLVRDGGIRGTVINTKSRLKEMRLAEDGSVYVEVGVPCAHVARFCAEQGLIGAEFLAGIPGTMGGALKMNAGAFGGETWGIVKKVETITKVGVIANRFPADFKVSYRSVNNIGNEWFLSCNLSLQQGDSLESQQKIKGLLEARAKTQPTNQPSCGSVFKNPNGDFAARLIEETGLKGYAIGGACVSPKHANFIVNTGNSTAADIEHLIHYVQNKVKECQGVELQTEVCMVGEHEVESQKGVTLQDPKKFGRVAVLMGGSAAERAVSLRSGAAVYEALKSKSVDVIAIDVTGSPIDALTGIKVDRVFNIIHGRGGEDGVLQSVLEVMGIPYTGSGVMASALTMD…
NODE_1601_length_14849_cov_337.566	fig|135618.10.peg.240	peg	NODE_1601_length_14849_cov_337.566_11391_12185	11391	12185	+	Cell division protein FtsQ		FIG00021517	icw(2);Bacterial_Cell_Division icw(2);Bacterial_Cytoskeleton icw(2);cell_division_core_of_larger_cluster	atgagtaagctcggtaataaagccttgtttgttggattgctagttatcgggttggcagtagcggttgggtatgagttaagcagtaagggtcacaaatccttagtgatgaaaagtatatcgttaccaattaaatatgtaagaactgagggtgtttttcaatatctcagtaagaatgaaatacagtttgtgttgcagccattggtattaacaggttttttggatgccgatatgcaagcaattcattcggtcgtttcaaccttgccttgggtagagacggttaaggtaaagcggatttggccggatgcaatagatattaaagtccatgaaaagaaaccttttgctcggtggggagtaaatagcttgattacagagcaaggtgttatttttaatccgaacaat…	MSKLGNKALFVGLLVIGLAVAVGYELSSKGHKSLVMKSISLPIKYVRTEGVFQYLSKNEIQFVLQPLVLTGFLDADMQAIHSVVSTLPWVETVKVKRIWPDAIDIKVHEKKPFARWGVNSLITEQGVIFNPNNIDQFKSMILVNGPELQRLKILEILKGVKTALADQSMTIAEFGVNERGAWKIKLVNDLEILLGRNEQLKKLQRFLKTLTVLKQEQVEQMAIIDLRYPNGYSVSWKPGNTEIDWNVIANPNNERAYEKAIKSK
NODE_1601_length_14849_cov_337.566	fig|135618.10.peg.241	peg	NODE_1601_length_14849_cov_337.566_12187_13413	12187	13413	+	Cell division protein FtsA		FIG00000385	icw(1);Bacterial_Cell_Division icw(1);Bacterial_Cytoskeleton isu;cell_division_core_of_larger_cluster	atggcaaagaaaacagagcgtaatttaatagtcggtttggatattggcacttcaaaggttgcagccattgtgggcgagttgacgagtgacggtaatatagaaattattgggatagggactacgccttcgagaggcttaaaaaaaggggtggttgttaatctggagtctaccgttcagtctattcaaaaagctattgaagaagctgagttgatggccggttgtcagattaggtcagtctttgcaggaattgctgggagtcacattagaagtttaaattctcatggaattgtggcgattaaggataaagaagtcactcagtatgatatcgaaagagttattgattctgcccgtgccgtagctataccggctgatcagaaaattttacatattttgccgcaa…	MAKKTERNLIVGLDIGTSKVAAIVGELTSDGNIEIIGIGTTPSRGLKKGVVVNLESTVQSIQKAIEEAELMAGCQIRSVFAGIAGSHIRSLNSHGIVAIKDKEVTQYDIERVIDSARAVAIPADQKILHILPQEFVIDLQDGIKEPIGMSGIRLEAKVHMVTGSVSASQNIIKCIRRCGLEVEDIVLEQLASCNSVLTEDEKELGVCLIDIGGGTTDIAIFVEGAIKHTAVIPIAGDQVTNDIAVALRTPTINAEEIKRKYACALTQLANVEGTIEVPSIGDRAPRKISMQNLAEIIEPRYEELMLLVQSELRRSGNEELIAAGVVLTGGSSKVMGLIELAEEIFHMPVRMGGPQNVSGLTEVVRNPIHSTGVGLLMYGKEHQSIGRSLESDGLGWLSK…
NODE_1601_length_14849_cov_337.566	fig|135618.10.peg.242	peg	NODE_1601_length_14849_cov_337.566_13446_14615	13446	14615	+	Cell division protein FtsZ (EC 3.4.24.-)		FIG00000145	isu;Bacterial_Cell_Division isu;Bacterial_Cytoskeleton icw(2);cell_division_core_of_larger_cluster	gtgaaatatgaattagtagatacatacagtgaatctgcggtcatcaaagtaattggtgtaggtggcggtggtggtaatgcggtcaatcatatggttggttgccatattgatggagttgagtttatctgtgcaaatacagatgctcaagcattaagaaaaataaccgttgatacggttattcaattaggcgttgaattaacaaaaggcttaggcgcaggaactaatcctgaaattggcaagcacgccgctgaagaaaataaagatcgtattaaagaagttttgcaaggttcagatatggtgtttttaactgctggcatgggtggtggtacaggaacaggagccattccggttattgcacaaattgcacgagaaatgggtatattgacagttgcggtagta…	MKYELVDTYSESAVIKVIGVGGGGGNAVNHMVGCHIDGVEFICANTDAQALRKITVDTVIQLGVELTKGLGAGTNPEIGKHAAEENKDRIKEVLQGSDMVFLTAGMGGGTGTGAIPVIAQIAREMGILTVAVVTKPFQFEGKKKMAVAEQGILELEKYVDSLITIPNQKLLPVLGNNVSLMDAFKAANDVLLDAVQGITELIIHPGMINVDFADVRTVMSGMGAAIMGVGSATGEHRAREAAEKAIACPLLEDINLQGARGILVNICAADMGVAEFNEVGNIVHEFASEDAVIKIGMAIDPTLGDELKVTVVATGMGMPPIAVKAPVKIMHKPAATATSSTNYDDLDRPTVIRQGGKHETRETRFGAQTKKEVDLDYLDIPAFLRRQAD
NODE_16136_length_3523_cov_307.604	fig|135618.10.peg.243	peg	NODE_16136_length_3523_cov_307.604_632_9	632	9	-	DNA-binding response regulator, LuxR family				atgattaaaaatcttgtcatcaccaaaaatggactactgcttgataattgggtgagcgcctttccaaaaatagttgccgttgcaaccgtggaggacgccaacttagtcagcgatcaagccactattatctggttacatagcacaggatctgaagagtggctaacggattgcttaaccaagctttatttaaacaatgcgcaatacaccgtagttgtcatttccaatatgcctgatcaactggaagcgtccaaaatactcagtgccggtgctttaggctattgtcatgcttacagcgcgcccaaagtattgacacaagtaagatcaatcgtctcaaaaggcggtgtatgggtgggtagagatatgttgcaatacttgatactctcaacacggcaacttgtt…	MIKNLVITKNGLLLDNWVSAFPKIVAVATVEDANLVSDQATIIWLHSTGSEEWLTDCLTKLYLNNAQYTVVVISNMPDQLEASKILSAGALGYCHAYSAPKVLTQVRSIVSKGGVWVGRDMLQYLILSTRQLVSTAPDKVETLLARLSPREQEVAQLVSQGFSNKQIARDLAISERTVKAHITSCFGLLNVNDRLQLALILNKNESA
NODE_16136_length_3523_cov_307.604	fig|135618.10.peg.244	peg	NODE_16136_length_3523_cov_307.604_2048_636	2048	636	-	HlyD family secretion protein		FIG01970698	ff	atgagccagaaattattcaatctcttaggtaaaacgcattttttcttcaaagaacgcgcttggcttactaaacctattcatcattttttagaaaagttggcgccgactaaaaccgaggaagattatccttgggaatacgaggccgaaaacgaattaaaagaacaagaaaccttacgcgctaaaaaaatactctacagcgttggcatcgtcatggcggttttattagtatggtctgccatcacgcaagtcgatgaagtaacgcgtggcgaaggtaaagttatcccgtcaaaacaagtacaagtcattcaatcttttgatggtggtattatttctgaattattagtccatgtcggtcaagtcatcagcacaggtgatcccttagtgcgcatcgatgaaacg…	MSQKLFNLLGKTHFFFKERAWLTKPIHHFLEKLAPTKTEEDYPWEYEAENELKEQETLRAKKILYSVGIVMAVLLVWSAITQVDEVTRGEGKVIPSKQVQVIQSFDGGIISELLVHVGQVISTGDPLVRIDETRAISSLRENHTQYISLIAKQARLQALADKKPFDLPIQIQQDDPKVYEQEHSLYVSTKDALDSQIGMARDELSQRRGELTEVQAKLEQALKGLSLVDREIEMTKPLQNSGAVSEVDLLHLEQSAARLRGERSQAQANIGMVKAAIAEAERKINETEQTAHSKIRAELTETTAKLNSITETRVGLNDKVVQSTLKSPVNGTVSRLYVNTVGGVIQPGKDVLEIIPSDDTLVLETKVELKDIAFIALDQHATVKLTAYDYTIYGTMEAT…
NODE_16136_length_3523_cov_307.604	fig|135618.10.peg.245	peg	NODE_16136_length_3523_cov_307.604_3466_2045	3466	2045	-	ABC transporter, transmembrane region:ABC transporter:Peptidase C39, bacteriocin processing		FIG01962321	isu;CBSS-323850.3.peg.3284	atggaacaagtactgggcactcgcttagaacatcgcccgagttctgtgggttctttttcctctaatttacgttcctttgaaactgttcgagactttattacttcagccactattacggctttaattgatattcctttcgccattatttttattggtgtcatggcttggattgcttggccgatgatcattcctgtcatcattggcgccattattatgttgatttactcttttagcgtgcaaactaaaatgcacgatttatctgagactatgtttcgtgtcggcgctatcagaaatgctaccttaatcgaaagtttagtgggtttagaaaccattaaagcattaggcattgaaggccatatgcaacgaaaatgggaaaaaagcgctaactatttaaccgaa…	MEQVLGTRLEHRPSSVGSFSSNLRSFETVRDFITSATITALIDIPFAIIFIGVMAWIAWPMIIPVIIGAIIMLIYSFSVQTKMHDLSETMFRVGAIRNATLIESLVGLETIKALGIEGHMQRKWEKSANYLTEVNGKLKLLSNSINNGVNGLQQTVNVILVLLGVYLVIEGDLTMGGLIACTMLAGRALAPIAQSAGLMTQFHNASTSLTSLEAIMEKPTERPVDSNFLSRSNFAGNIEFREVSFSYPGCEVSALKDVSFKIKAGEHVGVLGRMGSGKSTLQKLILGLYLPTSGAILIDGIDSRQIDPAELRRNIGYVQQDTHLFYGSMRDNITMSNPHALDPQVLEAASMGGIDEFVNLHPNGFDMLVGERGETLSGGQRQGVGIARAMVGNPRIIIL…
NODE_1617_length_14745_cov_305.237	fig|135618.10.peg.246	peg	NODE_1617_length_14745_cov_305.237_1388_66	1388	66	-	N-acetylglutamate synthase (EC 2.3.1.1)		FIG00001206	idu(1);Arginine_Biosynthesis_--_gjo idu(1);Arginine_Biosynthesis_extended	atgattatgaaatcacaaaacgcttttgtcagttggtttagagactcatcgccctatatccacgcacatcggaataaaacttttgttatttcttttggtggtgaagcggtattagctgacgactttgatcatcatgtccacgactttgcgcttcttagtagcttgggcattcgtttagttttagttcatggcatacgcccccagattgaccagcgccttaacaaacttaatgctccggctctgtttcataataatttacgtattaccgatgatctagccttgcaatgtgttaaagaagccgcaggcttagtgcgtgttgaaattgaagcattattatcaatgggacttgcaaattcaccaatggcgggaagcagtcttaaagtggcgtccggtaatttt…	MIMKSQNAFVSWFRDSSPYIHAHRNKTFVISFGGEAVLADDFDHHVHDFALLSSLGIRLVLVHGIRPQIDQRLNKLNAPALFHNNLRITDDLALQCVKEAAGLVRVEIEALLSMGLANSPMAGSSLKVASGNFVTAKPIGVIDGIDYGHTGEVRRIDNIAIHQQLDQNNVVLISPIGYSPSGEIFNLSAEQVAKAVSIALKAEKLILLTEKSCCNPETNEQIRQMTIQEAEDFLKKNQTIDETISLPLKAAIQSCRENIERVHLINRTIDGALLLELFSRDGVGTLISSMPYEELRPATLNDIGGILELIKPLEHQGILAKRSREKIEMEIADYIIIERDGLIIGCTALHPNRDGHFGAIACLAIHPDYQKSARGNRLLDYVYVQAKKLGLQTLYVLST…
NODE_1617_length_14745_cov_305.237	fig|135618.10.peg.247	peg	NODE_1617_length_14745_cov_305.237_3174_1477	3174	1477	-	Dihydroxy-acid dehydratase (EC 4.2.1.9)		FIG00138258	isu;Branched-Chain_Amino_Acid_Biosynthesis	atggctcattcagatgaccacaacactcgcaccttttcttctcaagttgttgacggcatggagcgcgcacctagtcgagccatgttgcatgctgttggctttaaaaatgaagacttcaaaaaaccacaaattggcattgcttcaacatggagcatggttaccccttgtaatatgcacatcaacaaacttgctgactcagctgcatcaggtgttgacaatgccaatggtaaagccgtaatttttaataccattactatttctgacgggatttcaatgggtacagaaggcatgaaatattcgctggtatcccgcgaagttattgctgattctattgaaacagtcgtcggctgccaaggctttgatggcgtcgttgccattggtggttgtgataaaaacatg…	MAHSDDHNTRTFSSQVVDGMERAPSRAMLHAVGFKNEDFKKPQIGIASTWSMVTPCNMHINKLADSAASGVDNANGKAVIFNTITISDGISMGTEGMKYSLVSREVIADSIETVVGCQGFDGVVAIGGCDKNMPGCMIAISRLNRPAIFVYGGTIMPGCHKDKKLDVVSVFEAVGARANNQIDDAELAAIEAKAIPGAGSCGGMYTANTMASAIEALGMSLPNSSAQAAISNDKTLDCERAGAAVLELLKHDIKPSDIMTKLAFENAITIVIALGGSTNAVLHILAMANAANVDITLDDFTRIGQRVPLVADLKPSGRYLMTELIEIGGIQPLMKILLDKGLLHGECLTVTGKTLAENLANVKPYPDDQDVIHSLDNPIKKDSHLVVLYGNLAPGGSVA…
NODE_1617_length_14745_cov_305.237	fig|135618.10.peg.248	peg	NODE_1617_length_14745_cov_305.237_3942_3274	3942	3274	-	hypothetical protein				gtgaataaattactcagtgctttttttatcttgctactaaccttagatatcgctaaagctgaaactatctatgttgcagatgatgttaatttaactttacggagttctcctagcatttacggtaaagccttaaagttactggctattggtacaccgctgaccgttattgaaaatgaaaacaaattcgatttcatcaaagtgcgtctgattgatggtacagaaggccatatcaaaacacgctttacgactaaacaagtacctgttattgatcctaaggacactaccggtaataccattatgcaccttcagactagcaatgcggcactaatgtctgaattaagcgcgcttaaagatacactgacaccaggaacctctttagaaaagtctatagcaacagaa…	MNKLLSAFFILLLTLDIAKAETIYVADDVNLTLRSSPSIYGKALKLLAIGTPLTVIENENKFDFIKVRLIDGTEGHIKTRFTTKQVPVIDPKDTTGNTIMHLQTSNAALMSELSALKDTLTPGTSLEKSIATERDQLARELNDLKKTASSAFQLKNERDELQERVVNVERDLQQFKLENQALKDTASQDWFLYGGLLSLVGVILGFILPKLSWRRKSRWDSY
NODE_1617_length_14745_cov_305.237	fig|135618.10.peg.249	peg	NODE_1617_length_14745_cov_305.237_4889_3981	4889	3981	-	Ornithine carbamoyltransferase (EC 2.1.3.3)		FIG00000084	isu;Arginine_and_Ornithine_Degradation icw(1);Arginine_Biosynthesis_--_gjo icw(1);Arginine_Biosynthesis_extended	atgaatctaagacattttactagcttactcgacttatccagcgaagaatttcgccatataatacatagagccatagcccttaaaaataatcgtgacccccattaccaacccttaaaaggccaagttttagcgatgattttcgaaaaatcatcgacgcgcacccgaatttcatttgaagctgggatggttcattttggtggtagcgccctctttttatcacctagagatactcaactaggcagaggtgagcccttacatgacagtgccaaggtgatttctagcatggttgactgcattatgcttagaactgacaagcacgatacagtaacgacttttgcccaatactcaagtgttccggtcatcaacggtttaactgatcagcaacacccttgtcagtta…	MNLRHFTSLLDLSSEEFRHIIHRAIALKNNRDPHYQPLKGQVLAMIFEKSSTRTRISFEAGMVHFGGSALFLSPRDTQLGRGEPLHDSAKVISSMVDCIMLRTDKHDTVTTFAQYSSVPVINGLTDQQHPCQLLADMQTYFEFRGDIKGKTVTWIGDGNNMCHSYIHAAMLLDFTLNIACPHDYQPLPSFIEAAGTHVKLFDTALEAARNSDLCVTDVWASMGQEEEQKLREVAFKNYQINAAIMSAANNDALFMHCLPAHRGEEVTADIIDGPQSVIFAEAENRLHAQKALLEFLLCKKEA
NODE_1617_length_14745_cov_305.237	fig|135618.10.peg.250	peg	NODE_1617_length_14745_cov_305.237_6082_4901	6082	4901	-	Acetylornithine aminotransferase (EC 2.6.1.11)		FIG00001168	icw(2);Arginine_Biosynthesis_--_gjo icw(2);Arginine_Biosynthesis_extended	atgactagccacatcatgccaacctataaccgtctaccgatcacatttgaccggggcgaaggtgtttggttgatcgatgaaaataataatcgctacctagatgcactatccggcatagctgtgtgtaatttaggacatgctcacgcggcgatacataaagctatctgcgaacaaagtaaaaaactaatccatacttcaaatatctataaaatagctaatcaagaaattttagccgatcaattaacagaaaaaagtggcatggataacgtttttttctgtaattctggcgcagaagcaaatgaagccgcgattaaattggctcgcaaatttggtcatgaaaaaggcatagataagcccgcaatcatcgtcatggaaaaaagttttcatggccgcacatta…	MTSHIMPTYNRLPITFDRGEGVWLIDENNNRYLDALSGIAVCNLGHAHAAIHKAICEQSKKLIHTSNIYKIANQEILADQLTEKSGMDNVFFCNSGAEANEAAIKLARKFGHEKGIDKPAIIVMEKSFHGRTLATLSATGNVKVQYGFEPLVEGFVRVPFNDVDAIKTAIAQNKNIVALLVEPIQGEGGINIPASDYLNQLRTLCDQHGLLLMLDEIQTGVGRTGKFLAFQHNDIIPDVCTLAKALGNGVPIGACLASGKASSLLTAGTHGSTFGGNPLACSAALAVLATMDEENLIALATQKGERISAGFKERLKNNHHVLDIRNKGLMIGIELNRPCPELVKIALDKYLLINVTNDTTIRLLPPLIIDEQEIMLLVETLSAIINDYTVQTA
NODE_1617_length_14745_cov_305.237	fig|135618.10.peg.251	peg	NODE_1617_length_14745_cov_305.237_6250_6573	6250	6573	+	Glutaredoxin-related protein		FIG00001495	isu;Glutaredoxins	atgagcgttatagaaagaattaaagatcaaattgaaaataattcagttgttttatacatgaaagggacgcctgattttccacaatgtggtttttcggggcaaacggtgcagatgttaaatgcctgtcatgctaaatttatgtatgtgaatatttttgaagacccagaattgcgtgaggcgcttaaggaatattcaaattggcctacttacccacaattgtatatcgatggtgagttagtagggggttgcgatattgttattgatttgtataaaaaaggcgagttagcaaccctgttggttgctgtgggtggcgtcaccgattaa	MSVIERIKDQIENNSVVLYMKGTPDFPQCGFSGQTVQMLNACHAKFMYVNIFEDPELREALKEYSNWPTYPQLYIDGELVGGCDIVIDLYKKGELATLLVAVGGVTD
NODE_1617_length_14745_cov_305.237	fig|135618.10.peg.252	peg	NODE_1617_length_14745_cov_305.237_7275_6652	7275	6652	-	Ribonuclease T (EC 3.1.13.-)		FIG00001312	isu;tRNA_processing	atggacatacccgcaattcctttaaatcaacgttttagaggctatctccctgttatcgttgacatagaaacagccggatttaatcctaaaaaaaatgccttgctggaaattgctgctgtcattgttgaacttaacgacaacaataacttagaaatcactgagcgctatacaacccatgttgtaccttttaaaaactctgaattagatcctgctgcattaaaatttaatggcatagatccacaccatccttttcgtatggctattgatgaaaaagaggcgctggacatgctatttaagcccattaagctggcggtaaagcgcaacaattgtacgcgagccattttagttggccataatcctgcttttgacattgcttttttaaatgctgccattcaacgc…	MDIPAIPLNQRFRGYLPVIVDIETAGFNPKKNALLEIAAVIVELNDNNNLEITERYTTHVVPFKNSELDPAALKFNGIDPHHPFRMAIDEKEALDMLFKPIKLAVKRNNCTRAILVGHNPAFDIAFLNAAIQRTQIKRSPFHPFSTFDTATLGGLAYQQTVLAKIAQAAGLDWDNEKAHSALYDAEKTAELFCMIINRWKQLEALDH
NODE_1617_length_14745_cov_305.237	fig|135618.10.peg.253	peg	NODE_1617_length_14745_cov_305.237_8392_7361	8392	7361	-	Dihydroorotase (EC 3.5.2.3)		FIG00000032	isu;Zinc_regulated_enzymes	atgaaaacattaaccataacccgccccgatgactggcacttacatgtacgaaacggcgctattttaaaaaccgtattaccgcatactgctaggcaatttgcccgagcgattatcatgccaaatcttaagccgcccgtgacgacagtcagccaggctttagcttatcgagaagaaattttaaacgcactgcctgttggggtaactttcaccccactaatgactttatatttgacagcatccacgccactctctgaaataaaaaaagcggctgacgctgaacatgtgtacgcctttaaactctacccagcaggcgccaccactaactctgattctggtgttgctgatattgaagccatttaccccttattagccgctctcgaagaacaagacattccctta…	MKTLTITRPDDWHLHVRNGAILKTVLPHTARQFARAIIMPNLKPPVTTVSQALAYREEILNALPVGVTFTPLMTLYLTASTPLSEIKKAADAEHVYAFKLYPAGATTNSDSGVADIEAIYPLLAALEEQDIPLLIHGEVPDQACDIFDRERVFIEASLSKIVNNFPNLRIVLEHITTTEAVQFVKASGNNIAATITPQHLLYNRNAILAGGIRPHYYCLPILKRERHRLALLEAATSGNPKFFLGTDSAPHLTTLKETTCGCAGCYSAHAALELYATAFETANALDKLEGFASFFGADFYRLPRNTETITLTNSTWTIPSTYGDPENIITPVNAGEELHWQLQ
NODE_1617_length_14745_cov_305.237	fig|135618.10.peg.254	peg	NODE_1617_length_14745_cov_305.237_8610_8759	8610	8759	+	hypothetical protein				atgaaaaaaatttcagcggccggatttagattaaaaggaaccggttggtacgaaactgattttaaaagcggcactaagaaaaatgtcgcaggtgacgcctctacagcaaaagccagtagttgtccgcctagtggttgtaaaagcgattaa	MKKISAAGFRLKGTGWYETDFKSGTKKNVAGDASTAKASSCPPSGCKSD
NODE_1617_length_14745_cov_305.237	fig|135618.10.peg.255	peg	NODE_1617_length_14745_cov_305.237_8865_10658	8865	10658	+	Aspartyl-tRNA synthetase (EC 6.1.1.12) @ Aspartyl-tRNA(Asn) synthetase (EC 6.1.1.23)		FIG00000656	isu;tRNA_aminoacylation,_Asp_and_Asn isu;tRNA_aminoacylation,_Asp_and_Asn	atgcgtacccacaagtgcggagaattaaatacacaacagctaggcgaaaccgtttctatctgcggttgggtccacagacgtcgtgaccacggcggcgttatttttatcgaccttagagatcgtgcaggcttagtgcaagttgtggttgatcctgatgtggagcacacttttgctattgctgagcaagttcgcagtgaatatgtattgcaaattacaggcttggtacgtgatcgtcctgcaggaaccattaatgccaatatgcattctggtgccattgagatactggccaaaaatattgtcgttttaaatgaatcagaaactccgccgtttccgatagaaagtgaaattgaagttaatgaagagttacgtttacgctatcgttatatcgatttgcgtcga…	MRTHKCGELNTQQLGETVSICGWVHRRRDHGGVIFIDLRDRAGLVQVVVDPDVEHTFAIAEQVRSEYVLQITGLVRDRPAGTINANMHSGAIEILAKNIVVLNESETPPFPIESEIEVNEELRLRYRYIDLRRTAMQEKMKVRRDVTRVLRNFLDDNEFFEIETPYLTKATPEGARDYIVPSRTHENSFFALPQSPQLYKQMLMIAGMDRYYQVVRCFRDEDLRADRQPEFTQLDIETSFMDENEIMTVMEEMIRQLFAKVINVELATTFPRMSYQESVSRFGVDRPDLRIPLELIDIADEMKAVDFKVFSAPANDPKGRVVAMRVPNAGDLSRKDIDELTKFVSIYGAKGLAYIKVNDLAAGLEGLQSPIVKFAPKEVWDSVLAKTGAQTGDLIFFGA…
NODE_1617_length_14745_cov_305.237	fig|135618.10.peg.256	peg	NODE_1617_length_14745_cov_305.237_10814_11170	10814	11170	+	UPF0235 protein SO_3356				atggcagcaaaaaaaaagagtactgaaaaagaaactaaaaaaatatcgactaacccaaaaaaaatgagttctttttttgcgtgggatgacgatattttaatactcaatgtgctgggtacgcctggtgctaaacaagatgtaattggcaaggttaaaggtaatcaacttaaaatcagtgttacgcaagcaccgcgtgcaggtaaggcaactgaccatatggtgaggttcttagctaaagaatttgatgtttctacgtctgatatcgttgttgtttttggacgcatgaatataaataagcaattgcgtattaaagcacccaagaaattgccctcaatcattgcacggttagcgtcttga	MAAKKKSTEKETKKISTNPKKMSSFFAWDDDILILNVLGTPGAKQDVIGKVKGNQLKISVTQAPRAGKATDHMVRFLAKEFDVSTSDIVVVFGRMNINKQLRIKAPKKLPSIIARLAS
NODE_1617_length_14745_cov_305.237	fig|135618.10.peg.257	peg	NODE_1617_length_14745_cov_305.237_11271_12368	11271	12368	+	Quinolinate synthetase (EC 2.5.1.72)		FIG00000463	isu;Mycobacterium_virulence_operon_possibly_involved_in_quinolinate_biosynthesis isu;NAD_and_NADP_cofactor_biosynthesis_global	atgacttcaacaagctttcctattcaagattatgccttactcgatgatgaagagtgtgacgcccggattattgcagccaaagccaagctaggtaagcgttgtgtagtgcttgggcatcattatcagcgtgacgaggtgtttaagcacgccgatttttctggtgattcattaaagttatctagggatgccgcacaatccgaagccgaatacattgttttctgcggtgtacattttatggcggaagttgctgatattttgtctagacctgaacaaatagccatcttgccggatttggcggcaggttgctcaatggccgatatggcaaatttgttgaaggtgcaaaaatgttggcaagaattagcccaagttatcgatgtggataatgaggttacccctgtt…	MTSTSFPIQDYALLDDEECDARIIAAKAKLGKRCVVLGHHYQRDEVFKHADFSGDSLKLSRDAAQSEAEYIVFCGVHFMAEVADILSRPEQIAILPDLAAGCSMADMANLLKVQKCWQELAQVIDVDNEVTPVTYINSAADLKAFCGKHDGIVCTSSNAQKILEWSFERRAKVLFFPDQHLGRNTGYQMGIPLEEMVTWDFNKPMGGLSEEQIRNAKIILWNGYCSVHQVFKPEQIDQFLERFPETLVISHPEACFEVCQKAEFVGSTEYILKTVREAEPNTRWLVATELNLVNRLHDECKAQGKNVHFMSPTLCMCSTMFRTDPQHLAWVLENLAAGHVINRIVVPAEEATLARRALENMLSIH
NODE_1617_length_14745_cov_305.237	fig|135618.10.peg.258	peg	NODE_1617_length_14745_cov_305.237_12613_12933	12613	12933	+	hypothetical protein				atgaatcgattgaatgcatttaagtttgtcagcctcaataacctaaaaatagggttatcttttttatgttgcattcctcttatttcaatggctcaaccccaagaaacagagctttctaaaatacaaacttgtcactatttacagactgttgagggggggtcagggtatggaaagaatgttaattggcaagtgcttgctaaatattcggccttaagtaaagctgaaaaattgggtgctagtcaccttgtttgggagcgtttcgatcctattggaacattcaatggtatagccgtcgcaaaactttatgattgtaattcttag	MNRLNAFKFVSLNNLKIGLSFLCCIPLISMAQPQETELSKIQTCHYLQTVEGGSGYGKNVNWQVLAKYSALSKAEKLGASHLVWERFDPIGTFNGIAVAKLYDCNS
NODE_1617_length_14745_cov_305.237	fig|135618.10.peg.259	peg	NODE_1617_length_14745_cov_305.237_13371_13045	13371	13045	-	hypothetical protein				atgagatttttttgttttacacttctgagcttacttatccctctcaataatgcttatgctcaaattgatgaagctaaagcagaggaaatagtcaaaaattcaccttgtattgataatgtatcaattgatgatacgttaaaagacaaaatcagaatacgatctcaacgagatttaggctggcaagttttcaaagaggatgatcaattcgatgttgaaagggcttttttaatgaataaaagcatgcaacttcgatttaggtggcatgttaatgcagagggtgtgataacacccgatggaacgcgagccgagtctttatgtgttaaataa	MRFFCFTLLSLLIPLNNAYAQIDEAKAEEIVKNSPCIDNVSIDDTLKDKIRIRSQRDLGWQVFKEDDQFDVERAFLMNKSMQLRFRWHVNAEGVITPDGTRAESLCVK
NODE_1617_length_14745_cov_305.237	fig|135618.10.peg.260	peg	NODE_1617_length_14745_cov_305.237_14656_13418	14656	13418	-	Ammonium transporter		FIG00004764	idu(2);Ammonia_assimilation	atgagttttgcagatgatcaattaaattcagccgataccgcatggatattaacgtcagctggattggtattgttcatgactcttccgggtctcgctttattttatggcggcttggtgcgtaccaagaatgtcctgtccgtcatcatggcttgtttttctatcacctcgctcgtttcattaatatgggccatagcgggttatagtcttgcactgactgatggtggacctttgcaatctttgattggaggtgtttctcaggtttttctactagaaatgcatgcagaaaagctagtgggtaatttaccagagtctgtctttgccatgtaccacatgacttttgctatttttgcacccgccttaatagtgggcgcattagttgaaagagttaaattctttccc…	MSFADDQLNSADTAWILTSAGLVLFMTLPGLALFYGGLVRTKNVLSVIMACFSITSLVSLIWAIAGYSLALTDGGPLQSLIGGVSQVFLLEMHAEKLVGNLPESVFAMYHMTFAIFAPALIVGALVERVKFFPLLLFCGLWELLVYVPVCHWIWGNGWLAEIGVMDFAGGIVVHGSAGIAALVGAIIIGPRKGFPRTPLMPHNLTMTAMGAGILWVGWHGFSAGSALMANGSAGMAMLSTHLCASSASITWIIMDWIKFGKPSVLGAMTGMVAGLGMIAAGAGFVSPFGAILIGIIAGIACFYSIYLIKQHLLIDDALDVFPVHGISGILGALLTGIFADVGFGGIGIISETGIFHQLVIQLFGIAVTIIWSAFISYILLKLIDKVFGIRVSQEAETGG…
NODE_16595_length_3449_cov_235.935	fig|135618.10.peg.261	peg	NODE_16595_length_3449_cov_235.935_1160_1669	1160	1669	+	FIG00571570: hypothetical protein		FIG01570683	ff	atgtcgaattccatgtacgttgcatctgtgccacctattattcgtagtctaactaatttgcgtgccatcctcgagaaagcagtcgctcatgccgaggcaaagaaaattgatccgtctgttctggttaatgcgcgtctgtacccggatatgtttccgctttcacggcaagttcaaatcgcaaccgatgttgccaaaggcgcagtttcacgtcttgcaggtttagaaccgccaaagtatgaagacaatgaatcaacctttcctgaacttgtagcacgactcgataagaccattgctctgcttgaggcgtgtcagcctgaacagatagacggttcagaagataaaactatcgcgctaccgatgcacgacaaaacggtcaccttcacgggaacgtcctatctg…	MSNSMYVASVPPIIRSLTNLRAILEKAVAHAEAKKIDPSVLVNARLYPDMFPLSRQVQIATDVAKGAVSRLAGLEPPKYEDNESTFPELVARLDKTIALLEACQPEQIDGSEDKTIALPMHDKTVTFTGTSYLHDFVLPNVYFHVTTVYAILRHNGVEIGKHDFLGNIY
NODE_16595_length_3449_cov_235.935	fig|135618.10.peg.262	peg	NODE_16595_length_3449_cov_235.935_1679_2893	1679	2893	+	InterPro IPR001993				atgaccagctacaaatggcagttcacacctcgatttcgtcaaaacgcgttcggttggaaatctgacaaaccgattcaacgcattaaagaagcgttaaccgaaattaaacaaatagcaaaaaaggaacctgctttagctgccgaaggcgctgttctctttttggagaaaatagcgcctgccattgaacaagttgatagctcttcaggcgcaataggcggcatggtcaatcgagctattgaaaccttggtgccgattattgccaaagcccaagtagagcaactagttcgtgactgttggctgactcacttgtgggaggccattcaaaatgaccggatgccttatatagaatacttaggcgattattggggtgacttgtgcgtaacgacagatacagcatcc…	MTSYKWQFTPRFRQNAFGWKSDKPIQRIKEALTEIKQIAKKEPALAAEGAVLFLEKIAPAIEQVDSSSGAIGGMVNRAIETLVPIIAKAQVEQLVRDCWLTHLWEAIQNDRMPYIEYLGDYWGDLCVTTDTASRWADEFLPVIEFMWSPQSSGHGYFSGVTPCFSALYSAGRYQDLLTLLDKAPFTMWWNRRWGVKALVSLGKKAEAIRYAEDSKDLNDPVTVIARTCEEILLSSGLSEEAYNCYALAANQSTTYLATFRAIVKKYPHKSASDILRDLVASQPGSEGKWFTAAKDAGLFDLAIELVNKSPTDPRTLVRAARDYAEQQPYFAVSAGLTALYWMSHGYGYQITVTDVLDAYKSLMLAANHAGIAEAQIKTRIQETLGAKTPGNTFMFSALN…
NODE_16595_length_3449_cov_235.935	fig|135618.10.peg.263	peg	NODE_16595_length_3449_cov_235.935_2956_3120	2956	3120	+	hypothetical protein				ttgcaatggggttcaaaagctttttatgtggctggagaatcaaagggtaggggatataagctgttttttgcggtatatggctgccgaaaaatggctaaaatgccaggtagttctaacaagcaattatttgatttatgcgctgcaagccagttggctaatatgtaa	MQWGSKAFYVAGESKGRGYKLFFAVYGCRKMAKMPGSSNKQLFDLCAASQLANM
NODE_1679_length_14431_cov_318.705	fig|135618.10.peg.264	peg	NODE_1679_length_14431_cov_318.705_211_624	211	624	+	Hypothetical protein YaeJ with similarity to translation release factor		FIG00000915	isu;Translation_termination_factors_bacterial	atgttacaaatatccggcacactgcatattaaagaaaatgaaatagaagttaacgctattcgtgcacaaggctcaggagggcagaatataaacaaagtttcaacggctattcacttgcgctttgacattaaagcttcgtctttaccggagagctataaactaaaattattggaacttagtgatcaacgaatctcaaaagacggtgtcattatcatcaaggcacaacaatttcgaacccaagaaaagaacaaggaggatgcctatcatcgtttaaaaaccttgattaccagtgtcgctattcgctataaaagtcgtaaagcaaccaaaccgactaagggatcaaaagtaaaacgtttaaatagcaaaacaaaacaaggccaacttaaacaattaaggggg…	MLQISGTLHIKENEIEVNAIRAQGSGGQNINKVSTAIHLRFDIKASSLPESYKLKLLELSDQRISKDGVIIIKAQQFRTQEKNKEDAYHRLKTLITSVAIRYKSRKATKPTKGSKVKRLNSKTKQGQLKQLRGKVDF
NODE_1679_length_14431_cov_318.705	fig|135618.10.peg.265	peg	NODE_1679_length_14431_cov_318.705_1126_644	1126	644	-	hypothetical protein				atgcgtaaaacagtgattgaggacgttacaaaaaaaagctcatcttttagcgtgggctttttagatcttgaacaaatggcgagggtagaaataagttcggaaagccaagatcatcctatagagaatgccttattggacggtatgaattcagggtgggaggcctctcagtgcggcgagcaaatgatacgccttatctttgatcagccccagacaattaaacatatacagttaatttttgatgagcaaaaacaggctcgcactcaagcctttgttttattatggcgcaaagagaatgaagcgaattttcaggaaattttgcgtcaggaatatcatttcagtccaccgcttacttctaggcaagtagaagattataccgttgatcttaaacagttaagcgtg…	MRKTVIEDVTKKSSSFSVGFLDLEQMARVEISSESQDHPIENALLDGMNSGWEASQCGEQMIRLIFDQPQTIKHIQLIFDEQKQARTQAFVLLWRKENEANFQEILRQEYHFSPPLTSRQVEDYTVDLKQLSVLELRIIPDISGGDAHASLTRLRLSVLE
NODE_1679_length_14431_cov_318.705	fig|135618.10.peg.266	peg	NODE_1679_length_14431_cov_318.705_5314_1187	5314	1187	-	COG0553: Superfamily II DNA/RNA helicases, SNF2 family		FIG00628295	ff	atgaaaaaaaaattactgacctttttcaatgctctatcgaaagatgagcaaaacattatgctggttttagctgtaaattatgcccctgttggccaatctaccttgcaaggattgctaagtgcaaccggttattttgagcctaagaccataattttgatgtccaaatcgttgcgagataaattacaaaaagctgatttagtttctatcacggcagatggtgctcgttgtcatgaggcaattactgagcctttgatgcgacaagctataacgcaaccttggtttaataagttagcacaattactgattgctgagccgagttactattatccagaaagagtgagtctatatcatgctgtaaaacaattgcgaattttcctttaccaaggtaatgacgctgct…	MKKKLLTFFNALSKDEQNIMLVLAVNYAPVGQSTLQGLLSATGYFEPKTIILMSKSLRDKLQKADLVSITADGARCHEAITEPLMRQAITQPWFNKLAQLLIAEPSYYYPERVSLYHAVKQLRIFLYQGNDAAFAANAERLRTDHPKDFISVLSKLFFVDYSAEWFLSLSDQIKALTLSYFLHDGRMHLKDVSFHYQLLEQLFGAVKHDNPEINHIVIEERLFRSDFKEVEAWLAGDLSANGLKLLATLRFLQNRNLESIDLFNTSIKTLKKTTGKRNICIDGLPGYFFNLALWRSRNVNNMTLLKQQAQLTIKQGVQSEYYVLNLMLLEAVDIYQGKRTVEQSLGLLRVGEQAYDHLFHTLLMYWIGEAKIITDNPSNSGFLEALAGFCQQAQQTGYF…
NODE_1679_length_14431_cov_318.705	fig|135618.10.peg.267	peg	NODE_1679_length_14431_cov_318.705_6876_5584	6876	5584	-	FIG00953322: hypothetical protein		FIG00953321	ff	atgagtaaacgaatcgttaagccatcgacctatctgattgaagttaaggcgctttctgatcgtattgttaaagcgcaacaaccaataaggattcttgatgctattaaatgggatgataatattaagcaggcgttttttaaaggtaagtgtaaaaatcctcctatagtaacaacagattattatcaaaatagacccttaggtttcgatcctgctgaaaagaagcaagagttttatcaaattgaacgagatttagtcaggaagttgggtcaacttaatcctctaagcgtcattatgcgacgtattagtagagagtatcaagatgtggtttgtatgctagaagctagaggtacgccgggattttcaaatatttctcaagaactatacggctcttctcaagat…	MSKRIVKPSTYLIEVKALSDRIVKAQQPIRILDAIKWDDNIKQAFFKGKCKNPPIVTTDYYQNRPLGFDPAEKKQEFYQIERDLVRKLGQLNPLSVIMRRISREYQDVVCMLEARGTPGFSNISQELYGSSQDVFHVGDPTIANLGSMMESTLSQLVQLDFLSEEPKTISAKDAVAILNDRIESVFPGEGLRAMLSDGIIADAAAGTDYIKIRADALFNMRDLRVLEVHEVWVHLGTTLNGLAQPYCTFLGKGPPSATVTQEGLAVLMEILTFSSTPNRLMRLINRVRAITLTEEGADFMDIFNFFKDKGLDDEESYMLSSRVFRGSSSDGLPFTKDLTYLKGFVLTYNFMRLAVSKGKPDRIPLLFCGKTMIEDMKVLVDLVDEGTVIAPRFLPPQFR…
NODE_1679_length_14431_cov_318.705	fig|135618.10.peg.268	peg	NODE_1679_length_14431_cov_318.705_7183_7884	7183	7884	+	protein of unknown function DUF882				atgaacaagcaaccattaaaaaacgtaacagacgaagagagtaagattgcttctagacgtacctttcttaagcaaatggcaggcgtttccttacttacactcagtggatctggaattgcctctgcaacggtcagagacataattcatccaggtaaaaactatcactacgagcctctaaaatcagctcataaaaacccaaaatcactccattcacgcatactaactcgtcacacaaataccgaggattttcactcacactctcataaaatgttatcttttgaacatgctcatactggggataaattaaagctaacttattttgagcgcggcagatatattaaagacgcacttcaggaaattaattatttattgcgtgattatcataccgatgacatacat…	MNKQPLKNVTDEESKIASRRTFLKQMAGVSLLTLSGSGIASATVRDIIHPGKNYHYEPLKSAHKNPKSLHSRILTRHTNTEDFHSHSHKMLSFEHAHTGDKLKLTYFERGRYIKDALQEINYLLRDYHTDDIHPIDTALLDQLFDLKQTLGINKPFHIVSGYRSPFTNAALRKHSHGVAEHSFHMQGRAIDIRVEGMSARTINKAALAMAKGGVGYYPQNDFVHLDTGEIRNW
NODE_1679_length_14431_cov_318.705	fig|135618.10.peg.269	peg	NODE_1679_length_14431_cov_318.705_9758_7908	9758	7908	-	hypothetical protein				atggtgttttttttattgagtttatcaactcagacgttgttagctgacagtgtaatcgatcaaataaaaggtttaatgactgagaatggcgttctgttaaaggatgcagtcgacaagcaatctgctaatttattagatggcataatagcctctgaaaacagagagctgtttgacgaagtgtcgtttataaatacgacaaaatataattcttatttacagagacctgattttaaaaatcgctctgaagatcttgaagcgctttataaagcgacaggctataaattattatggttaggcagccctgaggcagaaaaaaagacggccgaggtgttggatgtattagaaaaagtagcggttaatggtttggacccaaataattatgacgcacactctttaaag…	MVFFLLSLSTQTLLADSVIDQIKGLMTENGVLLKDAVDKQSANLLDGIIASENRELFDEVSFINTTKYNSYLQRPDFKNRSEDLEALYKATGYKLLWLGSPEAEKKTAEVLDVLEKVAVNGLDPNNYDAHSLKQKLPAALKLAADNYKQLALYDTAISISLLRYLHDLHYGRVNPKAINFNLKLRDKKLIDLPNLIKQNLQQGTLSQLPELVEPKLKQYQGLKKALITYRQLVKDQLVFNMVFSNPINPGDELANGDELTHFLAAVGDMPKGSESESKKVTRYSSQLVAGVKKFQLRHGLNVDGVIGKSTVVAMTAPLSQRVTQIELAMERLRWLPEASAGASIVVNIPAFQLWAFDDLNEINANMPNMRVVVGKALKNETPVLMAEMRFIDFMPYWNV…
NODE_1679_length_14431_cov_318.705	fig|135618.10.peg.270	peg	NODE_1679_length_14431_cov_318.705_10064_10975	10064	10975	+	Decarboxylase family protein		FIG01057291	ff	atggcaaataaaaccgtaatcccttgtgaaagtcttttcccttctgcaaaagaagatgtagccaatgtatcttatgattacggcaccccgcaaagccattctccgtcttatcgcttagcttacgatgactttgacttcatcatgcgtgatgaactaagacctgtgcgcttacaacttgaactacttaaacctgagctagcgcaattagaagaaaatataaaatcaacagtggttgttttcggtagtgcccgtatttctgaccatgaatcggcgctaaaaaatgtacagcacgccgaacaactcttggccttaaacccaagcaatcctgatcttgaaaataagctggcaatagcatgccgtctcttaaaaaaaagccattattatgaagaagctcgaaaa…	MANKTVIPCESLFPSAKEDVANVSYDYGTPQSHSPSYRLAYDDFDFIMRDELRPVRLQLELLKPELAQLEENIKSTVVVFGSARISDHESALKNVQHAEQLLALNPSNPDLENKLAIACRLLKKSHYYEEARKLGTLITLSDKNIKQALTVVTGGGPGIMEAANRGAADIGGKSIGLNIVLPGEQKPNPYITPELCFQFHYFAIRKMHFLMRAVALIAFPGGFGTLDELFEALTLIQTKKVKPIPVILFGETYWNTLINFDMLVEEGVITPCDRNLIQYAETAEQAWHLILENYTVNDAHQPD
NODE_1679_length_14431_cov_318.705	fig|135618.10.peg.271	peg	NODE_1679_length_14431_cov_318.705_10987_12387	10987	12387	+	Metallo-beta-lactamase family protein, RNA-specific		FIG00036983	isu;Ribonucleases_in_Bacillus isu;Bacterial_RNA-metabolizing_Zn-dependent_hydrolases	atgacaaatttaacttttttcggtgcaacaggccaagtaaccggttcctgttatttacttgaaaccaacacccatcgcctattattagattgcggattgtttcagggttcaaaagaaacagaacaacaaaatgaagacgcttttccatttaatcccgctagtctcgatgcagtggtactctctcatgctcatcttgaccattgtggacgactaccaaaattagttaaagaaggctttaaggggcccgtatttcttaccgacgccagcttttcccttcttgaattaatgcttagagatgctgttcacatccaattaagagataccgagtgggaaaataagcgacgcgaacgtgccggaaaaaaattacttgaaccactttatgatctggaagatgttgaa…	MTNLTFFGATGQVTGSCYLLETNTHRLLLDCGLFQGSKETEQQNEDAFPFNPASLDAVVLSHAHLDHCGRLPKLVKEGFKGPVFLTDASFSLLELMLRDAVHIQLRDTEWENKRRERAGKKLLEPLYDLEDVEALLKLRQRISYYEEKEILEGVSVSFHEAGHILGSSIVRLRINDQNRVKTLVFSGDLGNPNSPLLRDPSILSDADILLLESTYGDRDHKPLDNTLTELRETLAEAAKNGGNVIIPAFAVGRTQDLIYWLGKIQRQGGLPQQQIYLDSPMAISASEIYANHSHLFNIDDPEFTKIAPQGWHAWLKGLIYSESTEESMAVNRIAGGAIIIAGSGMCNGGRIRHHLKYNLWRHNAHIIIAGFQAEGTLGRILVDGHQKHIKILGSEINVA…
NODE_1679_length_14431_cov_318.705	fig|135618.10.peg.272	peg	NODE_1679_length_14431_cov_318.705_13481_12522	13481	12522	-	[NiFe] hydrogenase metallocenter assembly protein HypE		FIG00003378	isu;NiFe_hydrogenase_maturation isu;G3E_family_of_P-loop_GTPases_(metallocenter_biosynthesis)	atgagagatttaattgatcagatttttgcccgccatcttaaaaatgatttattgagtacgcagactgatgccgctcttattccattaaatgttaaagcgggtggggtggttatcactaccgatgggtttactgttgaaccactggagttccccggtggagatattggcagtttagcggtacatggcaccgtcaatgatttggcggtttcaggtgcaacaccgctttatttaaccttgaatgcttttatcgaagaaggtttggaaattgctttgttagatcgaattgtacaaagcatggcaaaagcttgtcaggaatgcggtgtgaagattgtagcaggtgatacaaaagtggtgcggcgaggtcagggaggtggtatttattttgcgacaacgggtgtt…	MRDLIDQIFARHLKNDLLSTQTDAALIPLNVKAGGVVITTDGFTVEPLEFPGGDIGSLAVHGTVNDLAVSGATPLYLTLNAFIEEGLEIALLDRIVQSMAKACQECGVKIVAGDTKVVRRGQGGGIYFATTGVGQRPLHLKLGFEQIKVGDFILLSGTAGDHGTAVMLAREQFGLKGDLKSDAASVIPITQLLLETPGLRFMRDPTRGGIATIAHEIAQATSNAVRFYEAKIPINDQVRAVAEMLGYDPLYMACEGRVLAVIDPTYAETALHNLHKAGYLEAAIMGRIESGYPHALIETIIGGERILQELEDDPLPRIC
NODE_1679_length_14431_cov_318.705	fig|135618.10.peg.273	peg	NODE_1679_length_14431_cov_318.705_13788_14246	13788	14246	+	hypothetical protein				atgcaaatatgggttgatggggatgcttgccctaaagtgatcaaagacattttatttagagtcgctaatcgcactaaaatactgaccacctttgtagccaatcaatcactacccattcctccttcaccttatataaaactcttgctggtaaactctggctttgatgtagctgataacgaaattatcaaaaaattaactctcggtgatttagtcattaccagtgacattcctctcgcttatgaagtccttgaaaaaaaagctcatgcgcttaatcctcgtggcgaactctacagtaaagagactattaaagaacgtttaaatatgcgtgattttatggagtcattacgttcctcaggtattaatacaggaggaccctccaccttgagttcacgtgatgta…	MQIWVDGDACPKVIKDILFRVANRTKILTTFVANQSLPIPPSPYIKLLLVNSGFDVADNEIIKKLTLGDLVITSDIPLAYEVLEKKAHALNPRGELYSKETIKERLNMRDFMESLRSSGINTGGPSTLSSRDVQAFANQLDKFLAHTTRTLI
NODE_1706_length_14278_cov_349.208	fig|135618.10.peg.274	peg	NODE_1706_length_14278_cov_349.208_1259_951	1259	951	-	hypothetical protein				atgaatataaaaaaacgaggtctaggcagaggactcgaagctttattagttaatgtttccgacaaagaagaagcgccaacgattgatattctgcaaccatctaatgagcaattagagcatgaaatacccataactagcgcttcatttgaccccttacaacaagagtcaactagttttgctaagatgcactacccggatgttcttgccttaatcgaaagccttcaaaaagagaaacttaatcttttacaagaagtagaaagtttaaaacaattaattaatgattttgacactatgatccgtgaattttaa	MNIKKRGLGRGLEALLVNVSDKEEAPTIDILQPSNEQLEHEIPITSASFDPLQQESTSFAKMHYPDVLALIESLQKEKLNLLQEVESLKQLINDFDTMIREF
NODE_1706_length_14278_cov_349.208	fig|135618.10.peg.275	peg	NODE_1706_length_14278_cov_349.208_2023_1256	2023	1256	-	Chromosome (plasmid) partitioning protein ParA		FIG00006461	icw(2);RNA_modification_and_chromosome_partitioning_cluster idu(1);Bacterial_Cell_Division idu(1);Ribosome_post-transcriptional_modification_and_chromosomal_segregation_cluster icw(2);Cell_Division_Subsystem_including_YidCD idu(1);Bacterial_Cytoskeleton idu(1);Plasmid_replication	gtgggaaaaataattgccgtaaccaaccaaaaaggtggcgtaggaaaaacaacaaccagcgttaatttagcagcgtcacttgctgccgctaaacgcaaggtattgttagtcgatcttgacccacagggcaatgccgcaatgggctgcggaattgacaagcaagaaataaaatactccagctacgatttattaatggaagatgtccctgcgtcagaaaccattatttatccgccaaacatcaacttttcaattattgctggcaatgctgacttgacggccgctgaagtaaaattaattcatgctgaccgtaaagaactccgtctggctgatgcactacaacccataaaatctcaatacgattacatcttgattgattgtccgccatcattaaacatgcta…	MGKIIAVTNQKGGVGKTTTSVNLAASLAAAKRKVLLVDLDPQGNAAMGCGIDKQEIKYSSYDLLMEDVPASETIIYPPNINFSIIAGNADLTAAEVKLIHADRKELRLADALQPIKSQYDYILIDCPPSLNMLTLNAMVAANSLLIPMQCEYYALEGLSALMTTLQNIQNTVNPDLHLEGIVRTMYDDRNRLTKDVSEQLIRYFGDKVFRTCIPRNIRLAEAPSHGLPALSYDKSSRGTLAYIALANEMIKKDKA
NODE_1706_length_14278_cov_349.208	fig|135618.10.peg.276	peg	NODE_1706_length_14278_cov_349.208_2655_2023	2655	2023	-	rRNA small subunit 7-methylguanosine (m7G) methyltransferase GidB		FIG00000521	icw(1);RNA_modification_and_chromosome_partitioning_cluster isu;RNA_methylation icw(1);Cell_Division_Subsystem_including_YidCD	atggaaacatgtaaaaaaacactagtttccggtcttgagtctcttaatctacctcgcgatgaagataaaatagaacaattgctatgctttataaagctgcttgagaaatggaataaagcttataatttaacggcgatacgtgataaagaatcaatggttacgctacatttattagatagcttagccattatccccttcattgaagggaatcaggtcattgatattggaacgggagctgggctgcctggcattccgcttgccatttatttacctcatataaactttactttattggatagcaatgccaagaaaacgcgctttgtgcaacaagccatagtagaattgaagctaaaaaatgttagtgtttgccataaccgtgtagaacaatatcaccctgaa…	METCKKTLVSGLESLNLPRDEDKIEQLLCFIKLLEKWNKAYNLTAIRDKESMVTLHLLDSLAIIPFIEGNQVIDIGTGAGLPGIPLAIYLPHINFTLLDSNAKKTRFVQQAIVELKLKNVSVCHNRVEQYHPEKSFDTVITRAFASLSDIVEWTSHLLSKDGVLLAMKGQSPELPILESAKTTLIPVNVPGISAERCLIKIQLTKESEVS
NODE_1706_length_14278_cov_349.208	fig|135618.10.peg.277	peg	NODE_1706_length_14278_cov_349.208_4526_2655	4526	2655	-	tRNA uridine 5-carboxymethylaminomethyl modification enzyme GidA		FIG00000576	isu;RNA_modification_and_chromosome_partitioning_cluster isu;tRNAmodification_position_34 isu;tRNA_modification_Bacteria isu;Cell_Division_Subsystem_including_YidCD isu;mnm5U34_biosynthesis_bacteria	gtgaaattcaaaaaagattttgacgtgattgtggtaggtggtggacatgcgggtactgaagccgcattagcagccgctcgatgtggtgctagaacattattgttatcacaaaatatcgagactttagggcaaatgagctgcaatccagccattggcggaataggtaaagggcatttagttaaagagattgatgccttaggcgggatcatggcaaaagctattgaccttggtggcattcaatttcgcaccttaaatgccagcaagggacctgctgtcagagctacgcgcgctcaagcagaccggatgctttataagcaagcggttagaagtaccttagaaaaccaacctaacttagccttattccagcaaacggttgccgatcttatcgtcgttggcaat…	MKFKKDFDVIVVGGGHAGTEAALAAARCGARTLLLSQNIETLGQMSCNPAIGGIGKGHLVKEIDALGGIMAKAIDLGGIQFRTLNASKGPAVRATRAQADRMLYKQAVRSTLENQPNLALFQQTVADLIVVGNKVVGVKTQMGLDFMAKAVVLTTGTFLGGKIHIGLENYSGGRAGDPASIALADRLRELPFRIDRLKTGTPPRIDGRTIDFSKLEEQHGDTPVPVFSFMGKREQHPRQIPCHITRTNSQTHDIIRAGLDRSPLYSGIIEGIGPRYCPSIEDKIVRFADRDTHQIFVEPEGLDTHEIYPNGISTSLPFDVQYDFVRSMLGFENAEIVRPGYAIEYDFFDPRDLKMSLETKHMDALFFAGQINGTTGYEEAAAQGLIAGLNAARLVMGQE…
NODE_1706_length_14278_cov_349.208	fig|135618.10.peg.278	peg	NODE_1706_length_14278_cov_349.208_4825_6144	4825	6144	+	Ribonuclease BN (EC 3.1.-.-)		FIG00136522	ff	atgactgcaatgttagtaaatttttttaaagtaggtatctggcaagtacgtgagcaaaaattaccgttgtttaaagtcatttttatcaaggcattaaaagttattattttatcagtccaaggtttttcccgtgatttgtgcccgttgagggcatctgccttaacgttgtatagtattttatcgatagtgcctattattgccatgttatttggcattgctaaaggtttcggctttgaaaagatgcttgagcaacaattacttgagcatgccccggagcaagatgcgctattgcttcaacttattagttttgcacaaaatctgctagaaaccacaaaaggtggggttgttgcagggattggtattgttgttttgttttggaccattattaatgtcattagt…	MTAMLVNFFKVGIWQVREQKLPLFKVIFIKALKVIILSVQGFSRDLCPLRASALTLYSILSIVPIIAMLFGIAKGFGFEKMLEQQLLEHAPEQDALLLQLISFAQNLLETTKGGVVAGIGIVVLFWTIINVISNIEESFNFIWKIAKGRSISRKLSDYLSLMLLAPVLLIASGSITVFLQTKITWLISAINLPELGTWVVLNLLNLSPLILIIVLFTFTFIFMPNHKINYKSGMIAGVIAGIMYYLSQWVYLSLQIGVTSYNAIYGSFAALPLFVVWLQTSWMIVLFGCEVSFFLQNYEIYRNNNRFSDLSFSLKKVIALQIMHLIVKNFIKLGKPLTAFEIATQLVIPIALIQPALLNLMTGHILVEYKDQDEEASEEVYQPAIDINRLTIAYVINAL…
NODE_1706_length_14278_cov_349.208	fig|135618.10.peg.279	peg	NODE_1706_length_14278_cov_349.208_6444_6887	6444	6887	+	hypothetical protein				atgatgagtgcgattcttgcactctcacttaatggttgttctgatgaggaggaaaaaaaattaccggttaaagccagtttcaatccatttgatcactcccatgatgtacccgtaacggatgttcaaaagcataaatttgagcatgactttgcagaacagtgtgtcgcaagagaattgaagaattcgattaatattgaggaagataaagtaaggttttctaaatcttgtttatgcgtggctacttatatgttgaaagacttaacggatgaggaagttgaaaaattccttactgagcatgaaaatccgaggtcattacaaataaaatacaatggcgcggcctatcattgtgcgcagcagcaacccgtcgataaaggtttcaaaacattccaagagccggcc…	MMSAILALSLNGCSDEEEKKLPVKASFNPFDHSHDVPVTDVQKHKFEHDFAEQCVARELKNSINIEEDKVRFSKSCLCVATYMLKDLTDEEVEKFLTEHENPRSLQIKYNGAAYHCAQQQPVDKGFKTFQEPAVKKEEGFFSKFFTD
NODE_1706_length_14278_cov_349.208	fig|135618.10.peg.280	peg	NODE_1706_length_14278_cov_349.208_7713_6940	7713	6940	-	FIG005107: hypothetical protein		FIG00005107	isu;CBSS-399599.3.peg.3584	atgaaaagcgctacgcccatgcttaaaatacccattgattttaaaagcacacaaatagcgttcgctgcttatataaaagaccccgaaaataatcctgcgccttccgatgtaaaaatacagcggatgatgatgtatagagaattattttttaataatattgaaggttttttgtcgggtaactttccagttttaaggaaaatattgagcgactctgaatggttggccttggttcaagattttttcgcaaaacacccctgcaaatcaccacatttttcaaaaattccagaagagtttctttattatttgcaaaatgaacgcgataactcgaaagacttaccgtttatactggagctagcccattatgaatgggtagaaatggccttatccatcgccaaagaa…	MKSATPMLKIPIDFKSTQIAFAAYIKDPENNPAPSDVKIQRMMMYRELFFNNIEGFLSGNFPVLRKILSDSEWLALVQDFFAKHPCKSPHFSKIPEEFLYYLQNERDNSKDLPFILELAHYEWVEMALSIAKENLPACNSGQGNLLEQNISLSPLAWPLAYQYPVHKIAPTFLPLIAPEQATFLIVYRDKEEDVNFIEITPITYRLLELLQEQGGLATKEYLQQVAEETKHPDPEIIIAGGLQILTALAEKTIIVVA
NODE_1706_length_14278_cov_349.208	fig|135618.10.peg.281	peg	NODE_1706_length_14278_cov_349.208_8545_7688	8545	7688	-	FIG023677: hypothetical protein		FIG00023677	icw(2);CBSS-399599.3.peg.3584	atggacacgactcaacatctcgttcacggtgctggtttaggcctccgacgccccttgttaaatcaactgcttgaatcccctcccaaagcggtaggcttttatgaaatagcccccgaaaattggataaccattggcggaaaatatggcaaatcactacgcgcaatgaccgaacgttttgattttatctgccatggcctatctttatcattaggcagtaccgattctttggatgaagactttatcctcgatgtaaaacagtttatggctgaacatcaaatcaaactttacagcgaacacttgagctactgcagtcaacagggccatttatatgatctgatgccaatcccctttacctcagaggccgtcactcatgtcgctaaccgtatcaaacgcgtacaa…	MDTTQHLVHGAGLGLRRPLLNQLLESPPKAVGFYEIAPENWITIGGKYGKSLRAMTERFDFICHGLSLSLGSTDSLDEDFILDVKQFMAEHQIKLYSEHLSYCSQQGHLYDLMPIPFTSEAVTHVANRIKRVQDILEQKIALENVSYYAAPGQEMAEIDFFNAVIEEAGCDVLLDINNIYVNSINHHYNAEAFLSAIPSDRIAYAHIAGHYTEADDFLVDTHGADIIDPVWALLDKAYELYGVFPTLLERDFNIPPIAELLKEVNTIKSMQDSWKKPHEKRYAHA
NODE_1706_length_14278_cov_349.208	fig|135618.10.peg.282	peg	NODE_1706_length_14278_cov_349.208_9061_8630	9061	8630	-	FIG024746: hypothetical protein			icw(1);CBSS-399599.3.peg.3584	atgaaaaaaatcaacaaaacacctttagctgcggctatgggcgcagctttaatttcaacatttactgtcaatgtcgctactgcagacgccaacccatttggtatgactgagctttctacaggctatatgcaagttgctgaagctagcaaagctgcagaaatggcttgtggcgcatctatgaacatggctaaaccaaaaacaccagaaggtgcttgcgctggcgctaaaaaccatccgccggcaacaaaagctactgaaggttcatgtggcgatatgatgaaagacggtaaaatgaagcccggcatggaagctgcatgtggcgccatgatgaaaggcaaagaaggtgcctgtggcgaaatgatgaaaggcgaatcgatgaaaggcaaagagggtgcttgt…	MKKINKTPLAAAMGAALISTFTVNVATADANPFGMTELSTGYMQVAEASKAAEMACGASMNMAKPKTPEGACAGAKNHPPATKATEGSCGDMMKDGKMKPGMEAACGAMMKGKEGACGEMMKGESMKGKEGACGAAKPATPAK
NODE_1706_length_14278_cov_349.208	fig|135618.10.peg.283	peg	NODE_1706_length_14278_cov_349.208_9849_9196	9849	9196	-	Endonuclease III (EC 4.2.99.18)		FIG00000290	isu;DNA_Repair_Base_Excision isu;Control_of_cell_elongation_-_division_cycle_in_Bacilli	atgacatcgacctcaacattcaatatgaatcaaaaaaaacgccaagccatttttgaacgactttctttggctacaccagaaccagtaacggaattaaactactctaatcccttcgagcttttaatcgctgtcgtcttatctgctcaagccactgataaaggcgtcaacaaagcgactttaaaattatttgccgcagccaatagccctcaagctatttttgatctcggattagaaggtttaaaagcctacgtcaaaacaattggcttatataacaccaagagcgccaacattatcaaactttgccaacaactcctcgataaacatgacggccttgtaccgcagaaccgagatgctctggaagcgctacccggtgttggcagaaaaacagccagcgtagtt…	MTSTSTFNMNQKKRQAIFERLSLATPEPVTELNYSNPFELLIAVVLSAQATDKGVNKATLKLFAAANSPQAIFDLGLEGLKAYVKTIGLYNTKSANIIKLCQQLLDKHDGLVPQNRDALEALPGVGRKTASVVLNTAFGHPTIAVDTHIFRVSNRTGLAPGKNVLAVERGLEKGVPNCHKKDAHHLLILHGRYTCIARKPKCEVCIIEDLCDFKAKP
NODE_1706_length_14278_cov_349.208	fig|135618.10.peg.284	peg	NODE_1706_length_14278_cov_349.208_10196_11017	10196	11017	+	Dolichol-phosphate mannosyltransferase (EC 2.4.1.83) in lipid-linked oligosaccharide synthesis cluster		FIG00543846	ff	atgactgaattttcttctgaaaaaccggcaggtcaagctgtcaaattaagtgtctacattattacttataacgaggctgataaaattgcggcggccgttcaaagtgtgtcttgggctgatgaagtgctagtcttagattctaatagtagcgatgatacagtgaagattgccactgaattgggtgcgacggttaagcaacttcccttcactacgtttggcaaattgcggaatgatgctattgcggcttgtcagcacgattgggtgtttagtttagatgccgatgagcgctgtactgcggcagcaaagacagagattttacactgcctgactcagccggatgctgacgcttattatgtgccccgccgaaactggtttatgggtcgctggatcaattattgt…	MTEFSSEKPAGQAVKLSVYIITYNEADKIAAAVQSVSWADEVLVLDSNSSDDTVKIATELGATVKQLPFTTFGKLRNDAIAACQHDWVFSLDADERCTAAAKTEILHCLTQPDADAYYVPRRNWFMGRWINYCGWYPDYRQPQLFRKTALVFDDHEEVHESFRVEGKIGYFKASIIQVPFQNLEQLLHKTQRYSTLGARKLERKGKSVSMSKALGHGLWAFFRIYVIKRGFLDGWAGFVLALGNFEGTFYRYAKATTANINWAHPPTDNDEPK
NODE_1706_length_14278_cov_349.208	fig|135618.10.peg.285	peg	NODE_1706_length_14278_cov_349.208_11190_12656	11190	12656	+	Inosine-5'-monophosphate dehydrogenase (EC 1.1.1.205)		FIG01315946	isu;Purine_conversions isu;Purine_salvage_cluster	atgcaaattattcaggaagcgctcacgttcgatgacgttttattagtgcctgcgcactcttctgtgctgccacgtgatgtagaaatgaagacccagttgacacgaaccatttcgctgaatatacccttggtgtcagcggctatggatacggtaacggaagcgcgactggctattgccattgctcaagaaggtggcatgggcattattcataagaatatgaccatagagcaacaggccagagaagtgcgtcatgtcaaaaagtatgagagcggtgtaattaaagatccaattacggtttctcctgacgtaagcattcgagatgttatcaaattaacacgagcgaaaaatatttccggcgtgccagtggttaatggtgatgaattagtgggcattgttacc…	MQIIQEALTFDDVLLVPAHSSVLPRDVEMKTQLTRTISLNIPLVSAAMDTVTEARLAIAIAQEGGMGIIHKNMTIEQQAREVRHVKKYESGVIKDPITVSPDVSIRDVIKLTRAKNISGVPVVNGDELVGIVTSRDLRFETRFDEPVSKVMTPKDRLVTVSENADRKEAIALLHKHRIEKVLIVNESFHLRGMITVKDIQKAKDYPYACKDEQERLRVGAAVGTGAGTEERVAALVEAGVDVIVVDTAHGHSQGVLDRVRWVKQTYPSVQVIGGNIATAEAALALVEAGADGVKVGIGPGSICTTRIIAGVGVPQITAVSNVADALKGTGVPLIADGGIRYSGDVAKALAAGAYAVMLGGLFAGTEEAPGEVELFQGRSYKSYRGMGSLGAMGQQQGSS…
NODE_170_length_50295_cov_328.251	fig|135618.10.peg.286	peg	NODE_170_length_50295_cov_328.251_22_186	22	186	+	Septum site-determining protein MinD		FIG00000519	isu;Septum_site-determining_cluster_Min isu;Bacterial_cell_division_cluster isu;Bacterial_Cell_Division isu;Bacterial_Cytoskeleton	gtgttaaatgcttcaaactcaggaactccagttattttggatgagaaaagcgatgctggtcaagcatatgcagatatagttgctcgttatttaggtgaggaaagaccacatcgatttatcgatgataaaaaaggtttttttaggaatctttttgggggtaattaa	MLNASNSGTPVILDEKSDAGQAYADIVARYLGEERPHRFIDDKKGFFRNLFGGN
NODE_170_length_50295_cov_328.251	fig|135618.10.peg.287	peg	NODE_170_length_50295_cov_328.251_186_452	186	452	+	Cell division topological specificity factor MinE		FIG00000827	icw(1);Septum_site-determining_cluster_Min icw(1);Bacterial_cell_division_cluster icw(1);Bacterial_Cell_Division icw(1);Bacterial_Cytoskeleton	atgagtttacttgattattttagaatatctaaagttggaacagcttctcttgccaaagaaagattacagattttggttgctcatgaacgaacatcaaagcatcagccatcgtatcttccacaattgcaaaaagaattactggaagttatacaaaaatatgtaaaagttagtcaagatgctatttcagttacttttgaacaagatgaacatcaggagacgcttgaattaaatattgtgttgcctgataaccaagctaaaaatacttaa	MSLLDYFRISKVGTASLAKERLQILVAHERTSKHQPSYLPQLQKELLEVIQKYVKVSQDAISVTFEQDEHQETLELNIVLPDNQAKNT
NODE_170_length_50295_cov_328.251	fig|135618.10.peg.288	peg	NODE_170_length_50295_cov_328.251_486_683	486	683	+	hypothetical protein				atgcttaacataatcggtgatgcagcagggcaagtttggcaatatctgaataaaaatggatctgccagtgtcaataaaataaccagtgaaactgggctgagtaaaaatgaagttcagcgaggcattggttggttacttaaagaagataagttatcaattgaagtgattggtcgtactgaaacgttgtcattgaagtag	MLNIIGDAAGQVWQYLNKNGSASVNKITSETGLSKNEVQRGIGWLLKEDKLSIEVIGRTETLSLK
NODE_170_length_50295_cov_328.251	fig|135618.10.peg.289	peg	NODE_170_length_50295_cov_328.251_2092_755	2092	755	-	Uncharacterized iron-regulated membrane protein; Iron-uptake factor PiuB				atgcaacaacttatccaacgcttacttagtcgtgaaacctggcttaaaactcatctttatttagccttaagtgttggtttatttttcgcattaatgggtctttctggaagtcttagcatttatcgtgaaacgctagatgagttattaaaccctcaactgattatcgaagaaccccaaggtcactatctatctctagataagataatggcttcggtaagagctgagcaccctaatcgttatggagcatggacgctagagatgccacgctcacctgagggcatgattactgcttggtatgataagccaaccgaaacattctttgagctttatgcgccattaatggtgtcagtcaatccttatactggcgaggtagtaatgagccgtttttggggatccact…	MQQLIQRLLSRETWLKTHLYLALSVGLFFALMGLSGSLSIYRETLDELLNPQLIIEEPQGHYLSLDKIMASVRAEHPNRYGAWTLEMPRSPEGMITAWYDKPTETFFELYAPLMVSVNPYTGEVVMSRFWGSTTTTWLLDLHTQLNLDRFGWNSVGILGLLLSISCVTGLYLWWPGFHNIRLAFKFRYKAGMMLLAFDMHRFLGLFSTIFLLVLALTGFLLSFPTIVETFTGSSGMEHGQTGRSITSTAIPNNHPTGLSAAVFVAQGPFPKAELRRVTTPAGDTGIYRINLRQNSEINQRHPFTTVWVDRWSGQIKEVRNPSKFSKGEAIATWIWPLHTGEALGGKGRFIWFLSGISLFLLYVSGLLRWLYRTGKLRDRPVNFTVFRATAYRLKALSYR…
NODE_170_length_50295_cov_328.251	fig|135618.10.peg.290	peg	NODE_170_length_50295_cov_328.251_2248_3288	2248	3288	+	ABC transporter substrate-binding protein				atggtgattggtctggcattattacctgaaccctatagaatagagcttttacatcgatatattgagattgcttatatgaagtttagtgctttttttatgggtctatgtttatgtgtgtcgggtagtagttttgcagttgaaaaaacgacgattcgggttggtgttcaagcggctggtacgtttgagtgggaattaaagatattacaagataccgcacaaattaactcgactgattttgaaattacagtccaaccggttgccaattcggaggcgggcaagattgcacttcaatcgggggccgtcgatatgattatttcggattggatatgggtgtccactctacgtgctagtggtacagattttacattttatccgtattcaactacttcaggtgctttg…	MVIGLALLPEPYRIELLHRYIEIAYMKFSAFFMGLCLCVSGSSFAVEKTTIRVGVQAAGTFEWELKILQDTAQINSTDFEITVQPVANSEAGKIALQSGAVDMIISDWIWVSTLRASGTDFTFYPYSTTSGALVVADNSPIHTIADLKGKRLGIAGGELDKNWLLLQAVGQKEQLSLNESVEKTLGAPPLINEQIKQQRVDAVLTYWHFAVRLEAQGYRQIIDGRGLLKKLGIVENVPSIGYVFKQGWAERHKTAINNFFTASKQAKNQLCTSDSAWQKIIPLLHTEDIPTQTLMRQRYCEGGVEQWGDNEQQAAARIYSILGALSNNRLTGSSDNLQPGTFWKID
NODE_170_length_50295_cov_328.251	fig|135618.10.peg.291	peg	NODE_170_length_50295_cov_328.251_3311_4036	3311	4036	+	Alkanesulfonates transport system permease protein		FIG00138354	isu;Alkanesulfonates_Utilization isu;Alkanesulfonate_assimilation	ttgcctatcttgtcattgctagcgttgatagttgtatggcaagttttagcgttatatttaaataaccatttattacccgccccagcattggtagccaaggttttttggcaagaatgtgtgaccggtcaacttccttatcatttaggcgtgacgttactcaggttagttgttagtttttctgttgctatgatattgggttgtgcaataggtatattgttgggtcgcagtaagaaacttgatgcattttttgataattggctggttatatttttaaatgtacctgcgttggtgactatcattttgtgctatgtttggtttggtctagttgaatctgctgcgatcttagccgttgttataaataaattacccaatgttatcgttactattagagaaggtacg…	MPILSLLALIVVWQVLALYLNNHLLPAPALVAKVFWQECVTGQLPYHLGVTLLRLVVSFSVAMILGCAIGILLGRSKKLDAFFDNWLVIFLNVPALVTIILCYVWFGLVESAAILAVVINKLPNVIVTIREGTRTLDQDLLDMARSFQFSKRKTLVHVIWPQLHPFVMGATRSGLALIWKIILVVELLGRSNGMGYQLHLFFQLFDVASILAYTIAFVAVIQLIELVILKPLDRKYLRWRR
NODE_170_length_50295_cov_328.251	fig|135618.10.peg.292	peg	NODE_170_length_50295_cov_328.251_4024_4773	4024	4773	+	Alkanesulfonates ABC transporter ATP-binding protein / Sulfonate ABC transporter, ATP-binding subunit SsuB		FIG00061912	icw(1);Alkanesulfonates_Utilization icw(1);Alkanesulfonate_assimilation	gtggcgtcggtgagcgatattcaaatcaatattcatagtaaaacgtatccagccattgggcaggcagggcatcatgcggcaattaaggcttttaatttgtcgcttaagtcaggggaatttgtttgcttggtggggccatctggctgtggaaaaacgactttattaaatattatagcgaatttagataaggattatgatggcgaattattggtaggacgtgagcaggctcagccaagaattggttatattttccaaaatccacgtttattgccgtggcgaacagtgcgagaaaatatagaattagtattgaagagcgaccaatctccatctattgttgatgctttgcttgaggtgatgcagttaacccagtcgcaacatgtctatccagagcgcttatca…	MASVSDIQINIHSKTYPAIGQAGHHAAIKAFNLSLKSGEFVCLVGPSGCGKTTLLNIIANLDKDYDGELLVGREQAQPRIGYIFQNPRLLPWRTVRENIELVLKSDQSPSIVDALLEVMQLTQSQHVYPERLSLGMSRRVSIIRAFAVDPEVLLMDEPFVSLDAPTARQVRTLLLTLWQERPHTVLFVTHDLREAIALADRIVFLSAAPMAVVREIMVPISRSDRDNEQAIETFRQELINNYPDIKQLL
NODE_170_length_50295_cov_328.251	fig|135618.10.peg.293	peg	NODE_170_length_50295_cov_328.251_5102_4839	5102	4839	-	SSU ribosomal protein S20p		FIG00000213	ff	atggctaatacagcacaagctaaaaaacgcgcgaaacaagcggaaaaaagccgtattcgcaacgccggacaacgtagcaaattacgtacctttgtaaaaaaagtaattgccgccgttaattcaggcgacaaagaaaaagcacaagccgcttatcaagttgtagtgcctattattgattctgccgtcactaaaggcattatccataagaataaagctgcacgtggtaaaagcagactgaatttaaaagtaaaagctatcgcataa	MANTAQAKKRAKQAEKSRIRNAGQRSKLRTFVKKVIAAVNSGDKEKAQAAYQVVVPIIDSAVTKGIIHKNKAARGKSRLNLKVKAIA
NODE_170_length_50295_cov_328.251	fig|135618.10.peg.294	peg	NODE_170_length_50295_cov_328.251_5199_6743	5199	6743	+	Proposed peptidoglycan lipid II flippase MurJ		FIG00001204	isu;Peptidoglycan_lipid_II_flippase	ttgagtcgacaactatttaaatcaacggtcatcgtgagcattatgacgctcatctcgcgtgttctcggttttgtgagggacatgttgattgctcaaatttttggtgtcgatgtggctaccgatgctttttttgtagcgttcaaggtgcctaattttttacggcgtttatttgctgagggtgcttttgctcatgcttttgtacccgcgattgctgattacaaggaacaaggaagtaaagtcgcattaaagttgttttttgataaaacagcgggaactttggcattaatcttattgttgatgacggtaataggtgtgcttatagcgcctttacttattttattattggcgcctggattttcttgggtagggactcagcatgagttggctgtgttgatgttg…	MSRQLFKSTVIVSIMTLISRVLGFVRDMLIAQIFGVDVATDAFFVAFKVPNFLRRLFAEGAFAHAFVPAIADYKEQGSKVALKLFFDKTAGTLALILLLMTVIGVLIAPLLILLLAPGFSWVGTQHELAVLMLKITFPYLFFIGLVAFAGSILNAHGKFVIPALTPVFLNICMIAAAIWLAPLMSEPIIALAWGVFAAGIVQLLFQIPALLSLGLMPRFKVGFDDPRVKKIIALMLPAIFSVSVTQINLLLDTLIASFLKVGSVSWLYYSDRLVEFPLGILGLALGTVMLPKLAKSHATEDSVAFSSSLDWGLRLVFLIGMPATIGLLVLAEPMLSTLFQYNEFSVTDVHYAGMSLRAYSIGLLGYILIKVLVPGFTARQDMKTPVRYGLYAMIASLIL…
NODE_170_length_50295_cov_328.251	fig|135618.10.peg.295	peg	NODE_170_length_50295_cov_328.251_6843_7778	6843	7778	+	Riboflavin kinase (EC 2.7.1.26) / FMN adenylyltransferase (EC 2.7.7.2)		FIG00000220	isu;Riboflavin,_FMN_and_FAD_metabolism_in_plants isu;Riboflavin,_FMN_and_FAD_metabolism_in_plants isu;Riboflavin,_FMN_and_FAD_metabolism isu;Riboflavin,_FMN_and_FAD_metabolism isu;riboflavin_to_FAD isu;riboflavin_to_FAD	atgcatttaattagaggattatcgcatttagaatcgtttaaaaatggttgcgtactgacgataggtaattttgacggcttacacttaggccatagaacggttatcaaaaagctggttgagcaaggccaaatactggacctgcctgtggtcattatgacgtttgagcctcagccattagaatatttttcaggtgataatgcgccatcaaggttaatgtgtttgcgggaaaaagtaattgaaattgctaaattaccggttgataatctgttaatagtgccgtttaatcaagcctttgcaaactgtgatgccgaacagtttattgatgatgttttaatcaataaactcaacataaagtatcttgtcgttggcgatgattttcattttggcaaggcgcggcgt…	MHLIRGLSHLESFKNGCVLTIGNFDGLHLGHRTVIKKLVEQGQILDLPVVIMTFEPQPLEYFSGDNAPSRLMCLREKVIEIAKLPVDNLLIVPFNQAFANCDAEQFIDDVLINKLNIKYLVVGDDFHFGKARRGNFAMLKEKGKQHGFSVEDTRSYQLSGLRISSTLIRDALGLGDLTQAAQLLGHSYSVCGRVAHGDKRGRTIGYPTANLRMFRKNTPINGVFAVTMTGIDDLEYEGVANVGTRPTVDGGSKVILETHLFNFNKEIYGRYVEVHFHQKIRDELRFQSLEELKAQIVKDVAKTKKIFAETK
NODE_170_length_50295_cov_328.251	fig|135618.10.peg.296	peg	NODE_170_length_50295_cov_328.251_7781_10600	7781	10600	+	Isoleucyl-tRNA synthetase (EC 6.1.1.5)		FIG00000085	isu;tRNA_aminoacylation,_Ile	atgacaatggattataaaaaaacacttaatttacctaataccgactttcctatgaaaggaaatttggctcaacgtgagccagagcggttaaaaaaatggaacgaagcagatttatatcaaaaaatcaggcaagcttttgcgggacgtcctcaatttatattgcatgatggcccgccttatgcgaatggtgaaattcatatcggtcatgccgttaataaggttttaaaagacattattattaaatcaaaaacactcagtggttttgatgcgccttacgttcccggctgggattgtcatggtctgcccatcgagttaatggttgagaagaaaattggtaaagcgggtattaaagtatcgccagctgtttttcggaaggcttgtcgtgaatatgcagggaag…	MTMDYKKTLNLPNTDFPMKGNLAQREPERLKKWNEADLYQKIRQAFAGRPQFILHDGPPYANGEIHIGHAVNKVLKDIIIKSKTLSGFDAPYVPGWDCHGLPIELMVEKKIGKAGIKVSPAVFRKACREYAGKQVEIQKEAFVRLGILGDWSNPYLTMDFAFEADIVRSLGKISQKSHIIAGAKPVHWCTDCGSALAEAEVEYEDKHSPAIDVRFQVVDENVFMNLCHHAPEHEGQGPLSVVIWTTTPWTLPANQGVALNPDLEYVVVQCESERLVVAEALLKDTMLRYGNDNYHVIGYCKGSAWEYQLLQHPFYDRQVPIILGDHVTTEAGTGAVHTAPGHGQDDYIVGKKYGLPIDNPVGGDGVFLPNTELFAGEHVFNANAHVLEVLETRGNLVHQ…
NODE_170_length_50295_cov_328.251	fig|135618.10.peg.297	peg	NODE_170_length_50295_cov_328.251_10593_11081	10593	11081	+	Lipoprotein signal peptidase (EC 3.4.23.36)		FIG00000081	isu;Signal_peptidase isu;Sex_pheromones_in_Enterococcus_faecalis_and_other_Firmicutes isu;CBSS-36873.1.peg.4752 isu;Lipoprotein_Biosynthesis	atgcgtgatttaacacgattgaaatggctgggattgtcgttgttagcggtaatattggaccaagtcagtaagctagtcctagtaagttctatgcagctttatcagtctattccgataacgtctttctttaaattaacctatgtgcgaaatacgggtgccgcttttagttttttaagtgaagcgggtggctggcagcgttggttttttgcaggattagcgataatcattagtatggttatagcggtgtggttgactcgattgaaacagcatgaaacagtgttggcggttgctttatcactggttttgggtggtgcgataggtaatttgattgatcgcttggcttatggttatgttatcgattttcttgatgtctattatgaaaattggcattggccagca…	MRDLTRLKWLGLSLLAVILDQVSKLVLVSSMQLYQSIPITSFFKLTYVRNTGAAFSFLSEAGGWQRWFFAGLAIIISMVIAVWLTRLKQHETVLAVALSLVLGGAIGNLIDRLAYGYVIDFLDVYYENWHWPAFNIADSAITLGVVLMLLESFGWIGTKQSE
NODE_170_length_50295_cov_328.251	fig|135618.10.peg.298	peg	NODE_170_length_50295_cov_328.251_11627_11097	11627	11097	-	N-acetylmuramoyl-L-alanine amidase (EC 3.5.1.28) AmpD		FIG01303978	isu;Recycling_of_Peptidoglycan_Amino_Acids	atgaccataaaacagcattggctaacaaatgttaatcgtatcacttccccaaattgggatgaacgccccgacccaagtgacatttcactcatagtcattcactgtattagcctaccacaaggtatattcgacacgcctcatgtcgatcaactattctgcaatacacttaatcctgatgatcacccctattttaaagaaatctatcaacttaaagtatcagcacatttatttattaaaagagatggggattgtgtgcaatacgtcccttttgacaaacgcgcatggcacgcgggaaaatccaactatgaaggaagggagtgctgcaatgatttttcaataggtattgaacttgaaggcaccgaaactatagcctataccgaagcgcagtatgcacaactt…	MTIKQHWLTNVNRITSPNWDERPDPSDISLIVIHCISLPQGIFDTPHVDQLFCNTLNPDDHPYFKEIYQLKVSAHLFIKRDGDCVQYVPFDKRAWHAGKSNYEGRECCNDFSIGIELEGTETIAYTEAQYAQLKEVLSTLLKTYPRLSTHRITGHSDIAPGRKTDPGASFNWQKIK
NODE_170_length_50295_cov_328.251	fig|135618.10.peg.299	peg	NODE_170_length_50295_cov_328.251_11871_12926	11871	12926	+	Membrane-bound lytic murein transglycosylase B precursor (EC 3.2.1.-)		FIG00880647	icw(1);Murein_Hydrolases	atggcaaaattggcctataaacacatcgttaagttggcggtgattttgtcacttgctagttgcgccagtaagccgttaccagaaaattttcattattctaataatagcaatcaacaaacaactgacgctttggttgatacgtctattcatcaataccctggtagtcatgcaaaagcaccttattcaagcagttatgaggcactaatcttgacgggaacctacgcgcaatcgcaagaggtgaaaaactttatccagtctatggtgcataaatatggattttctgaaacttatttaaatggtttgttttcgcgagcaaatcgtcttgaatcagttattcgcttggaaagccctgagccctcaaaaggaccttctaagccagggtttggaagttggacgcgc…	MAKLAYKHIVKLAVILSLASCASKPLPENFHYSNNSNQQTTDALVDTSIHQYPGSHAKAPYSSSYEALILTGTYAQSQEVKNFIQSMVHKYGFSETYLNGLFSRANRLESVIRLESPEPSKGPSKPGFGSWTRYRNKFLTDAHISNGVEFWRNNEDAIRLASSTYGVDPEYIVGIIGVETYFGKNFGKTCIFDALTTLSFDTQRRSKYFMSELESFLLMTRDEDFDPLQPQGSWAGAMGYGQFMPSSFRKLAVDFNNDGRRDLWHPKDAVGSVAHYFSRSGWQLHDPVTKRADSGNDPQVIELSTYEGNEFWRIYPNFKVIKKYNNSNKYAMAVHQLAQAIKLRYQQFHSG
NODE_170_length_50295_cov_328.251	fig|135618.10.peg.300	peg	NODE_170_length_50295_cov_328.251_13096_13665	13096	13665	+	Cytochrome c4		FIG00134827	idu(2);Soluble_cytochromes_and_functionally_related_electron_carriers	atgtacgtattaaaaaatcttctttcaattattgtcgtagcactttgtttttggattttacctgtctccgctgttgatatagcagcaggtgagcaaaaggccgctaattgtatcgcttgtcatggttcgaaggggaaaagtagtgctcctgaatggcctaatttggcggctcaatcagcaccttatattgttaatcagctccatgcttttaaagcaggagcgcggaagaattctgtgatgcaagcgatggcggctaacttaagtgaagatgatattagtaatttagcggcctatttttcacatcaatctccagtgagtgctggtggcgatcctgaattggcaaaactaggccagagtaaagctgctatgtgtttgggttgtcatggctcatctgcagaa…	MYVLKNLLSIIVVALCFWILPVSAVDIAAGEQKAANCIACHGSKGKSSAPEWPNLAAQSAPYIVNQLHAFKAGARKNSVMQAMAANLSEDDISNLAAYFSHQSPVSAGGDPELAKLGQSKAAMCLGCHGSSAEGNGQFPRLAGQHPNYLVKQLQDFKGGIRKGGPMGSLAGSLSEDDIKRLAAYFGSIK
NODE_170_length_50295_cov_328.251	fig|135618.10.peg.301	peg	NODE_170_length_50295_cov_328.251_13783_15723	13783	15723	+	Soluble lytic murein transglycosylase precursor (EC 3.2.1.-)		FIG00002289	isu;Murein_Hydrolases	atgggtatttcgcagtgtgtaaagattcttaagtcacctactaagtggatgagccagtttttattagttagtggcttgctgttttcttcaggcaccctatttagtcagacactggatcagcaaaggtcagattttttggcggcagaaaaactattacaaaacggtaatgagcgtgagtttttagcgttagccgcaccgttggaagattatccactttatccttatctacaatatcagtggttaaaagagcatttagagcaaacagataaggtcttagtgtttttatcggcctttaaagaaacacgttatgctgagttattgcgttctgagtggctggtgtatttggctaataaagagcgatggcttgaatatattgctaattatcaagcggataataga…	MGISQCVKILKSPTKWMSQFLLVSGLLFSSGTLFSQTLDQQRSDFLAAEKLLQNGNEREFLALAAPLEDYPLYPYLQYQWLKEHLEQTDKVLVFLSAFKETRYAELLRSEWLVYLANKERWLEYIANYQADNRALECLFYWAHYKVGNQQLALQEAKRLWMVGHEQAKQCDGLLSLFEVSPILTSDVVWQRFKLALKEDNESLASYVQRFLPQPDQRMADLWLLVHKKPLLIQTEQFLSGDEQMGAIFVHGVDRIAKLDLDLAITIWDARKLDLLIDNVAIQQLDRKLALALARNQDVRAYSRLNKLFDVDAEVREWKVRVALREQNWQHIAEALAGLSFEEQQTPQWQYWQARALVENGYFEQGQVIYNKLSEDRSYYGFMAADVVNKPYSIADKPIA…
NODE_170_length_50295_cov_328.251	fig|135618.10.peg.302	peg	NODE_170_length_50295_cov_328.251_15806_16321	15806	16321	+	3-hydroxyacyl-[acyl-carrier-protein] dehydratase, FabA form (EC 4.2.1.59)		FIG00001225	isu;Fatty_Acid_Biosynthesis_FASII	atggagaaacagcatagttttacgcgcgaagaactattaaagtccggtagaggggagctctacgggcctaaaaatgcgcaattgcccctacctaatatgctgatgatggatcgtattacctatatatccgatgagggtggcacatacggtaaaggagaaatcatagcggaattagatgtaacacctgatttatggttttttgcttgtcattttcaaggtgatccagttatgccgggttgtttaggattagacgccatgtggcaattagttggtttttatttatgttggatgggtgggcccggaaaaggacgcgctttaggtgttggtgaagtcaaatttacgggacaagttctaccgacggctaaaaaagtgatatatagaattaacttgaagcgattg…	MEKQHSFTREELLKSGRGELYGPKNAQLPLPNMLMMDRITYISDEGGTYGKGEIIAELDVTPDLWFFACHFQGDPVMPGCLGLDAMWQLVGFYLCWMGGPGKGRALGVGEVKFTGQVLPTAKKVIYRINLKRLIMRKLVMGIADATMEVDGKVIYEATDLRVGLFTSTENF
NODE_170_length_50295_cov_328.251	fig|135618.10.peg.303	peg	NODE_170_length_50295_cov_328.251_16334_17554	16334	17554	+	3-oxoacyl-[acyl-carrier-protein] synthase, KASI (EC 2.3.1.41)		FIG00001277	icw(1);Fatty_Acid_Biosynthesis_FASII	atgaaaagagtcgtagtgaccggattaggcattgtttctagcatagggaacaattccaaagaggtggtcgattccttaaaacaaggtcgctcaggaattacttttgcaaaagtttatgaggaattggggtttcgtagtcatgtacatggcgccattaatattgacttagatgcttatatcgatcgtaaagtaaaacgcttcatgggcgatggtgccgcctttaactacattgccatgcagcaagccattacagattcaggcttggaagagtcagaggtttctaactttaggacgggcttggtcatgggatctggcgggccatcgacatcaaatattgttgaagctgcggatattttgcgtgaaaaaggcgttaagaaagttggtccctatatggtgcca…	MKRVVVTGLGIVSSIGNNSKEVVDSLKQGRSGITFAKVYEELGFRSHVHGAINIDLDAYIDRKVKRFMGDGAAFNYIAMQQAITDSGLEESEVSNFRTGLVMGSGGPSTSNIVEAADILREKGVKKVGPYMVPRTMSSTNTACLATPFKIKGVNYSISSACATSAHCIGHAMELIQMGKQDVVFAGGGEELHWTMSVLFDAMGALSSKYNDTPATASRAYDETRDGFVISGGGGVLVIEELEHAKARGAKIYAELVGYGATSDGYDMVQPSGEGAVRCMQQAMATVDGKIDYINAHGTSTPVGDTKELEALRTVFGAGNVPWVSSTKSLTGHALGAAGVNEAIYSLLMMEENFLSASANITQLDPGAEGIPIVRERQDNITLNTIMSNSFGFGGTNATL…
NODE_170_length_50295_cov_328.251	fig|135618.10.peg.304	peg	NODE_170_length_50295_cov_328.251_17633_18487	17633	18487	+	tRNA(Cytosine32)-2-thiocytidine synthetase		FIG00138938	isu;tRNA_modification_Bacteria isu;CBSS-326442.4.peg.1852	atgtcagattcaacgcaaaaatcaagatttgaatttaataaactaagtaaacgtttacgacatacggttggtgatgctattgctgactataatatgatcgaagatggtgataaggttatggtatgtctgtcaggcggaaaagattcctataccttattagacgttttaatgggtttacaaaaaacggcacctgttaattttgagctgatagcggttaatctggatcaaaaacagcctgggtttcctgagcatgtcttgccggcttatcttgaatcactgggtgtgccctatcatatcattgagaaagacacttacagtgttgtgaagcgtgttattcctgaagggaatacgacctgtggcctttgttctcgattacgtcgagggacattatatgggtac…	MSDSTQKSRFEFNKLSKRLRHTVGDAIADYNMIEDGDKVMVCLSGGKDSYTLLDVLMGLQKTAPVNFELIAVNLDQKQPGFPEHVLPAYLESLGVPYHIIEKDTYSVVKRVIPEGNTTCGLCSRLRRGTLYGYAEANGITKIALGHHRDDILETFFLNIFYGGKLKAMPPKLLSDDKKNIIIRPLAYTREKDIERFCAFKDFPIIPCNLCGSQINLQRQAMKVMLNSWDKQFPGRLETIFTSLQNVAPSQLADRELFDFSGLMRGQETEGQMLSNDAGLDVLAM
NODE_170_length_50295_cov_328.251	fig|135618.10.peg.305	peg	NODE_170_length_50295_cov_328.251_18636_19790	18636	19790	+	Ribonuclease D (EC 3.1.26.3)		FIG00000804	isu;tRNA_processing	atgacagccatacaatatattgatacacctgatcaactagtcaaactatgtgaacagataaaaaaagaatcttggttggcattagataccgagtttttacgtgaaaaaacgtattatcccaagttttgtttgttgcaaattgctacgccagaatgggtggcctgtgttgatcctatcgctttacctaatttggatcagctatttgaggcaatatataatcctgcaatcgtcaaagtatttcactcttgccggcaagatttagagattttctttcagtggacagggacattaccgacccccatttttgatacacaagtagcggcgcctttgttaggttttcaagataatccgggttatgcgatgttggtttctagtttattaagcgtcaatcttaataaa…	MTAIQYIDTPDQLVKLCEQIKKESWLALDTEFLREKTYYPKFCLLQIATPEWVACVDPIALPNLDQLFEAIYNPAIVKVFHSCRQDLEIFFQWTGTLPTPIFDTQVAAPLLGFQDNPGYAMLVSSLLSVNLNKAHTRADWSKRPLTEAEIEYAADDVIYLCQIYQLMVQKLTALGRIDWLKNDFAELTNPALYTVEPEKAWFRIKGKNKLTGKQLSIIQTLAEWREKTAQAEDRPKSWLLRDELLFDLAKLQPETVQELANVRGINERAVSRYGKELCQLITAAKNRPPLPLHEKDRSAKKTQQQEAILDILTALVRVRAEENALNPTILASRKDLEELLSNGDDECPLLHGWRYTMAGKELVGLIKGELLLGIDSDRLAIIEK
NODE_170_length_50295_cov_328.251	fig|135618.10.peg.306	peg	NODE_170_length_50295_cov_328.251_20137_22953	20137	22953	+	Excinuclease ABC subunit A		FIG00000147	isu;DNA_repair,_UvrABC_system	atggatactattagcattcgtggtgccagaacgcataacctgaaaaatattgatattgatctgcccagagataagcttatagttatcacaggactttctggttccggtaagtcatcactcgcttttgacactatttatgctgaaggtcagcgtcgctatgtagaatccctttctgcttacgcgcgtcagtttttagccatcatggaaaagcccgatgttgatcatatagaaggactttctccagcgatatcgattgagcaaaaatcgacgtcacataatcctcgctcaaccgtcggtactatcaccgaaatttatgattatttaagattattatatgcccgggctgggacaccgcgttgtcctgagcatcatgtttcactggaagcgcaaacagttagt…	MDTISIRGARTHNLKNIDIDLPRDKLIVITGLSGSGKSSLAFDTIYAEGQRRYVESLSAYARQFLAIMEKPDVDHIEGLSPAISIEQKSTSHNPRSTVGTITEIYDYLRLLYARAGTPRCPEHHVSLEAQTVSQMVDHILAQPQDQRWMLLAPVVNDRKGEHSQLLDDLRAQGFIRARIDGVVYDLDEAPALDLKKKHTIEVVVDRFKIRDDLALRLAESFETALRIADGIAIAACIEDATELVFSERYACTHCGYSLTELEPRIFSFNNPKGACSSCDGLGVRQHFDADLIVHSPDISLAGGAIRGWDRRNAYYYQMICSLAQHYDFDLEVPYSELSKEVQDIVLYGSGHDVIEFKFMAGTGSVKKKKHRFEGIIANMERRYHETDSQLVRDELSKYR…
NODE_170_length_50295_cov_328.251	fig|135618.10.peg.307	peg	NODE_170_length_50295_cov_328.251_23479_23018	23479	23018	-	FIG006231: RNA-binding protein		FIG00984653	ff	atgaaatccgaaccggatgtgtttggcataatcgatctttataacaaacctaatcagaccgaacactgggatggtgtgagaaattatcaagcgagaaacatgatgcgggatgcaatgaaattgggcgatcaagtctttttttatcactcaaattgcgatcaacctggcatagtcggtattatggaaatcgttaaagaaggttatcctgacttcactgcttttgatcccgatgatagtcatttcgaccctaaaagcgacccagaaaagccacgctggatgatggttgatgttaagttcgttaaaaccttatccagaactatcagccttagagagttaaaagcaaaacaagaattagttgatatggccgttgtaagacccggaaaccgcctttcaattatg…	MKSEPDVFGIIDLYNKPNQTEHWDGVRNYQARNMMRDAMKLGDQVFFYHSNCDQPGIVGIMEIVKEGYPDFTAFDPDDSHFDPKSDPEKPRWMMVDVKFVKTLSRTISLRELKAKQELVDMAVVRPGNRLSIMPVSAYEWQFILGLEHHDVCA
NODE_170_length_50295_cov_328.251	fig|135618.10.peg.308	peg	NODE_170_length_50295_cov_328.251_23662_23549	23662	23549	-	hypothetical protein				atgcaattttcctcctcggaattcagagttttatatccttcttttaatgcggccctcataagccgcattttttttgcctattgttttttaccttatcaagcttctggtgcataa	MQFSSSEFRVLYPSFNAALISRIFFAYCFLPYQASGA
NODE_170_length_50295_cov_328.251	fig|135618.10.peg.309	peg	NODE_170_length_50295_cov_328.251_24535_23744	24535	23744	-	SSU rRNA (adenine(1518)-N(6)/adenine(1519)-N(6))-dimethyltransferase (EC 2.1.1.182)		FIG00000225	isu;RNA_methylation icw(1);ECSIG4-SIG7 isu;Ribosome_biogenesis_bacterial icw(1);EC49-61	atgacacatactccacgcaagcgttttggccagaattttttacatgatcataatatcatttaccatattctttccagtttacaagcaacccctgatcaacattgggttgaaataggtcctggtatgggcgcactcaccgaacccttattaaatatggggttacggcttgatatcgttgagctagatagggatcttgtcgtgctactcaaagacaagttcaaacaacaggataatctacaaatttttagtgcagatgccttaaaatttgacttttcaggactggttgccgataaagaaaaattacgcattattggtaatttaccctataacatctccacccccttaatgtttcatttgctaaataatgcatcctgtattgaggatatgcattttatgcta…	MTHTPRKRFGQNFLHDHNIIYHILSSLQATPDQHWVEIGPGMGALTEPLLNMGLRLDIVELDRDLVVLLKDKFKQQDNLQIFSADALKFDFSGLVADKEKLRIIGNLPYNISTPLMFHLLNNASCIEDMHFMLQKEVVDRICAAPGSKKYGRLSVMMQYYCATEHLFDVPPESFDPAPKVMSAIVRLVPHQQPPVQVNDIRMLNRVVVQAFSQRRKTLRNSLKKLIEEEAILALNIDPTLRAEVLSLADFAKLSNLLVAENLL
NODE_170_length_50295_cov_328.251	fig|135618.10.peg.310	peg	NODE_170_length_50295_cov_328.251_25534_24542	25534	24542	-	4-hydroxythreonine-4-phosphate dehydrogenase (EC 1.1.1.262)		FIG00000520	isu;ECSIG4-SIG7 isu;Pyridoxin_(Vitamin_B6)_Biosynthesis isu;EC49-61	atgcctcacaattgcataaaacgcattgcattaacccccggtgaacctgcaggcataggaccggatctatgtattcaacttgcacagcaaaatttaccctatcaactcatcgtaatagccagtcctgaattattggcgcaacgtgctgagcaactcggtcttcctctacatataaatgaatttgatagcgctctaccggccgcttatcaaagggctggaaacttaacggtgcttcccgttaatctcgccgtaaccgttaactgtggacaaactaacgcgttaaacagtcaatacgttttatccaccctaactgaagcaaccgagggttgcgtcaaaggtgtgtttgatgccatggttacaggcccggtcgacaaaggcattattaatgaggctggcttt…	MPHNCIKRIALTPGEPAGIGPDLCIQLAQQNLPYQLIVIASPELLAQRAEQLGLPLHINEFDSALPAAYQRAGNLTVLPVNLAVTVNCGQTNALNSQYVLSTLTEATEGCVKGVFDAMVTGPVDKGIINEAGFAFSGHTEYIAEITGGHPVMMLATPGLRVALVTTHLPLIEVSSAITPHRLTSVIRILDYDLRVRFHIDNPKILVCGLNPHAGEKGHMGHEEIEIIEPVLESLRQQGINLQGPLPADTLFTPKYLTSADAVLAMYHDQGLPVLKYLGFGRAVNITLGLPIIRTSVDHGTALDLAGTGKADIGSLMVALQTALTMATNTL
NODE_170_length_50295_cov_328.251	fig|135618.10.peg.311	peg	NODE_170_length_50295_cov_328.251_25920_26846	25920	26846	+	Porphobilinogen deaminase (EC 2.5.1.61)		FIG00000363	icw(1);Heme_and_Siroheme_Biosynthesis	ttggcggaaaaagttattcgtatcgcgactcgacaaagtcctttggctttatggcaggcagagcatgttgcggacttactggtgcgtgcctttcccgggcttaaaacagagctggttaaaatggtgacacgaggcgataaaattctcgatgcgcctttagctaaagtgggtggtaagggcttgtttgttaaagagttggaacaaggaatgttggaaggttcagcggatattgcggtacattctatgaaagatgtgccaatagagttcccctcagggttgcatttagccgctattttaacgcgtgaagatcccacggatgcttttgtatcaaatcgttatgcaacattaaatgatttgccggctaatgcgagaattggcacctctagcttgcggagagaa…	MAEKVIRIATRQSPLALWQAEHVADLLVRAFPGLKTELVKMVTRGDKILDAPLAKVGGKGLFVKELEQGMLEGSADIAVHSMKDVPIEFPSGLHLAAILTREDPTDAFVSNRYATLNDLPANARIGTSSLRRECQLKQQFPNAEVLPLRGNVNTRLAKLDAGDYDAIILASAGLKRLGMANRITQSLPVSVSLPAVGQGAIGIECRIDDEEINQMLTALHDTDTGLCVSAERAMNTRLNGGCQVPIAGFALLQDGGIFMRGLVGNPDGSVLYRAERSGSLEQAEAIGRMVAEDLLAQGADEILQTLFH
NODE_170_length_50295_cov_328.251	fig|135618.10.peg.312	peg	NODE_170_length_50295_cov_328.251_26876_27634	26876	27634	+	Uroporphyrinogen-III synthase (EC 4.2.1.75)		FIG00056694	isu;Heme_and_Siroheme_Biosynthesis	gtgacgcgccccgtgcatcagtcagaaaatttaagtcggctgatagagggtttgggcggtgtggcggtaaggtttccaacattagcaattgtgcctgtggatgatcctgctgggatacaaaatacactcgcacaggcggacaaatatcaatggcttatttttattagtgctaatgcagttactatgcaaggttactattcagatagtgataaaataaaaaaatttaaatcggtacgaattgctgcggtaggaaaagcgacccagcaagcattgatttcagccaattggacggttgatttagtgcctgaaagtggttataacagtgaagctttattggcaatggctgccttgcaagacgtaaaggaacaaaagattttaattgttcgtggcgaagacggg…	MTRPVHQSENLSRLIEGLGGVAVRFPTLAIVPVDDPAGIQNTLAQADKYQWLIFISANAVTMQGYYSDSDKIKKFKSVRIAAVGKATQQALISANWTVDLVPESGYNSEALLAMAALQDVKEQKILIVRGEDGLDELANTLRARGALVDYLDVYKRIIPPSDCTQVNALIERKELDVITITSGQALQNLITILDKKYHQLIIEIPLVVVSHRIRQIAAEIGFKRIALAQSPSDNAILETVTMCVTGGIVWPN
NODE_170_length_50295_cov_328.251	fig|135618.10.peg.313	peg	NODE_170_length_50295_cov_328.251_27622_28839	27622	28839	+	Homolog of E. coli HemX protein				gtggccgaattgagtgaacaacaagaacaagatcaaggcgagacaaagcaaacacgccggttgcgaagtggattttggtttggcgtcattattttgctcattattgtggggctagccggtgcgggtttttatttatttacgcaattgcgagataagcaggctgacttaggtggcgaagttaaagggcagatgtcaaaacagattgccgactatcaagcacaacttgtggccattcagtctcaattagccagccttgaagctaatattgccggaaaagataatcactatactaaaacgctggctgacttttctcagttacatagcgaaaagctacaaactactcgaaaagagttaaatgattcaattgtgggtgtgcagcgtcaactaggaaaaacgcgg…	MAELSEQQEQDQGETKQTRRLRSGFWFGVIILLIIVGLAGAGFYLFTQLRDKQADLGGEVKGQMSKQIADYQAQLVAIQSQLASLEANIAGKDNHYTKTLADFSQLHSEKLQTTRKELNDSIVGVQRQLGKTRGDWLIADAEYLLSVANERLYLISDVNTTREALEAADQRLRESGDAGTFKVREEIAREISDIKNVMVADVVGIYASIQTLQDHVDKLVLFLPYTGKALTAPVEEKPSAESGQDHGLLDSAMSQLQGIVTIRHTEHEVKEILTPEEAQFIQEQLRVKLEMVKIALVQHNEALFQSSLADAKKWAELHFMKNTDISNFIAELDRFSSIKIRSQFPDISSSLKMLRDITKLRIEADKAMPSVEPIAPVAPIKPSETVAPVEKIEAIKPTE…
NODE_170_length_50295_cov_328.251	fig|135618.10.peg.314	peg	NODE_170_length_50295_cov_328.251_28850_30079	28850	30079	+	Uncharacterized protein EC-HemY, likely associated with heme metabolism based on gene clustering with hemC, hemD in Proteobacteria (unrelated to HemY-type PPO in GramPositives)		FIG00000868	ff	atgaaaaaattattttatttcctagtccctcttatcgtcacactgatagtcgccttttttgttaataaagcactgcaacagtttgataatccaggttatgtgctaattggtattggccattggtcattggaaacctctttggtgattttttcggttagtttaatcattatattttatgttttttacttgttatttagatcgttgggttatttattaagattacctgggcgccttaaaaatcgaggtaaaaacattcgctttaatcgctctcaagaagctttaattgccggattagttgattctgcagaaggaaactgggaaaaagcggaaaatattttaatcaaacatgcgtcacatagtggtgctccactaattcattatttaacagccgctagagcg…	MKKLFYFLVPLIVTLIVAFFVNKALQQFDNPGYVLIGIGHWSLETSLVIFSVSLIIIFYVFYLLFRSLGYLLRLPGRLKNRGKNIRFNRSQEALIAGLVDSAEGNWEKAENILIKHASHSGAPLIHYLTAARAAQSRGAFDKRDEYLKQANDQAPDSTVVIGLTQAELNLSGNQFEQALETLTRLHSIDPTHASVLKLLHQTYEHVGDWQGIRNLIPSLHSNKILMETEVKLLEIEAFRQLLKQSAEKGTPETLSLLWSEIPDYIKTMADIAAIYFAAMIGWGMGALVENELANTLSVIWDETLVVLFGSIQSNDDLKQLETAEKWSYIHQENAVLLGVLGKLAIKCSDTFKAESYLAKSIAAEPTVQAYQLLGDLLFAQDDKDNAISCYKNGLELASS…
NODE_170_length_50295_cov_328.251	fig|135618.10.peg.315	peg	NODE_170_length_50295_cov_328.251_30133_30477	30133	30477	+	hypothetical protein				atgaaaataaaaaaaataatcgttcttttaatggctttgttgatcagttcacttgcttttggacaagatgcaactgatgatttttcagggaaatggaaaacggaagaaggcaagagtattgttatttctaaatcaggtgcaggttttgtcggtcaagcggtagagaaaaaaatcgtaatattgaaagatattaatttctcgtctggcaaatgggtggcggttgtatacaatccgataaaagatgtaacagcggactgcgaactatttttggaaggtagtcaactcaaaattgtcgcaacaaaaggactgttctctaaaaccatagtttggactaaagaactataa	MKIKKIIVLLMALLISSLAFGQDATDDFSGKWKTEEGKSIVISKSGAGFVGQAVEKKIVILKDINFSSGKWVAVVYNPIKDVTADCELFLEGSQLKIVATKGLFSKTIVWTKEL
NODE_170_length_50295_cov_328.251	fig|135618.10.peg.316	peg	NODE_170_length_50295_cov_328.251_31995_30532	31995	30532	-	3-polyprenyl-4-hydroxybenzoate carboxy-lyase (EC 4.1.1.-)		FIG00000548	isu;Ubiquinone_Biosynthesis_-_gjo isu;Ubiquinone_Biosynthesis	atgatttaccgagaccttcgtgattttatcaagcaactcgaaaaacaaggtgagttaaaaagaattacgattcctgttgacccttatttagaaatgacagaaatttgtaaccgcaccttaagacaaggtggaccggcacttcttttcgaaaacccaaccggctacaacattcccgttttaggcaacctgtttggcaccccgagaagagttgcgatgggtatgggcgcagaatcaataactgagctacgcggtattggtgagttactggcggcgttgaaagaaccggaaccgcctaaaggcatgaaggatgcttgggataaattccctatctacaaacaagtattaaacatggcccccaagcttgtatcgtcgccaccttgccaagaacttattagggaa…	MIYRDLRDFIKQLEKQGELKRITIPVDPYLEMTEICNRTLRQGGPALLFENPTGYNIPVLGNLFGTPRRVAMGMGAESITELRGIGELLAALKEPEPPKGMKDAWDKFPIYKQVLNMAPKLVSSPPCQELIREGDEIDLSVYPIQTCWPDDAAPLITWPLVITKGPNKDRQNLGIYRLQVIAKNKVIMRWLAHRGGALDFKEFQAANPGKPFPVSVALGADPATILAAVTPVPDSLSEYAFAGLLRGSKTEVAKSILNDLQVPASAEIVLEGFIYPNEFAPEGPYGDHTGYYNEVADFPVFTIERITQRQAPIYHSTFTGRPPDEPAILGVALNEVFVPILQKQFPEIIDFYLPPEGCSYRMAVISMKKQYAGHAKRVMLGTWSFLRQFMYTKFVIVVD…
NODE_170_length_50295_cov_328.251	fig|135618.10.peg.317	peg	NODE_170_length_50295_cov_328.251_34034_31992	34034	31992	-	Oligopeptidase A (EC 3.4.24.70)		FIG00002216	isu;Protein_degradation	atgatcaacccattattagcgcctaacacaatcctgcctttattttccaaaatacaaccggagcatattgagccagccatcacccaattattggatgaagctcgcgccctagtgaaagaacgcttgcaggcaacaacagactatacttgggaaaatctaattgaaccgctagaaaattctgaagacaaacttaataaagcttggtcacccgttagtaatatgaattccgtagttaacacagaggaactccgccaagcctataatgcttgcttaccaaaactcagtgaatactctacagaaatggggcaaaatgaacatttgtttactgcctataaaatcattgctaatagcaaggcatttgaaacactagataaagctcaaaagaaagtcattcaaaat…	MINPLLAPNTILPLFSKIQPEHIEPAITQLLDEARALVKERLQATTDYTWENLIEPLENSEDKLNKAWSPVSNMNSVVNTEELRQAYNACLPKLSEYSTEMGQNEHLFTAYKIIANSKAFETLDKAQKKVIQNALRAFRLSGVDLNDEQKQRYKDISQELSRLASQYEENLLDATNAWSKLINHEQDLAGLPASAIAQAKQTAANLNQEGWMITLQFPSYQAVMTYADDRELRREHYQAYATRASDQAPEHEQWDNSLIMQQILALRHEKAQLLGFNNYAELSLATKMADKPEDVLDFLENLADRSWRHARKDLADLNEFAKKHYGVNELHSWDLSYYSEKMRQHFYQLSQEEVKAYFPITRVIPGLFAVVEKLYGLQINEITDFDSWHPDVRFFEIHD…
NODE_170_length_50295_cov_328.251	fig|135618.10.peg.318	peg	NODE_170_length_50295_cov_328.251_34583_34119	34583	34119	-	FIG023103: Predicted transmembrane protein				ttgtcttcgaaaataaaaaaaatacaaaaatcaggtcgagatttgccctctgcacctggtttttttattcgctttgcggcacaaatatacgacaccttcctgttagccgctattttaatcctcgccaatgcactcttgtatcttttcaccaccgatgaattaataagagaccatcaattatttcaccgcatctatttagtaagcattagttttttattttacggatggttctggacgcatggcggacaaaccttaggcttgcgcgcctggaaaataaaagttttgactcttaatcaaaagccgataagctggaaacaagctttattacgtttttcaacagccattatctcttttagctttttcggactgggtttcgtatgggttttaatgaatagacat…	MSSKIKKIQKSGRDLPSAPGFFIRFAAQIYDTFLLAAILILANALLYLFTTDELIRDHQLFHRIYLVSISFLFYGWFWTHGGQTLGLRAWKIKVLTLNQKPISWKQALLRFSTAIISFSFFGLGFVWVLMNRHKHSWHDYLSKTAVFYTDQNNT
NODE_170_length_50295_cov_328.251	fig|135618.10.peg.319	peg	NODE_170_length_50295_cov_328.251_34763_34584	34763	34584	-	hypothetical protein				atgttaaaaaaaatttatgatggctttattgaccatcccatactaacgagtctttttgtaacagatttcgccattcttttattccatagaccgcctttcttattctctttgataatgctaggtgcactgatggcaatgtgcatgtattttggtcaaaaactagccttatttaaagtttaa	MLKKIYDGFIDHPILTSLFVTDFAILLFHRPPFLFSLIMLGALMAMCMYFGQKLALFKV
NODE_170_length_50295_cov_328.251	fig|135618.10.peg.320	peg	NODE_170_length_50295_cov_328.251_35004_36362	35004	36362	+	Poly(A) polymerase (EC 2.7.7.19)		FIG00000948	isu;Polyadenylation_bacterial	ttgattaattcagcgaaaaacgaagctgaacccgtcaaatcgcaaccgcagcttagaatctattctcgctctgaacataatatttcgcgagctcagattagtgataacgcacttaaggttctttataagcttcaaaaagaaggcttcaatgcctatctggtgggtggttgcgtccgtgatttgttacttgggcgcgagcctaaggattttgatgttgtaacgaatgctgatcctgagcaaattagaaaagtatttcgtaattgtcgtttaattggccgtcgatttcgtttggcgcatgtgcattttggtcgagaagtgattgaagtagctaccttcagaggtgctgcggaagatcaaaatgacaaacaagttctcgataaagcagggcggttattgcgt…	MINSAKNEAEPVKSQPQLRIYSRSEHNISRAQISDNALKVLYKLQKEGFNAYLVGGCVRDLLLGREPKDFDVVTNADPEQIRKVFRNCRLIGRRFRLAHVHFGREVIEVATFRGAAEDQNDKQVLDKAGRLLRDNVYGTIEEDVWRRDFTVNALYYNIKDFSVVDYVSGMADHEAATLRLIGDPETRFREDPVRMLRAVRFAVKLGFRLHPDCEKSMHEVAELLSSIPSARLYDEALKLFLSGYALQTFEMLRHYGLFQVLFPATENCLSVEENGFPRLLLIKALGNSDSRIAEGKTVTAYFLWAAFLWEPVQMRAQEKIAKGMVEFMAYQDAANEVISLQVKSTALPRHITMAMREVWSLQPKFNARVGSKPSRLITHPRFRAGYDFLLLRAETGGAD…
NODE_170_length_50295_cov_328.251	fig|135618.10.peg.321	peg	NODE_170_length_50295_cov_328.251_36424_36927	36424	36927	+	2-amino-4-hydroxy-6-hydroxymethyldihydropteridine pyrophosphokinase (EC 2.7.6.3)		FIG00000171	idu(1);Folate_Biosynthesis icw(2);Folate_biosynthesis_cluster	atgaaatattccccttgttcccctgttattgcttatgtcggtttgggtagtaatcttgccgagcctgcggttcaaattacctcagcacgtagtgccttagtgaatgttgatggcgtgcgagaattggcattttcaagtttgtatcacagtctgcctatggggccacaagatcaacctgattatgttaatgccgttatgtgcgtggaaaccgatttattgcctttcgatttcttgcattgtctgcaaaaaattgaaaatgaacatggcagaattagaaaaggcgagcgatggggcgctagaaccttggatttggatatcttaatgtacggtgatcaagaaattgatgagccggatttaatcgtacctcacctaggtataagcgaaaggtcttttgttttg…	MKYSPCSPVIAYVGLGSNLAEPAVQITSARSALVNVDGVRELAFSSLYHSLPMGPQDQPDYVNAVMCVETDLLPFDFLHCLQKIENEHGRIRKGERWGARTLDLDILMYGDQEIDEPDLIVPHLGISERSFVLYPLFEIAPTLFIPGKGVISDMVEKCPLAGLKRLN
NODE_170_length_50295_cov_328.251	fig|135618.10.peg.322	peg	NODE_170_length_50295_cov_328.251_36929_37744	36929	37744	+	3-methyl-2-oxobutanoate hydroxymethyltransferase (EC 2.1.2.11)		FIG00000364	isu;Coenzyme_A_Biosynthesis_cluster isu;Coenzyme_A_Biosynthesis	atgagtcaaggttcttacgatacacgcgtgctacccctcacaattactgatctttttgccatgaagcagcgtggtgaaaagataacgtgtctaaccgcttacgatgccagttttagcgccttaatcgataaggtgggcgttgatatgatattggttggcgattctttaggaatggttgttcaggggcatgatacaacgctgcccgtaacaattgctgacatggtttatcatgcgcggtctgtgagtcgtgcccgtcgaagaacgtttgttatcgctgatttgccttttatgagctacagcacgcccgctttggcagccaaaaatgccgctaagttaatgcagtttggtggtgtgcaaatggttaagttagaggggccacattttgaaacagtccgtttt…	MSQGSYDTRVLPLTITDLFAMKQRGEKITCLTAYDASFSALIDKVGVDMILVGDSLGMVVQGHDTTLPVTIADMVYHARSVSRARRRTFVIADLPFMSYSTPALAAKNAAKLMQFGGVQMVKLEGPHFETVRFLVNQGIPVCGHLGLLPQRVNQLGGYKVQGKEPDEAERIIAEAHQLQQAGASILVLECVPALLAKTISTELSIPVIGIGAGVDCDGQVLVLYDMLDIGIDKRPRFSKNFMHDAPTIEAAIGAYHQAVKQTQFPSDQHSF
NODE_170_length_50295_cov_328.251	fig|135618.10.peg.323	peg	NODE_170_length_50295_cov_328.251_37750_38592	37750	38592	+	Pantoate--beta-alanine ligase (EC 6.3.2.1)		FIG00000440	icw(1);Folate_biosynthesis_cluster icw(1);Coenzyme_A_Biosynthesis_cluster icw(2);Coenzyme_A_Biosynthesis	atgcagataattaacaccgtttctgatttacgtaaggccattaaaatatggcgtgattcaggtgaaacagtcgcttttgtgccaaccatgggtaacttgcatgcggggcatttgcggttagtaagtcaggcaaaagaaaaggctgatagggtcgttgtcagtatttttgttaatccaactcaatttggtgtgggggaagattttgaagcttatcctcgtacagaactagaagaccaacaaaagctagaagatgcgtgtgtcgatttattgtttcttccggcggttgcagatatctatgccttagatacgcttaccaccattacggtcgcgggtgtctcggaagattattgcggtgcttttaggccggggcattttagcggtgttgctacagtcgtttgt…	MQIINTVSDLRKAIKIWRDSGETVAFVPTMGNLHAGHLRLVSQAKEKADRVVVSIFVNPTQFGVGEDFEAYPRTELEDQQKLEDACVDLLFLPAVADIYALDTLTTITVAGVSEDYCGAFRPGHFSGVATVVCKLLNIVQPNMILLGLKDFQQLTVIKMMVRDLNIPVEIIAVETVREPNGLAMSSRNGYLTEEEKKIAAQLYKTLCGARDAVLAGAKDYIDLEQQALRVLQQAGFLVDYFSVCRGSDLKKAKPEDVDLVLLVAAKLGKTRLIDNIYFYK
NODE_170_length_50295_cov_328.251	fig|135618.10.peg.324	peg	NODE_170_length_50295_cov_328.251_38754_39137	38754	39137	+	Aspartate 1-decarboxylase (EC 4.1.1.11)		FIG00008304	isu;Folate_biosynthesis_cluster icw(2);Coenzyme_A_Biosynthesis_cluster icw(1);Coenzyme_A_Biosynthesis	atgcaaattatgatgcttaaagcgaagttacatcgagctactgtgacgctttcagaattgggttacgagggttcttgcgctattgatggcagtattcttgacctatcaggcattaaagaatacgagcaaatccaaatctataatattaacaatggtgcccgatttacgacttatgccattcgtgcagaagaggggtctggcgtattttctgttaatggtgcggctgcgcgcttagcgtgccctggtgatcttattatcgtctgcgcttacaccattttagatcaacaagaagctgaaaatcataagcctaagttggtttattttaacgaaaaaaatgaagtcttacgttctgcttcatccatccctgtccaggctgctggatag	MQIMMLKAKLHRATVTLSELGYEGSCAIDGSILDLSGIKEYEQIQIYNINNGARFTTYAIRAEEGSGVFSVNGAAARLACPGDLIIVCAYTILDQQEAENHKPKLVYFNEKNEVLRSASSIPVQAAG
NODE_170_length_50295_cov_328.251	fig|135618.10.peg.325	peg	NODE_170_length_50295_cov_328.251_39412_39846	39412	39846	+	LSU m3Psi1915 methyltransferase RlmH		FIG01280345	isu;tRNA_modification_Bacteria isu;RNA_methylation isu;Ribosome_biogenesis_bacterial	atgccgggctgggttcagcaaggatatgatgaatatgctaagcgattacctcgtgaatgcgagctagtccttaaggaagtagctccgggcaaacgcacaaaaaacagtgatgttgctcgcattgtaaaagaggaaggcgagcgtatgttggcagctattccacagggcgctcatattgtgacgatggatatccccggcaagccttggacaacgcctgaattagctcaagcaatgcagcgatggatggaaggcgggcaacatgtggctttattgataggggggccagagggcttggcagattcggttaagcacttagctagagaatcatggagtttatctaaactgacctttccacaccctttagtgcgaatagtcgttgctgagcaactctatcgtgct…	MPGWVQQGYDEYAKRLPRECELVLKEVAPGKRTKNSDVARIVKEEGERMLAAIPQGAHIVTMDIPGKPWTTPELAQAMQRWMEGGQHVALLIGGPEGLADSVKHLARESWSLSKLTFPHPLVRIVVAEQLYRAWSILHNHPYHR
NODE_170_length_50295_cov_328.251	fig|135618.10.peg.326	peg	NODE_170_length_50295_cov_328.251_39846_40421	39846	40421	+	Septum formation protein Maf		FIG00021845	isu;Bacterial_cell_division_cluster icw(1);Bacterial_Cell_Division icw(1);CBSS-354.1.peg.2917 isu;Bacterial_Cytoskeleton	atgagtacacagattattcttgcatcagcttctccgcgccgaaaagagttgttagatcaaattaaagtaagttaccaagtgcaccctgttgatcttgatgagacacctttgcctaatgaaaaaccgctagaatatgtacagcgattggctgctgaaaagtctgcggcctgtgtgactaggctaaaaacggatctgccggttttagccgccgataccgccgttattttaggggatatcattatgggtaagcctaaagatcaagccgatgccgtcgctatgttgtcacaattatcaggtaaaactcatcaagtctatagcgccatttcgcttagaggttatgagcataatcaggcagtcagcattactgaggtgacttttaggcacttaacaaggcaagaa…	MSTQIILASASPRRKELLDQIKVSYQVHPVDLDETPLPNEKPLEYVQRLAAEKSAACVTRLKTDLPVLAADTAVILGDIIMGKPKDQADAVAMLSQLSGKTHQVYSAISLRGYEHNQAVSITEVTFRHLTRQEILAYWLTGEPLDKAGSYAIQGRGGMFVESIVGSFSGVVGLPLFETAQLLSKQGIELFK
NODE_170_length_50295_cov_328.251	fig|135618.10.peg.327	peg	NODE_170_length_50295_cov_328.251_40418_41872	40418	41872	+	Cytoplasmic axial filament protein CafA and Ribonuclease G (EC 3.1.4.-)		FIG00059426	isu;RNA_processing_and_degradation,_bacterial isu;Bacterial_Cell_Division isu;CBSS-354.1.peg.2917	atgagtgaagaaattttaatcaatgttactccaccagaaacgcgggttgctgtcattgaaaatggtgttttacaagagcttattattgaaagaacgcgggagcgaggacttgtcggtaatatctacaaaggtgaagtgtgtcgagttttgccagggatgcaagctgcttttgttgatattggattgcctaaagcggcctttattcatctttcagatttgtgtgcaaaggatttagaagaaaaaggctcagaagtcattgaacattacctgcgtgagggtcagcatcttgttgttcaggttgtaaaagatccgctaggaactaaaggcgctcgattaaccacagaaatctcaattccatcacgttaccaagtttatatgccttatgccaataattcaggc…	MSEEILINVTPPETRVAVIENGVLQELIIERTRERGLVGNIYKGEVCRVLPGMQAAFVDIGLPKAAFIHLSDLCAKDLEEKGSEVIEHYLREGQHLVVQVVKDPLGTKGARLTTEISIPSRYQVYMPYANNSGVSQRIEYEAERIRLRACLDGFREEHKCGGFIARTAAECIPESILLADMTFLLKLWESIVSKIATAKPKQFIHKDLPLSIRTLRDLYKEGIDRVRVDSKETYHRLLEFAEVFVPEIVPVIEHYSGECPVFDIYSVEDEIKKALERKVKLKSGGYLIFDQTEAMTTVDVNTGGYVGGRNLEETIFKTNLEAAQTIARQLRLRNLGGIIIIDFIDMKSDDHKKLVLQALERNLEKDRAKTKITEVSVLGLVEMTRKRTRESLEHILCEP…
NODE_170_length_50295_cov_328.251	fig|135618.10.peg.328	peg	NODE_170_length_50295_cov_328.251_41930_45763	41930	45763	+	FIG005080: Possible exported protein			icw(4);CBSS-354.1.peg.2917	atgattcatcatattaagcgcgcaacgcgacatcttgttttctggtctttgattgttatggcaatcagcttaaccagcgtgcgcttgttaatgttagggatagatcattacaaggcagatttatcaacctatgtaagccagttggttggcgcgccggtcactatcggttacttatgggcaaatatgcgcggttacagtccagagttggtgttaaaggatattgaagtattatccacggtcgccaataaaccgcccccgatagcgcttaaagaaatacggttagggattaacctagtcgactttttaattaacagtgatcgattagcatcgtcttgggttacgttggtaggtgccaagttaaccgtaaaacgtaatcaagatggcagtatttctgttgtg…	MIHHIKRATRHLVFWSLIVMAISLTSVRLLMLGIDHYKADLSTYVSQLVGAPVTIGYLWANMRGYSPELVLKDIEVLSTVANKPPPIALKEIRLGINLVDFLINSDRLASSWVTLVGAKLTVKRNQDGSISVVGLKASDEKPLFLLEGGRYEILQSEISWQDDLNKAKLAIMGEVNFAITNKDQRHQLNILVKLPQQYGDQLTVLMDLKGNIFAPSSIDGAIFVEGKNIKPAEFTAGQLPFAMQVASGNGDFKFWSELKSSQLTSLTGDVHFQDLKLIKPVQGAFLVEQLKTEFSWEFKDSAWNLRVPHFLLETADKKWPKAVFSVFGTESSLNQLSSLGIFVDFVDLEKATTLLKFFAPLSKEVDELLAKSQLKGSLEQCSLFVDLEGKHFAVNGNFS…
NODE_170_length_50295_cov_328.251	fig|135618.10.peg.329	peg	NODE_170_length_50295_cov_328.251_45777_46595	45777	46595	+	FIG003879: Predicted amidohydrolase		FIG00003879	isu;CBSS-354.1.peg.2917	atgactaaatgcgctgcgatacaaatggcatcaagccctaatgtcagctttaacttactagaagctgaaaagcttattgccgaagcggtaaaagcgggggctaaattggtcgccttgccagaaaattttgcgttgatgggcaatcacgagttagacaagattaaggccaaagagcttgatggtatagggccgatacaagattttttagcgatggtcgcaaaaaaatatgcagtgtgggttgttggcggaacgatgccgatggctacaaatgacagccataaagtgcgtgcggcttgtctgatttataacgataaaggcgagcgagtcggtcgttacgataaagtacatttgtttgatgtcaatgttccagggacgaatgaagtttatcgtgaatccgat…	MTKCAAIQMASSPNVSFNLLEAEKLIAEAVKAGAKLVALPENFALMGNHELDKIKAKELDGIGPIQDFLAMVAKKYAVWVVGGTMPMATNDSHKVRAACLIYNDKGERVGRYDKVHLFDVNVPGTNEVYRESDSIEPGTDSQIFETPFGRLGVAVCYDLRFPEFFRKMSRLGVDIVVVPSAFTAETGAAHWEVLLRARAIENLCYVIAPNQGGFHINGRKTFGHSMIIDPWGVVLDCYKTGGGYVLADIDRERLEKVRGVFPVLNHRRFFCE
NODE_170_length_50295_cov_328.251	fig|135618.10.peg.330	peg	NODE_170_length_50295_cov_328.251_46621_47328	46621	47328	+	hypothetical protein				gtgctaggcgcttttttggcggcctgcagtagtgcatcagaagataagcgatttcatgatacttcggtgctagaacgcccccctatcttggcagtcaacaaaaaaacagtcgaggaaaaacccgctgttaataccaaagaagcccttgaagaggcgattaaaaaagatgagatggcattgctggaggatatgaaaacagaagagaagtcgtctgatgttgataacagtaaggtacgaaaaaaaccggatcatacggggttaggtgatgctgtttatataatggaacaagaggtagataaaaagtcgaccgaggatatttgggccacacagccttcgcaattaatgataaaacagccttatgatgtcgcttggaatacattggcgttggccttaaagcaa…	MLGAFLAACSSASEDKRFHDTSVLERPPILAVNKKTVEEKPAVNTKEALEEAIKKDEMALLEDMKTEEKSSDVDNSKVRKKPDHTGLGDAVYIMEQEVDKKSTEDIWATQPSQLMIKQPYDVAWNTLALALKQSNIEITDHEHNKGLYYVSYDPDPSLFSPKNSNNAVYVLTVKREGAETKVKAALGNAAEQSSVGNHGKSRTPVKDNSASHPASGAEDLLQLLYRTIRDDLEEE
NODE_170_length_50295_cov_328.251	fig|135618.10.peg.331	peg	NODE_170_length_50295_cov_328.251_47427_48866	47427	48866	+	TldD protein, part of TldE/TldD proteolytic complex		FIG00002674	isu;CBSS-316057.3.peg.563 icw(1);CBSS-354.1.peg.2917 icw(1);Putative_TldE-TldD_proteolytic_complex	atggaactattaaatcttgcaagacaagctattttaataccggcgggtattcaagatggtgatattgaaaaaattatgagccgactgctcagctcgcctgttgatgcggctgatatttattttcagtctagccattcagaatcgtgggtaatggaaggcggcatcatcaaagaaggcagctatagtattgagcaaggtgccggcgttcgtgccgtgtccggcgagaaaacgggctttgcttatagtgaccgtattgagttgcccgtattactggaagccgctaataacgttaaagcgattgttcgacaaggacaagacgttcaggttggactggtaaatgctgggaataaatcacagtattatccggttgccaatcctttaaagtcattgctggagcag…	MELLNLARQAILIPAGIQDGDIEKIMSRLLSSPVDAADIYFQSSHSESWVMEGGIIKEGSYSIEQGAGVRAVSGEKTGFAYSDRIELPVLLEAANNVKAIVRQGQDVQVGLVNAGNKSQYYPVANPLKSLLEQQKIDLLRKVDSETRKLDARIEEVIISLSGVHETILVANQDGSLAADIRPLVRMNVTVIVVENGRREQASMGGGGRSDYHYFLNQNLALNYGKEAVRQALVNLEADEAPAGNMTVVLGPGWPGILLHEAIGHGLEGDFNRKGTSAFSGRVGERVASDLCTVVDDGTLQGRRGSLSIDDEGTPTENTVLIENGILKGYMQDKLNARLMGVRSTGNGRRESYASLPMPRMTNTYMLPGSHHPEDIIKSVKKGLYAKNFAGGQVDITSGK…
NODE_170_length_50295_cov_328.251	fig|135618.10.peg.332	peg	NODE_170_length_50295_cov_328.251_48964_50295	48964	50295	+	TldE protein, part of TldE/TldD proteolytic complex		FIG00002661	isu;Putative_TldE-TldD_proteolytic_complex	gtgcaaaatcaggaagaacacaccgcattaaaaaataccgttcaaagcttgttggacgaagcaaaaagacaaggtgctagcgcggctgaggccggtttgagccaagaaaatggtttgacggtctcagcgagattgggtgatgtggaaacgatagagcatcattgtggtcagggtcttggcataacggtttattttgatcaacggaaaggctcagctagtacgacagatttgtctcctgaatccattaaagaaacagtcagtgcggcttgcagtatcgcccgttataccagtgaagatgcattcgcaggcttaccagaaaaagacttgctcgctactgaattccccaatttagacctcaatcatccttgggccatcagtgttgaagaagctattgcctta…	MQNQEEHTALKNTVQSLLDEAKRQGASAAEAGLSQENGLTVSARLGDVETIEHHCGQGLGITVYFDQRKGSASTTDLSPESIKETVSAACSIARYTSEDAFAGLPEKDLLATEFPNLDLNHPWAISVEEAIALAVECEDAARNYHAEISNSEGASVNTHQGIHVMGNSLGFLHSYSSTRHSLSCSVLAQRGDSMQRDYWYSVSRNAAKLDAAADIGKKAAERALRRLEGRSLTTRQCPVLYSAEIASGLLSSFIGAISGGNLYRKSSFLLDALDTQVFPEFVHLYEQPHLKGALGSAAFDGEGVATKGRDIVTDGILRSYVLSTYSARKLGLHSTGNAGGVRNLTIDTGALDFQGMLKQLDTGLLVTELMGQGVNILTGDYSRGAAGFWVENGQIQYPV…
NODE_17177_length_3367_cov_354.744	fig|135618.10.peg.333	peg	NODE_17177_length_3367_cov_354.744_536_1357	536	1357	+	Spore photoproduct lyase (EC 4.1.99.-)				atgcgccaatacactcataaactttttatatatatagctttgccttgcgaggcaaaacctttagttgaacattttaaattaaaaaaagaagtggctgttcagccctttgccgtttatttaaataaggatatttgcttaacggtaacgggcgtaggcaaaagtgcaatggctgctggcgtggcttatacgcaagccttatttgcctcaactgagcctgtcattattcttaatttgggtatcgccggccatcaggatcatcccttaggtagtttgtttctaatcgataaaattaccgatgcggatagtcagcgtcgttattatccgtctttaatttttacttcgactttcgctaccgctagtcttcaaaccgtatcaaggccccaattgacttatgatcaa…	MRQYTHKLFIYIALPCEAKPLVEHFKLKKEVAVQPFAVYLNKDICLTVTGVGKSAMAAGVAYTQALFASTEPVIILNLGIAGHQDHPLGSLFLIDKITDADSQRRYYPSLIFTSTFATASLQTVSRPQLTYDQVNLCDMEASAFYETAVRFSSNEYLYCLKIISDNQYAPAENIQAKQVSSLIAGHVSAVECLLARALAEALSATQPESSMFDQLIGQYHFTVNEQMQLKNQLSRWAVVTNSGSLEFEVVSLKNAKEVLRCLELKIAETAFYL
NODE_17177_length_3367_cov_354.744	fig|135618.10.peg.334	peg	NODE_17177_length_3367_cov_354.744_1736_1374	1736	1374	-	FIG002082: Protein SirB2			isu;A_Gammaproteobacteria_Cluster_Relating_to_Translation	atgattaaaatatttcaccttacctttattttgctatccatcagtagttttgttggacgcgttatcttagcggaaacgcatccagccattcttaaacaaaaagccctcaaaattgccccgcatgttattgacagcctattgctgttaagcggactcactcttatttttcaaggtggctggctatccactgactatggttggattattgccaaaataatagccttaattgcctatattggcctaggtgttattgttatgcgtaataaaggaaaaacgagatggctagcttttgttgcggcaatggcctgctttgtttatatcggtatagtcgccgtcactaaacaagcttttttctttatttaa	MIKIFHLTFILLSISSFVGRVILAETHPAILKQKALKIAPHVIDSLLLLSGLTLIFQGGWLSTDYGWIIAKIIALIAYIGLGVIVMRNKGKTRWLAFVAAMACFVYIGIVAVTKQAFFFI
NODE_17177_length_3367_cov_354.744	fig|135618.10.peg.335	peg	NODE_17177_length_3367_cov_354.744_1984_3054	1984	3054	+	Outer membrane lipoprotein omp16 precursor			isu;Ton_and_Tol_transport_systems	atgttaaataaaaatttattgctggtagccgctttgtctggcttaggctttatggcaatcgctcaagctgatgatctagttgataaaagatggtatgtggctccttttggtacttttgtacaacccggcggcgatcgtaattctgataacggttggggcggtggtttaggttttggtaaaatgcttgatgagcattttaacgttgaagtaaaaggtttctaccaaggtttagatgcgcatagtggaaatggccgttgggacatgactggcggaacagctgatgtgcaatattttatctctagaggcactttttcaccttataccgttatcggtttaggtgctatgaactctagtcacaacggtgacagcggtgttggcttcattggtgaagcaggcgct…	MLNKNLLLVAALSGLGFMAIAQADDLVDKRWYVAPFGTFVQPGGDRNSDNGWGGGLGFGKMLDEHFNVEVKGFYQGLDAHSGNGRWDMTGGTADVQYFISRGTFSPYTVIGLGAMNSSHNGDSGVGFIGEAGAGLTYEVSDNFLLRSDVRYRYNQNFNANLQDGTNEFSDMVVNLGFVVPLGAKPTAPVVAAVEPQPLPAPLPVVSGCSVLDSDHDGVNDCVDKCPTTLPGVQVSIAGCWIVDVKFDNDKDIIKPEYFPNLDNAAKAIKENPGVVIEVQGHTSKTGGFKHNMTLSDRRAVAVKKYLANGSGSTNLTARGYGWTRPIASNDTEEGRANNRRVELSVDGEPQQPLNSK
NODE_17368_length_3342_cov_272.181	fig|135618.10.peg.336	peg	NODE_17368_length_3342_cov_272.181_91_747	91	747	+	Permease of the drug/metabolite transporter (DMT) superfamily		FIG00846773	idu(1);Queuosine-Archaeosine_Biosynthesis	atgcttggcttaacttttgctctgcttcttggttttatctttgcgcaaacacatatcagcttccatcatgaagttacatggcgaggttttgcggtgcgtattgccattgcattagcgctttttgtcgttggcttttatcgactggtcagtgctatacgaggcgtgcctattaaaaagcccaaaaaaataattaaccgaaaactgctggactttatgaaggactggttcagttcgcattttccaaaaagttcaaaactctttggtaatcagggtgaattatccaattcacaactcgttattcgttgggggttgctcggcttttattgcggtgggctacaccctaagatttttccgatcgttatcgctgctggccaccaaacacttcttgtctcaagcgtt…	MLGLTFALLLGFIFAQTHISFHHEVTWRGFAVRIAIALALFVVGFYRLVSAIRGVPIKKPKKIINRKLLDFMKDWFSSHFPKSSKLFGNQGELSNSQLVIRWGLLGFYCGGLHPKIFPIVIAAGHQTLLVSSVDTRIIGLVIFLALAMIPGFVPAIMETIHPGIAVRAREGFENFMKRYGQHIAVVLILTVAVIVSLNAKNNMPKWNSEATITLEKNH
NODE_17368_length_3342_cov_272.181	fig|135618.10.peg.337	peg	NODE_17368_length_3342_cov_272.181_2819_843	2819	843	-	sensory box histidine kinase/response regulator				atgaacaaagctctggtctggcccaatctatttgcaattccaacagtagaatctttagttaatggctatgcactttgtgatattgcaacattaaaaatcatctattgtaaccccacttttatagaatggattggcatagaagatacgaatattcatctggatgaagtcattacctcattaaataagaatattttactcaaacgtattgatttacgcggctattacagcttaacaataaaaacagatcctactgttataagatcacgaccactcatagagatcacctttaagaaaaccaactggcaaggaattacttacatcgttgctcatgcttttgatatgagtcaactgattgagaaagacatgcttattgccagtcaattaaaaattattgcagaa…	MNKALVWPNLFAIPTVESLVNGYALCDIATLKIIYCNPTFIEWIGIEDTNIHLDEVITSLNKNILLKRIDLRGYYSLTIKTDPTVIRSRPLIEITFKKTNWQGITYIVAHAFDMSQLIEKDMLIASQLKIIAESNQAKDSFFATMSHEIRTPMNAIMGFANLLQTQIELPSQKEKLQKIILSSKHLLSIINDILDLSKIAANHFELEENTFIVSTLLNHVSSILTNQLVSKGITFVEEIDLYLDTVPVVGDSLRLRQILINLINNAIKFTEHGSITLRAKMIDESPDKLTLRFEVQDTGIGIVEAQQAKIFGAFAQAESSTARKYGGTGLGLAITKQLVTMMGGEIGVISALGQGSTFWFTVVFKLGEADDLTSLDTISLPKTGLCKGAHILLVEDNQI…
NODE_17368_length_3342_cov_272.181	fig|135618.10.peg.338	peg	NODE_17368_length_3342_cov_272.181_3196_2834	3196	2834	-	Cyanoglobin; Hemoglobin-like protein HbN			idu(1);Bacterial_hemoglobins	atggtttcgctatacgataaatacgggggattttccaccgtcagcaaattagttcatactttttataaaaaagtcggtgagtctgaaagtttagcgccctattttgtaggcgtaaacctcgaacaactcatggatcatcaaaataagtttttttccgatattttaggcggcccggttaaatacacaggtgctcatttaaaagatattcatgcccgactaaatattacaaacgaagctttttttgagatagccgaattacttgcagaaaccttggaggatatgggtgttgaatcgacagacattgaaactattctgggaattgttgcgggagtaaagcctgacatagttacttttaaaggttaa	MVSLYDKYGGFSTVSKLVHTFYKKVGESESLAPYFVGVNLEQLMDHQNKFFSDILGGPVKYTGAHLKDIHARLNITNEAFFEIAELLAETLEDMGVESTDIETILGIVAGVKPDIVTFKG
NODE_1747_length_14126_cov_314.615	fig|135618.10.peg.339	peg	NODE_1747_length_14126_cov_314.615_82_1083	82	1083	+	Phosphate regulon sensor protein PhoR (SphS) (EC 2.7.13.3)		FIG00073301	isu;High_affinity_phosphate_transporter_and_control_of_PHO_regulon icw(1);Phosphate_metabolism isu;PhoR-PhoB_two-component_regulatory_system	atggttgaccaatttcgacaatcgaccgaagcgttacctgatgccgctatcgttttaggcataaatgatgaaattgactgggccaacaaagcagcaagagacgtttttggcttgcatcagtctgacaagggccaacgaatccccaaccttattcgttttccagattttattcgctatctcaaattaagaaattacaaagactccgtcattttaccttcacctgtcgataaccgtattatcctcgaagttcgtgttattccttatggagcagggcttcgactcctccttgcgcaagacattacccagcttaaaaagatggagcgtatgcgtaaagactttgtggccaatgtatcccacgaactgagaacaccattaaccgttttaaaaggatatttggaa…	MVDQFRQSTEALPDAAIVLGINDEIDWANKAARDVFGLHQSDKGQRIPNLIRFPDFIRYLKLRNYKDSVILPSPVDNRIILEVRVIPYGAGLRLLLAQDITQLKKMERMRKDFVANVSHELRTPLTVLKGYLETLQDLDDEQSPLLTNSFKQMLGQTERMQHLVDDLLLLTKLETQQKKTHCVDVPALLSQVCAESDVLGNTPKRIQLTLKSSAHIMGEEQELRSAFTNLVVNALKYSKADSLVKVRWFQEQGFITLAIEDNGEGIPKADIPRVTERFYRVETKRLIKVNGTGLGLAIVKHVLMRHEAHLVITSELHKGSCFSCHFPVKRICN
NODE_1747_length_14126_cov_314.615	fig|135618.10.peg.340	peg	NODE_1747_length_14126_cov_314.615_1231_1899	1231	1899	+	Methyl-accepting chemotaxis protein				atgaaatcacaaataaacacgcaaattcgtctcatggcaaccgccattttttttgtacttcttaccggcttaagttcattgtatcttatggattcggttcaacgtgaagaagataaagccagccaaacacaacaaaaactcttagtggcggcactcacccttgaagaagcacacacccattttaaaatgcaaattcaagaatggaaaaacctactactacgcggcaagaatagttcagattatcaaacctactttaccaactttaatgctcaaactgatcaagttcaacaacgccttacctctgtaagttctgcttttgaaggtgaatctcttaatcaacttaaatcactaactgacagccataaaaaattagtagaaacctatttaaatacattaagc…	MKSQINTQIRLMATAIFFVLLTGLSSLYLMDSVQREEDKASQTQQKLLVAALTLEEAHTHFKMQIQEWKNLLLRGKNSSDYQTYFTNFNAQTDQVQQRLTSVSSAFEGESLNQLKSLTDSHKKLVETYLNTLSSIKVDTPAHVNDIDNSVRGLDRPLDKIFPELTNQLSLDVQNEMRSNNQDHAKSHQKHVWWISICVASSMFFIIFSFWIGIRATTDKSRV
NODE_1747_length_14126_cov_314.615	fig|135618.10.peg.341	peg	NODE_1747_length_14126_cov_314.615_1905_3488	1905	3488	+	Sodium-dependent phosphate transporter			isu;Phosphate_metabolism isu;NhaA,_NhaD_and_Sodium-dependent_phosphate_transporters	atggaaatcacgctcaatattctttgtggtttaggccttttttttattggcattgctaatgttagtagtagcctcaaaagcttaacaggctccacttttcgtcgcttaatggctaaagccggcggcaacccattcgcagcggcggccaccggcactctggctggcgccctgttgcaaagctctaatgcggtaacctttatcattattggcctcatcaacactaaagctattgacgtaaagcgtggcctccccatactcatttgggcaaacgtcgggacctctgccctcgtcctactagcgtcgatgaacttgaggctggttgcgctttttcttttagcagcaacaggcttcgctctgcatcttagtaacgaaaagtcgcgctatcgctattttttaacg…	MEITLNILCGLGLFFIGIANVSSSLKSLTGSTFRRLMAKAGGNPFAAAATGTLAGALLQSSNAVTFIIIGLINTKAIDVKRGLPILIWANVGTSALVLLASMNLRLVALFLLAATGFALHLSNEKSRYRYFLTGMMGLGLLLMGADLIKVGAKPLQDIDDFRTLITFGVQWPFLSIIIGLILAIFTQSTSTVAVAAIGMTQSGLFGLDQTLLLVYGANIGSGISTALMAANLSGTGRQIAYSQCFFKVIGSLLLILLFFLETTYPWPLVKAGIIHIDSSLGKEIAFAYLFMQLAGVVGTFLVSGPLINICQRLSPPTAHEELSSPKYLYDQALEDPSTAIELAELEVNDILERIPELLPYDDATLDNLSRQTLLDASLTVIKETNAFLSEMLDYQPAIE…
NODE_1747_length_14126_cov_314.615	fig|135618.10.peg.342	peg	NODE_1747_length_14126_cov_314.615_3942_3502	3942	3502	-	Universal stress protein family COG0589		FIG00012157	ff	atgagcgactatcaacacgttttactggccatcgatttttctgagcaaagtctttatatcgcagacaaagcgaagtcgttggccgataaatatcaggctaaattaagcattatccatgtgttagataatattccaatgccggataccaattatgggatggtgatcccgctagatcaagcatttggtgatggtttgctaaatgcggagaaagaaaaacttattaggattgctgattatttggcggttgctttagaaaataggtggctgatttggggcgttcctaagcaggaaattattaacattgcttcacaagaaagtgttgatttgattgtcgttggatcacatggccgacatggcttagcgttattactcggctcaacggcgaatagtattttacac…	MSDYQHVLLAIDFSEQSLYIADKAKSLADKYQAKLSIIHVLDNIPMPDTNYGMVIPLDQAFGDGLLNAEKEKLIRIADYLAVALENRWLIWGVPKQEIINIASQESVDLIVVGSHGRHGLALLLGSTANSILHHTKCDVIAIRLQD
NODE_1747_length_14126_cov_314.615	fig|135618.10.peg.343	peg	NODE_1747_length_14126_cov_314.615_4146_7643	4146	7643	+	DNA polymerase III alpha subunit (EC 2.7.7.7)		FIG00008411	ff	atgcaaccagcatttattcatttaagacttcatactgagttttccctagttgatggcattgtaaaaataaaaccacttattaaacgcttggctgatttaaacatgcctgcgattgcagtgactgaccatgccaatctgttctcactggtcaaattttataaagctgccttaggccaaggtgttaaacccattagcggagcagatgttttaatttttaacccagatgacccgaccaatccttatcaccttaccttattggtcaataatcacgaaggctatattaccctcaccgagttaatttcaaaagcttatcaggagggccaacatcttggtgtccctatgctcaagcaagaatggctagtagccaatcatggtggcttaattgcgctgtcaggcgca…	MQPAFIHLRLHTEFSLVDGIVKIKPLIKRLADLNMPAIAVTDHANLFSLVKFYKAALGQGVKPISGADVLIFNPDDPTNPYHLTLLVNNHEGYITLTELISKAYQEGQHLGVPMLKQEWLVANHGGLIALSGAMSGDIGKALLAEKPDEAKRLAAQWGALFKDRFYLELQRVGKPDEERYIAAAIDLALVIDLPVVATNDVRFIHQKDFAAHEVRVCINQGRVLDDSRRPKDYTDQQYLRSTEEMLALFADIPEALTNTVEIAKRCNLQLTLGENFLPDFPVPEGMNLGEFMAEEAMKGLLDRLNHYPAVGKGTDQENRQIYYDRLDFELKMITQMGFPGYFMIVADFIQWAKNNLIPVGPGRGSGAGSLVAYALKITDLDPIEFDLLFERFLNPERVS…
NODE_1747_length_14126_cov_314.615	fig|135618.10.peg.344	peg	NODE_1747_length_14126_cov_314.615_10101_7687	10101	7687	-	Ribonuclease E (EC 3.1.26.12)		FIG00000913	isu;RNA_processing_and_degradation,_bacterial icw(1);Ribosome_biogenesis_bacterial	atgaaaagaatgcttatcaacgctacgcaggctgaagaactgcgagtcgctttggtagacggtcaaaaactttatgattttgacattgaaatcccttcaaaagagcaaaaaaagtccaacatttacaaaggtattattacccgagttgaaccaagtctggaagccgcctttattaattatggcgctgaaaaacatggtttcttgcccttcaaagaaatctcaccgctctacagacaagcggtagagggtggtgaagagggtcgtaaaccagctataaaagatatgatcaaggaaggtcaggaaattatcgttcaaattgaaaaagaagaacgtggcaataaaggcgcagctttaacgacttatattagtctagcaggtacttacttagtattaatgcct…	MKRMLINATQAEELRVALVDGQKLYDFDIEIPSKEQKKSNIYKGIITRVEPSLEAAFINYGAEKHGFLPFKEISPLYRQAVEGGEEGRKPAIKDMIKEGQEIIVQIEKEERGNKGAALTTYISLAGTYLVLMPNNPKAGGISRRIEGETRSDLREVMASLEIPETMGLIVRTAGCGKNAEELQWDLNYLLQLWEAIERSSTEQKAPFLVFQESNVIIRALRDHLRGNIDEILIDNEESFKLVQDFLKEVMPHFLPKAKLYQDAVPLFSRYQIESQIEVAYCREVSLPSGGSLVIDHTEALTSVDINSARATKGSDIEETALNTNLEAADEIARQLRLRDLGGLFVIDFIDMLSNKNQRTVENHLRDALKIDRARIQTSRISRFGLLEMSRQRMRPSLGD…
NODE_1747_length_14126_cov_314.615	fig|135618.10.peg.345	peg	NODE_1747_length_14126_cov_314.615_10600_11556	10600	11556	+	Ribosomal large subunit pseudouridine synthase C (EC 4.2.1.70)		FIG00696679	isu;Ribosome_biogenesis_bacterial isu;RNA_pseudouridine_syntheses	atgactatagaagaaaaccaaacacctcacgttatttatgtcgaaattaatgaagacaattgcgatcaacgcttagataatttcctaattgcccgcttaaagggagtccctaaaagtcggatatatcgaatcgttagaaaaggcgaagtcagagttaacaagggccgagtcgatgttaaataccgattagctcccggcgacatcgttagaataccgcccataagagttgctgaacgcagtgaagaatcctttgtaccccaaggtttacaagcggctttgcaacaaggtattttatttgaagatgatggcttcatagttattaataaaccggctggctttgctgttcatggcggcagtggggtaagctctggaattatagaaggcctacgcctacttaga…	MTIEENQTPHVIYVEINEDNCDQRLDNFLIARLKGVPKSRIYRIVRKGEVRVNKGRVDVKYRLAPGDIVRIPPIRVAERSEESFVPQGLQAALQQGILFEDDGFIVINKPAGFAVHGGSGVSSGIIEGLRLLRPEARFLELVHRLDKDTSGCLLIAKKRSALRKLQELFRNSQIQKTYQALLAGQWARKKLIVTAPLLKNVSKGGERIVVISPSGKAAETLFKRLQLYRNATLVEASPKTGRTHQIRVHAASLGHPIVGDDRYGADETNKLFKNKGYKRMFLHAETLRFLHPVSEEPMYITAPLPPQLANLLTHEEPI
NODE_1747_length_14126_cov_314.615	fig|135618.10.peg.346	peg	NODE_1747_length_14126_cov_314.615_11540_12187	11540	12187	+	Similar to phosphoglycolate phosphatase, clustered with ribosomal large subunit pseudouridine synthase C		FIG00133087	ff	atgaagaaccgatttgatctactgatttttgactgggatggcactctcgttaattcaataggctggattattcgttgcctgcaagctgcggcattggaacacaacatagctattcctgacgttgttaccacaaagagtgtcattggtttaagcacccccaatgccataaaaacattatttccggatgctgataaaaatacgcaagcacatttactgagtagctataggcaacaattttcttccaaaaaaatcagccaggatgacttattccctggcgtttatcagatgttagtacaactcaaagcaaccggctatcaactggccgttgcaacgggaaaatcaagagcagaattgcaggaagaactacaagaaaccaacactgaacatcttttttgcatt…	MKNRFDLLIFDWDGTLVNSIGWIIRCLQAAALEHNIAIPDVVTTKSVIGLSTPNAIKTLFPDADKNTQAHLLSSYRQQFSSKKISQDDLFPGVYQMLVQLKATGYQLAVATGKSRAELQEELQETNTEHLFCITRCADETASKPDPTMLHEILKHTNIIKERALMIGDTQHDLLMAINTPISAIAVTCGAQSADVLKLYNPLMCLQEPTELLNFI
NODE_1747_length_14126_cov_314.615	fig|135618.10.peg.347	peg	NODE_1747_length_14126_cov_314.615_12201_13178	12201	13178	+	Periplasmic serine proteases (ClpP class)		FIG00452687	ff	atggaaaatcaacaagaccattctgctaacaatgtaaaaagcaatgacgccaactgggaaagaggggttatagaaaagctggctttagcctcaataaccgaacaaacaaaaacaaggcgctggggtattttctttaaatccttaatgtttgtttatttgtttgccatatttggcatagccatttatccaaaaatcaaacagtccgtcagcaacgatggcaaatatcacaccgccgtcatcgatgtagtgggtgttatcgccgaggataaagatgctaatgccgccactattattgaaagtctaagagaagccgttaaggatgaatacactaagggtattattttgcactccaactcaccgggtggcagtcctgtgcaatcagcttatgtctttgcagaa…	MENQQDHSANNVKSNDANWERGVIEKLALASITEQTKTRRWGIFFKSLMFVYLFAIFGIAIYPKIKQSVSNDGKYHTAVIDVVGVIAEDKDANAATIIESLREAVKDEYTKGIILHSNSPGGSPVQSAYVFAEIRKLKKEHPDLPIYAVVSDICASGCYYIASASDKIFVNQSSLIGSIGVIMDGFGFVDIMQKMGIERRLLTAGAHKAMLDPFSPPKADETQFMQTLLDQVHQQFISAVKTGRGDRLKETPDMFSGLVWTGEASVKLGVADEFGNDDYVAKNIIGAEKLVNYTEQGTLLDKLAGKLGTSFGKAISSLLLNPSLR
NODE_1747_length_14126_cov_314.615	fig|135618.10.peg.348	peg	NODE_1747_length_14126_cov_314.615_13295_13933	13295	13933	+	Methyltransferase, UbiE/COQ5 family				atgagtcgcttagttggggaagccataagcacctatccaccctcagttgaaccgctgcaagttgttgaactggggggtggcacgggcatcaccaccttggctattttgtcatcgcaagtcaaccttcacgttttcagtgtcgataatgaacccatcatgcaagaacaagccaaacaacacttgcaacaatggacaactgaaaagcgcttagacttttgtgctgatgatgcgctcactgcgctacaacaactacctgacaatagcattgacatcattgcatctgcctacacactgcataattttattaatcattatcgcgcgcaggttattactgaaatttttcgtgttcttaaacccaagggacgatttattaatggcgatcgttatgccttaaatgac…	MSRLVGEAISTYPPSVEPLQVVELGGGTGITTLAILSSQVNLHVFSVDNEPIMQEQAKQHLQQWTTEKRLDFCADDALTALQQLPDNSIDIIASAYTLHNFINHYRAQVITEIFRVLKPKGRFINGDRYALNDIRQHTRAVQEEISDYFNVLTPMNRNDLLEQWLVHLFNDESQDHVMRENSALEQLKVCGFTDIQLSHRITVNALVTATKP
NODE_19354_length_3095_cov_265.051	fig|135618.10.peg.349	peg	NODE_19354_length_3095_cov_265.051_52_1233	52	1233	+	hypothetical protein				atgctcaatgctgtgcaagcagaaacagtgcctactgaatcgatagaagaactttctggaaaagatgccagcttggtcgttattgagcctgagtctgatggattaatttcagaaatttctggagaagatgtgtccagttggctaggtcttcaaccttatggcgtcgtaatgggcggctgggctgcgggtggctataactataataccgaaaatccgcaacagggtaataatggtccggtttctatgaccgatcaaagcggtgccgttaacttatatcaaatggatttttttatagaaaaagctattgctaaaggggttgcttgggatataggtggccgtttcgattatatgttcggtaccgatactcgttatacacaagctgcaggcaattgggacgct…	MLNAVQAETVPTESIEELSGKDASLVVIEPESDGLISEISGEDVSSWLGLQPYGVVMGGWAAGGYNYNTENPQQGNNGPVSMTDQSGAVNLYQMDFFIEKAIAKGVAWDIGGRFDYMFGTDTRYTQAAGNWDASLMSKNNYYNMAMPQAYAEIFAPIGHGLSAKFGHFYTIIGYESVPSGPNFFSSHSYSFKSSPFTTTGALFNYAINQEWGLNFGAVTGPDNFNSQSGAWSQMSGLTWNNVRTGTTAIFSIMSGNVYEDKSSEQVYYSAILQQAFGKWTYVLEHDRGTQQNAISQGQTAEWYSIVNYLTYQTTETTGLGVRGEWFNDVNGFRYDKGAANFYQVTVGLNWKPKHWLMIRPEVRYDWSQAQIAAFDNGQRSDQILLGFDTLIQF
NODE_19354_length_3095_cov_265.051	fig|135618.10.peg.350	peg	NODE_19354_length_3095_cov_265.051_1422_2168	1422	2168	+	hypothetical protein				atggataaacgagtaaaaatagttctagttgtattaagtttgatacccatcaaagtaaccttggcgggaggtcctagcggtcctcaagaaaatattattcaggattctggcagttgggagcaagtcgtcgttgaggggagtcttggtattgttgatccgagtcttgatagggcgcgtgtatggttagaagctcaatcgcgtacggataataactttaccaatgaatatcaaggcatggcaagggtaggcctagggtattcgttgactgatcgctcaactatttgggcgggctacacctatttgccgacacaaaatataacggctgcgacacccgatgcaaaatttaaaggtcaacaagatgccttttctgcttttcgctatgttatgcctacgaaattt…	MDKRVKIVLVVLSLIPIKVTLAGGPSGPQENIIQDSGSWEQVVVEGSLGIVDPSLDRARVWLEAQSRTDNNFTNEYQGMARVGLGYSLTDRSTIWAGYTYLPTQNITAATPDAKFKGQQDAFSAFRYVMPTKFGTFSFRTMFEANFMPYNNNAVRYRPRQMVKFMHPMEFEPRLSLISWDEFFLRANTTPTGGQSGFDQNRAFVGVGWTFNKNFRAEGGYLNQYLQGYNYNATAVMHHLVMASLFVNF
NODE_19354_length_3095_cov_265.051	fig|135618.10.peg.351	peg	NODE_19354_length_3095_cov_265.051_2207_2923	2207	2923	+	possible Bacterial Ig-like domain (group 1)				atgaagactttaaagtattttaaacaacccgcgacctgttcattcgtaatagcgctagcgttatctttggtggcctgtaccagcacaaatacacttgcacccaaagccgaagccaccttatcaaaagcagagttagctaagtttgcttataaagtaggagataaggggcctgcgggtggctggattttttttgttgattactttaatgagtatccaagctttgattatttagaggcagctcccaatgcaatcagttctggcattgtgtgggccacctcaacagtcacctgttatgacgctgatgataaggctacccattgtcaggcgggtagtgtgtatcccaatgctgaccgtgataaaaaccaacagcgtgcgaatgcggttggcatgggcgaggct…	MKTLKYFKQPATCSFVIALALSLVACTSTNTLAPKAEATLSKAELAKFAYKVGDKGPAGGWIFFVDYFNEYPSFDYLEAAPNAISSGIVWATSTVTCYDADDKATHCQAGSVYPNADRDKNQQRANAVGMGEANTKVIIARHDAGSVPRANYAAGLADSYSSKVGSVTFDDWFLPSAEEEKLMYSNLEQAGVVQFPAYDAWSSTEVEDDSVWYPEYFSAMRTGANKFFANSVRAVRAF
NODE_199_length_46410_cov_335.889	fig|135618.10.peg.352	peg	NODE_199_length_46410_cov_335.889_2111_207	2111	207	-	hypothetical protein				atgtataaatccttaataaatcacctcttaaaactccaatccaaacaagttccagcgacagggcttggtttatttcgtattttttacggactggtgactttacaagaaattttctttctactctatttcaaccatttaatttttgaccctataccctacatagatgtcgaattcccgatgattccatttttcctatgtttatggggaattattgccagttttattgtaatcggctatcgctatcaatttgcagtgttatgcaactatattttatggattattttcgttaatttcacgaccatgcagcgtgattttgacggtggatttgattcattcatgataggcgccggattttttcttctgtttatacccgccgatagagctttttcaatagaccaa…	MYKSLINHLLKLQSKQVPATGLGLFRIFYGLVTLQEIFFLLYFNHLIFDPIPYIDVEFPMIPFFLCLWGIIASFIVIGYRYQFAVLCNYILWIIFVNFTTMQRDFDGGFDSFMIGAGFFLLFIPADRAFSIDQLRHKLSNPFKHYSTYPKPTTSQLTYHLPVLICLGFLYFDSAIHKLFAEHWRNGLGSWLPSTQPYYVSAIDMSFLLNNELLEKIIGYTILVFQFTFIFLFTKPRLRVIYLIVGLGLHLGITLSLNIYPFGMGMVIFYLLLVPFSWWRAIGQRLSAKQASLTVFYDQQCPLCNRTVLILNHFDLFNCIDFKNAQEHAANYSALNKINPSTLLLDLYALDSSNRIYAGVNTYIQILKKMRYLYPIGLILSLPGLHTLVVKRYRAIADSR…
NODE_199_length_46410_cov_335.889	fig|135618.10.peg.353	peg	NODE_199_length_46410_cov_335.889_2376_2245	2376	2245	-	hypothetical protein				atgggatttattttagatctgactgaaacattaaaaacaccagctggcatggttggtgctgttgttgttattgctgctgtatacgcacttttgaaatgggtatttgctgagcatccagacgacgaaaaataa	MGFILDLTETLKTPAGMVGAVVVIAAVYALLKWVFAEHPDDEK
NODE_199_length_46410_cov_335.889	fig|135618.10.peg.354	peg	NODE_199_length_46410_cov_335.889_2607_2993	2607	2993	+	hypothetical protein				atgaaaaaatacgttaaaatattaccgttggcagcacttttttttgcattttcagcaaatgctgaggtggaattaaaaaataattctgaagttttgggcaaatggaagctttatgctgaagcgactaagttagatggtgaacagaaacccgttacaattgaatgggattttaaggataatgggattctaaagcaaacggcgacagattctgttggtaggaccaaagaaataaaaatagacattaaatacgctattgaaaatggcgatattaaaaaacagacaaaacctgggcaagaaaaatacgagtcatgcggtgtagttgaaaaagaaggctctaaaatgattttgaaatgtccatttttgtactattttcttacaaaaatataa	MKKYVKILPLAALFFAFSANAEVELKNNSEVLGKWKLYAEATKLDGEQKPVTIEWDFKDNGILKQTATDSVGRTKEIKIDIKYAIENGDIKKQTKPGQEKYESCGVVEKEGSKMILKCPFLYYFLTKI
NODE_199_length_46410_cov_335.889	fig|135618.10.peg.355	peg	NODE_199_length_46410_cov_335.889_3041_3442	3041	3442	+	hypothetical protein				atgatttttgtggcgctctggttttatcagacagcagtaaaagcaaatgtgagtaatgttttaatgtgggttgccattggcgcagtcggattctttattcttcagttactgctggttaacttgaatatctatatcttagagtcatttagagcaaatgaaggcggcgctgtgtatgaggcagttcaaggtgcagatagaaaaaatgagggagacttcctgggttttgcaggcattttaaaatcactttatttggaagtttcgccttcagtaattggttttttagcgattgcagtggcgcgtttaaaattcttaactaaagaaggtttctcagttggaaatttatttagcggccttaaagaaatgtttttgaatataaaacaaagttttaaagaacctgaa…	MIFVALWFYQTAVKANVSNVLMWVAIGAVGFFILQLLLVNLNIYILESFRANEGGAVYEAVQGADRKNEGDFLGFAGILKSLYLEVSPSVIGFLAIAVARLKFLTKEGFSVGNLFSGLKEMFLNIKQSFKEPE
NODE_199_length_46410_cov_335.889	fig|135618.10.peg.356	peg	NODE_199_length_46410_cov_335.889_3736_3551	3736	3551	-	hypothetical protein				atgtcaaaaccaacgattactcaagtatttaaaagtgttctagctgcttttataggagtacaaagtgatactaatagaaaagaagcgttcgaaaacggctccctttcatcttatataattgcaggtttaattgttaccattttgtttgttgccgccatcatctttctggtatcaactattgtatag	MSKPTITQVFKSVLAAFIGVQSDTNRKEAFENGSLSSYIIAGLIVTILFVAAIIFLVSTIV
NODE_199_length_46410_cov_335.889	fig|135618.10.peg.357	peg	NODE_199_length_46410_cov_335.889_3833_7513	3833	7513	+	5-methyltetrahydrofolate--homocysteine methyltransferase (EC 2.1.1.13)		FIG00000672	isu;Methionine_Biosynthesis	atgagtaaaacagaattattaaaacagcagttatcccaaagaatcttgtttcttgatggcgctatgggcacgatgatccaaagctataaactagaagaaaaagattatcgtggtgagcgttttgctcagtgggatgtggatctaaaaggtaataatgatttattgtcaataacccaaccggatatcattaaagccatacattgtgcttattttgaggcgggttctgatattgttgaaacgaatacattcaattccactagtatttccatgtcagattacggtatggaagcattggcttatgagcttaatgtcgcggccgcacgggttgccaaacaagcagcggctgaatatactgcaaaaacacctgataaacctcgattcgtagcgggtgttttaggt…	MSKTELLKQQLSQRILFLDGAMGTMIQSYKLEEKDYRGERFAQWDVDLKGNNDLLSITQPDIIKAIHCAYFEAGSDIVETNTFNSTSISMSDYGMEALAYELNVAAARVAKQAAAEYTAKTPDKPRFVAGVLGPTARTASMSPDVNDPGFRNVFFDDLVEAYTEATLGLIEGGADIIMIETIFDTLNAKAAIFAVEQVFENRGAKLPVMISGTITDASGRTLSGQTVEAFWNSLKHIAPLSFGFNCALGATELRQYIAELSGLADTHVSAHPNAGLPNEFGEYDETPEQMANELADWAKNGYLNIIGGCCGTSPATIKAIADAVQKHSPRIIPEIEKKCRLAGLEPMSIGADSLFVNVGERTNVTGSAAFKRLIIEGDFETALDVAKQQVENGAQIIDI…
NODE_199_length_46410_cov_335.889	fig|135618.10.peg.358	peg	NODE_199_length_46410_cov_335.889_7588_7848	7588	7848	+	Thiol-disulfide isomerase and thioredoxin				atgtcactgtataaattattgttattggggacatccggttgtcatctttgtgagcaagctgaagaaattatggaggcttataggcagagtgatgacaaatggataattgagattgtagatattgctgagcaggagcagtggcaagccttatacgctacacgcataccggttttatattcacaagaaacgggttcagcgttgggatggccatttgacttgttgcagctaacacactttatcgatgaattgtgcctagcgtaa	MSLYKLLLLGTSGCHLCEQAEEIMEAYRQSDDKWIIEIVDIAEQEQWQALYATRIPVLYSQETGSALGWPFDLLQLTHFIDELCLA
NODE_199_length_46410_cov_335.889	fig|135618.10.peg.359	peg	NODE_199_length_46410_cov_335.889_7966_8919	7966	8919	+	Metal transporter, ZIP family		FIG01321637	ff	atgatgacagtcacaactagaacactatcaaaaatacagtatttttttgaaactaaagtagatcaaataaaagataatgaaaattatctaaagttgttggcaatgccgccgcttaatcgttgggcgacgatagcgggcatgtttttattatcccagttgtttgtttttgctgttttatatcttatatttggcaaaacggtcgttgttggtttttttgccagtatattagctggcttggcaacgggtattggtgcgctacccgccttatttttcaagaatatttctcgtaatttattcaatagcatgttgggtgcggcggcgggcgtaatgctagcagcgacagctttttcgttattggtgcctgggatgacctatgggaatttaatctggccaggtaaa…	MMTVTTRTLSKIQYFFETKVDQIKDNENYLKLLAMPPLNRWATIAGMFLLSQLFVFAVLYLIFGKTVVVGFFASILAGLATGIGALPALFFKNISRNLFNSMLGAAAGVMLAATAFSLLVPGMTYGNLIWPGKGIYIVSMGMLMGAAFLHYADRQLPHVHFDSISDVQLSSLKKVWLFIIAITIHNFPEGMSVGVSFGSGEMKNGVVLAIAIALQNIPEGLAVALPLVGLGYNKWKAVGIATLTGLVEPIGGLLGITMVTVFQPILPIAMGFAAGAMLFVISEEIIPETHSNGRSRYATFALMIGFIIMMVLDNLLG
NODE_199_length_46410_cov_335.889	fig|135618.10.peg.360	peg	NODE_199_length_46410_cov_335.889_9043_9747	9043	9747	+	Probable transmembrane protein				atggataatcttcaaagtcatttggaacgcgttttaagttcactacatagtgtcaatgtatctggtttatttcatagttcagtagagcgctttttatcgttactgacaataacagatgttaccgaattatcaacaaccgcaatggccagttttgccttgattgccgctgccgagatgggcgataaaagtcagcttgtttgcatggtcttagcttcaaagcatagagctatgccggttttattgggtgctattggagcctttgcactattaaataccttggcggttgtttttggtgtcgcgattgctagttggttgccagacactgttgtcgcattaacggttgggttgttgtttgctgcttttggcgttcattcattgcgttggcaaaaggaagatgag…	MDNLQSHLERVLSSLHSVNVSGLFHSSVERFLSLLTITDVTELSTTAMASFALIAAAEMGDKSQLVCMVLASKHRAMPVLLGAIGAFALLNTLAVVFGVAIASWLPDTVVALTVGLLFAAFGVHSLRWQKEDENDVIKEKSGHGIFFTTFLLITVAEFGDKTQLAVVALSSTAAPLAVWLGSTFALGLTTALGILAGRTVLQKISLVWLHKISGSIFLALSGVAFYRAYMSDGL
NODE_199_length_46410_cov_335.889	fig|135618.10.peg.361	peg	NODE_199_length_46410_cov_335.889_9995_10513	9995	10513	+	hypothetical protein				atggataaactaacagcactctctttaagtattggtggattggccggcgttgcgacatttttggcagtagggcctgctagcggtgttttttttatatgggcggcaacaattgcatgggcagcttacttttttctaggagccaccaaagaagccttaattaacacaatcgtttgtggaattttcggcgtattcatggcgtggtttaccgcaatattattaacgaatattccgcctactgctgttcttggtttccctttgatggctgcaattactgtggctattgcagtagttgttatgtgtcttgctgccaatattccacagttagcgacaattccagctagtgtgcttgggtattcatcaacctttgcttatttattgcaaacacctgataaattgact…	MDKLTALSLSIGGLAGVATFLAVGPASGVFFIWAATIAWAAYFFLGATKEALINTIVCGIFGVFMAWFTAILLTNIPPTAVLGFPLMAAITVAIAVVVMCLAANIPQLATIPASVLGYSSTFAYLLQTPDKLTPEVLLGVSLSNPLIVISISIVVGTYFGQWSAQLSGKLTK
NODE_199_length_46410_cov_335.889	fig|135618.10.peg.362	peg	NODE_199_length_46410_cov_335.889_12129_10606	12129	10606	-	Adenylate cyclase (EC 4.6.1.1)		FIG00001294	isu;cAMP_signaling_in_bacteria	atgtccttacaatttgactttcctacaaatttaaccgctgaaaagtttattgaaaaactaagcgaaaaagcgacgattgagttaaccgcaagacaatacgttttaatgacttattatgacagtttcgattggcgcctctttaaaagcggcctaacgtgtgaatttaatcggtcaaagtcggcatcaacgttactggttagacacattgaaaataacttaattattgccagtgacgaactaacagacatccccgcatttagtcaccaaataccttcagaaagcctttctaatactctaaatcctttattagaaatgcgtgctttgttacccatgtgtaatcttgattatgaaaatatttatctaaacatcattaaccaagataaaaaaacattgcttcgt…	MSLQFDFPTNLTAEKFIEKLSEKATIELTARQYVLMTYYDSFDWRLFKSGLTCEFNRSKSASTLLVRHIENNLIIASDELTDIPAFSHQIPSESLSNTLNPLLEMRALLPMCNLDYENIYLNIINQDKKTLLRLIIQKHDLFNNRLILLPIKGYDKSTEQIITILTTKLGLIPTTKSLLIIALRLQGRKPNDYSSKMNINLDPDMRADIATKYLYSHLLKAIKDNEQGTIADTDSEFLHDFRVAVRRTRAGLNQLKGVLPDKINIDFATFFSWLGQITGPTRDLDVYLLSFTAYKNSLPISIRDDLNPLRELLLNKQKIAQKELAKKLRSAKYLTKISEWEQFLKIQAVIKPTEINATLSIKQLADRRILKNYKRIVKEGSLITVDSHCESLHDLRKSC…
NODE_199_length_46410_cov_335.889	fig|135618.10.peg.363	peg	NODE_199_length_46410_cov_335.889_12273_12794	12273	12794	+	Phosphohistidine phosphatase SixA				atgagtagagagctattattgcttaggcatggaaaatcagatcgtgatcttgctgttgatgattttgataggcctttgaaaaaacgaggtaaattttctgttcaacgcgtagcggcgtggcttgtgagtgaacaattggtgcctgattttatctttagttcacccgctaaaagagcgcttgcaacagcaaaaataattcataaaataattgccatagaatccttggttattattcaagataagcgcttatatcaagaaggttatgaacgcttgaaattagtattagcgacttgtcccgtagaaagtaaacgtgttttgttagtagggcataatcccgaactggaagacttacttgtttatttggtggggggctttaatttgcctgataccgacaagttg…	MSRELLLLRHGKSDRDLAVDDFDRPLKKRGKFSVQRVAAWLVSEQLVPDFIFSSPAKRALATAKIIHKIIAIESLVIIQDKRLYQEGYERLKLVLATCPVESKRVLLVGHNPELEDLLVYLVGGFNLPDTDKLLPTATLVRLMMPDDWSHLDSGCATLVSLTLAKSLPVANMD
NODE_199_length_46410_cov_335.889	fig|135618.10.peg.364	peg	NODE_199_length_46410_cov_335.889_12913_13899	12913	13899	+	Phosphate ABC transporter, periplasmic phosphate-binding protein PstS (TC 3.A.1.7.1)		FIG00010508	icw(2);High_affinity_phosphate_transporter_and_control_of_PHO_regulon icw(2);Phosphate_metabolism isu;PhoR-PhoB_two-component_regulatory_system	atgatgaaattttcttttaaaacaaaatcgctgatcgctgccatgggctttgcttctatagcattagttagtggcaatgcaattgctgtacaaacggttgatgcgggtattcctgactatcaaaaagctagtggtgttgcgggcaacttatcaagtgttggatctgatactttagccaatttgatgactatgtgggctgaagaattcaatcgcgaatatcctaatgttaacgtacaaattcaagcagctggctcttcaactgcgccaccagctttgactgaaggcacttcaaatctgggtcctatgagtcgtgagatgaaggatgatgagttagaagcttttgaagataaatatggttacaaaccaacggctgtgcctgttgctattgatgcattggct…	MMKFSFKTKSLIAAMGFASIALVSGNAIAVQTVDAGIPDYQKASGVAGNLSSVGSDTLANLMTMWAEEFNREYPNVNVQIQAAGSSTAPPALTEGTSNLGPMSREMKDDELEAFEDKYGYKPTAVPVAIDALAVMVNKDNPIKGLTIPQVDAIFSSTLKCGHPADIETWGDAGVAAWGSKSIQLYGRNSVSGTYGYFKENALCKGDFKSNVNEQPGSASVVQSVTTSKNGIGYSGMGYTTSGVRMVPLAKKAGDAFVEAKPENALNGTYPLTRYLYVYVNKKPNQPLPPLENEFMKMVLSKAGQQVVIKDGYIPLPAKVVEKVIATLK
NODE_199_length_46410_cov_335.889	fig|135618.10.peg.365	peg	NODE_199_length_46410_cov_335.889_13994_14116	13994	14116	+	hypothetical protein				atgtataaagttaatgcagaaaagaaagcggccaagatttataataaatcttggccgattttttttgtgattgttttatcattgtcacatttcacctgtaaaatttctgcatgcctaaaataa	MYKVNAEKKAAKIYNKSWPIFFVIVLSLSHFTCKISACLK
NODE_199_length_46410_cov_335.889	fig|135618.10.peg.366	peg	NODE_199_length_46410_cov_335.889_14104_16401	14104	16401	+	Phosphate transport system permease protein PstC (TC 3.A.1.7.1)		FIG00018561	isu;High_affinity_phosphate_transporter_and_control_of_PHO_regulon isu;Phosphate_metabolism	atgcctaaaataaacatagaaacaaaatcttactcctctttaacgctgtcatctggcggggttcatgagcgttggcgacttttaaaagatctaattgctcgttatggcgtggtagtaggcgggctaggtgtaattttcgcgatcgcattgatattcttttatttactttatgtggtttaccccttatttgtctcagctacagcgcaatctgttaatcaatatgatgtgcctgagttagcggcaggtaaaacaatgctgttagaaattgaagagcaaaatgaagtggctgctcgattcgcagaaaatggacaagtcatcttttttgcagtggcgacaggaaaaacagttttaactgaaactgtaaagatacctgaaggttcaaaaatcgtgagctttgct…	MPKINIETKSYSSLTLSSGGVHERWRLLKDLIARYGVVVGGLGVIFAIALIFFYLLYVVYPLFVSATAQSVNQYDVPELAAGKTMLLEIEEQNEVAARFAENGQVIFFAVATGKTVLTETVKIPEGSKIVSFAKGSPNNEGAVIYGLSDGKAVVVKHQYKVTYPNNIRLITPSISYPMGETPLIIDETGAPLEKVAVKIGDKASTIVVKTAEWAQSKSKIRLSHFEKAQSLFSDEATVTRTDSVLDYSAENVTDILIDKEERNLYILTNNGQLGLFDIVNKAAPALVYEQHIIEAGQTITSSAFLNGDLSLMVGDSSGLVLQWSKVRDTLNNFAMQKIRAFKVSDKAVVSINTEQRRKGFMTVDADGILGIYHSTSEREMIKEQLVNSKPVVAAISPRA…
NODE_199_length_46410_cov_335.889	fig|135618.10.peg.367	peg	NODE_199_length_46410_cov_335.889_16398_18053	16398	18053	+	Phosphate transport system permease protein PstA (TC 3.A.1.7.1)		FIG00083946	icw(2);High_affinity_phosphate_transporter_and_control_of_PHO_regulon icw(2);Phosphate_metabolism	atgattagattatggtttaaaagtggagtgccttggatctggcttaacgcggcagcggtgagtatcagtattatcatggtagttggtgttttgggattagttactgtgcgtggagtggggcatttctggccctctcaggtgatgcagtttcgatatcaagaagagggcgcccagcctagaacgattattggtgaaaaggttgataccagtattacgccagcattgatggctaaatcgacaggtcatgtaatggctgatggcgaggatacactcgtacaatatttaattaaaaccggtaatcgggatttaacgggtgcagactttatatggatagaggcgcgtaacgttaaagaacagactgaaccgcttgatatgatggtgattgagcgccgagaatgg…	MIRLWFKSGVPWIWLNAAAVSISIIMVVGVLGLVTVRGVGHFWPSQVMQFRYQEEGAQPRTIIGEKVDTSITPALMAKSTGHVMADGEDTLVQYLIKTGNRDLTGADFIWIEARNVKEQTEPLDMMVIERREWGNFYGRLLEVKESGKTIASGKDAWPVLQIKIEEALAVFEEIAHLEKKEIGAINYNLERLRLKQRKLELENRLDDVAKQQIATEIAAYDINYKQYQVQLAELYKKIRRDSLVAETESGSTLKIPLNKVVRAFQPNAMSFVDKVIHYGVKVVEFLSDDPREANTEGGIFPAIFGTVMMVMMMSVIVTPFGVIAAVYLREYAKQGFMTRLIRIAVNNLAGVPSVVYGVFGLGFFVYILGGNIDQLFFPESAPAPVFGTPGLLWASITLA…
NODE_199_length_46410_cov_335.889	fig|135618.10.peg.368	peg	NODE_199_length_46410_cov_335.889_18058_18891	18058	18891	+	Phosphate transport ATP-binding protein PstB (TC 3.A.1.7.1)		FIG00011114	icw(1);High_affinity_phosphate_transporter_and_control_of_PHO_regulon icw(1);Phosphate_metabolism	atgtcagaacaacaagtacgtacacatgcaattgatatgagctctgttttacgctctaaaggcaatcagaacgaaaagaatgaaacctgtataaaggttgaagatttaaaccttttttacggtgaaaagcaggcgttgcataatattaatatggaaatgccgaagaaaaaagtaaccgcctatatcggtcccagtggttgtggtaaatcaaccttattgcgctgcatcaatcggatgaatgatctagttgatatcgccaaaattgacggtaagattttactagatggtgagaatatctatgataagtcggttaatgttgcggcgttacgtagacgtgtaggcatggtttttcaaaaacccaatccgttccctaaatcaatttttgaaaacgttgcttat…	MSEQQVRTHAIDMSSVLRSKGNQNEKNETCIKVEDLNLFYGEKQALHNINMEMPKKKVTAYIGPSGCGKSTLLRCINRMNDLVDIAKIDGKILLDGENIYDKSVNVAALRRRVGMVFQKPNPFPKSIFENVAYGLRIQGINDKRILEEAVENSLRGAALWDEMKDRLNDNALGMSGGQQQRLVIARAIAIEPEVLLLDEPASALDPISTLKIEELINTLKEKYTIVIVTHNMQQAARVSDYTAFMYMGELIEMGATSELFTNPVKKQTEDYITGRYG
NODE_199_length_46410_cov_335.889	fig|135618.10.peg.369	peg	NODE_199_length_46410_cov_335.889_18905_19621	18905	19621	+	Phosphate transport system regulatory protein PhoU		FIG00104848	icw(3);High_affinity_phosphate_transporter_and_control_of_PHO_regulon icw(3);Phosphate_metabolism	atggacaatattaaaattgggcaccatatatctgaaaggtttaattctgaacttgaagatgttcgtaataaactcttaataatgggtggtttggttgaacgtcagatagaacaggcgatagaggcttatgctaccggtaatatggagttggcagagctggttattaagcaagatagcgatgttgatgccatggaattggacattgatcaagcttgtacgcaaatcttagccttaaggcaacctaccgcatttgatcttcggttgttaatgacggtcattaaaatcatccatgaaattgaaagggtaggtgacaaggcagagcggattgccgaaatggcgatacaattagctggtgaagaaagtagaagctctcatcatgaaatggagcatatggcgacc…	MDNIKIGHHISERFNSELEDVRNKLLIMGGLVERQIEQAIEAYATGNMELAELVIKQDSDVDAMELDIDQACTQILALRQPTAFDLRLLMTVIKIIHEIERVGDKAERIAEMAIQLAGEESRSSHHEMEHMATIVKGMFHDALDAFARMTVEDVPAITARDLNVDREYDSIVRQLITRMMEDPRNITRTLDVLWSVRALERIGDHACNICEHLVYMIQGDDVRHLSQEELEKIVKLSR
NODE_199_length_46410_cov_335.889	fig|135618.10.peg.370	peg	NODE_199_length_46410_cov_335.889_20210_19695	20210	19695	-	hypothetical protein				atgaagcgcacacttttatcttcattacttttcatttgttttataacggcaggatgtgatcgaaataaatcaaacacaaaagcacaggaagccctcattataaaatacgcacaatcgacgaccttagaaggaatagttaacaatgataaaggagggataaaatcaggcctactagaagtcactgatgaaaaagatcatgtcattagtcgaacaaatttaaataatagccatttcagcgtcgagatacccgccaataccagcttgcctatcttattgacgttttcatccgaaaaaacaggcgaaaagtatgtttctgtggtcattgacaatacaataacaaaatactttgttaatcctacaacaactgcgattgcaaagtctgccaaaatgatgggcggc…	MKRTLLSSLLFICFITAGCDRNKSNTKAQEALIIKYAQSTTLEGIVNNDKGGIKSGLLEVTDEKDHVISRTNLNNSHFSVEIPANTSLPILLTFSSEKTGEKYVSVVIDNTITKYFVNPTTTAIAKSAKMMGGYTRVNMIRAAEDTVHVPDANKTSTGWRGDPTSQYGGWH
NODE_199_length_46410_cov_335.889	fig|135618.10.peg.371	peg	NODE_199_length_46410_cov_335.889_20703_21965	20703	21965	+	ATP-dependent RNA helicase RhlE		FIG00004345	idu(1);ATP-dependent_RNA_helicases,_bacterial	atgccattttccaaactcggtttatccgatccacttttacgtgctattgctgatgccggttataccacaccctcacctatacaattacaagctattccagctgttttgaatgggcatgatttattagcagccgcccaaacggggacgggtaaaactgcagggtttgcgttacccattttacatcgcttatcgcaacactcctacggcgcgaatcgtccggttagggttttaattttaaccccaacccgtgaattggctgctcaagtgggtgagtcagtaagtaaatatggcgctcatttacatccacgattaaaaactgaggttgtatttggtggcgttaaaattaatccccaaatgatgcgtttaagaggcggtgttgatgttttagttgctacgcca…	MPFSKLGLSDPLLRAIADAGYTTPSPIQLQAIPAVLNGHDLLAAAQTGTGKTAGFALPILHRLSQHSYGANRPVRVLILTPTRELAAQVGESVSKYGAHLHPRLKTEVVFGGVKINPQMMRLRGGVDVLVATPGRLLDLVNQNAVKLDKVETLVLDEADRMLDMGFIRDIRKLIALLPKKRQNLLFSATFSEDIRKLTTGLLINPIKIEVAARNTAAETVEQIAYLCNKATKAELLCHLIKTNDWQQVLVFTSTKHGANRLTEKLNKIGIKAAAIHGNKSQGARTSALSGFKAGEIRVLVATDVAARGIDIALLPHVVNYELPRAPADYVHRIGRTGRAGEEGQAISLVSHDEVASLRMVEKLIGAAIKRDQVPGFEASAVAPPMPPEPPRGPRPVRNS…
NODE_199_length_46410_cov_335.889	fig|135618.10.peg.372	peg	NODE_199_length_46410_cov_335.889_22063_23124	22063	23124	+	Epoxyqueuosine (oQ) reductase QueG		FIG00000517	isu;Queuosine-Archaeosine_Biosynthesis isu;Scaffold_proteins_for_[4Fe-4S]_cluster_assembly_(MRP_family)	atggacaagcttgccctgctaataaaacagtggggcctagcgttgggctttcagcaggtagggattacggatactgatttgtcaggtgcggaagttcatctgcaaaattggttggctaataagtatcatggcgagatggaatatatgcagcgtcatggcttaaaacgaagtcggcctgctttgctacaagagggcaccacccgcgttatttcagtaagaatggactatcaaacagagtccacagtcaatatgaacgaagttttggataacccgacttcggcgtatatttctcgttatgcattaggtcgtgattatcacaaaatgatgcgtaaccgtctgcaaaagttagcggataaaattcagaatgaagcctccttattatctcagatacccgtgttt…	MDKLALLIKQWGLALGFQQVGITDTDLSGAEVHLQNWLANKYHGEMEYMQRHGLKRSRPALLQEGTTRVISVRMDYQTESTVNMNEVLDNPTSAYISRYALGRDYHKMMRNRLQKLADKIQNEASLLSQIPVFNVSMRAFVDSAPVLEKALAEKAGLGWIGKHSNLINRKAGSWFFLGEIFIDLPLPLDEAVSAHCGACTACLAVCPTQAIVAPYQVDARRCVSYLTIELHGPIPEPFRKLMGNRIYGCDDCQIICPWNRFAKLTGEADFNPRQQLNTQQLLDVFAWTEDVFLTKTEGSAIRRIGYERWLRNIAVALGNAPTSVAVVEALKAKLTDQSELVREHVHWGLEQHK
NODE_199_length_46410_cov_335.889	fig|135618.10.peg.373	peg	NODE_199_length_46410_cov_335.889_23907_23179	23907	23179	-	hypothetical protein				atgtgctttagtgctgatatgtcgctgggtcttggcgttatagggatcgcggcttcaggggtaacttttctggacaaaaccgaaactttttgggtgcggtttgcaagagcctacgcaatttttcacttctcactgatggagtttattcaatactttgcctatccggttgctgatcaatgtggctatggactgaatttttatttaagtgaaatatcaggttaccatatcgctttgcaagccttggccattatgccagcccttgccacctattcatccgataaaaccgcacttaaacaagcaacgatcattggcgcctctttaagcttcacatttctaatctgttcttttcttcccacaacatggcaattattaggcgctacgcctaactttattggcaat…	MCFSADMSLGLGVIGIAASGVTFLDKTETFWVRFARAYAIFHFSLMEFIQYFAYPVADQCGYGLNFYLSEISGYHIALQALAIMPALATYSSDKTALKQATIIGASLSFTFLICSFLPTTWQLLGATPNFIGNMVSCLFMGTYHIGYHISSAFGTFVTHGSLFALALSGFLWKNNWKIASYHCFMALMTLFMPQWLLGVSTGEAAAIYCFYSIPTTISFMPYFKNFFTVPNYPKNQDIPLKT
NODE_199_length_46410_cov_335.889	fig|135618.10.peg.374	peg	NODE_199_length_46410_cov_335.889_24613_24035	24613	24035	-	Monofunctional biosynthetic peptidoglycan transglycosylase (EC 2.4.2.-)		FIG00899307	isu;CBSS-176280.1.peg.1561	atgctctacaggcattatgaggacttagtcgacgacctaacttacaggtccatcgaatatcaatggattagcgcaaaaaatatcccctcaaatgcggttaacgctgttattgcatcagaagatcaacagttctaccatcactttggtttcgatttgcactctatacgcgccgccctctctgctcacctcattggcggaagacacctaagaggtgcgagcacaatctcccaacaagttgccaaaaacttatttctaacaccctccaaaagctttatccgtaaaggactcgaagtttggttcaccctgttaattgaaataatgtggagtaaagaacgcatagtcgcagtgtatcttaatattgctgaatttggtgatcacttatttggtatagaagcagca…	MLYRHYEDLVDDLTYRSIEYQWISAKNIPSNAVNAVIASEDQQFYHHFGFDLHSIRAALSAHLIGGRHLRGASTISQQVAKNLFLTPSKSFIRKGLEVWFTLLIEIMWSKERIVAVYLNIAEFGDHLFGIEAASQHYFGTSAKNITRSQAAILAATLPNPLRLRAANPSNYVIKRQNWILRQMQNLQGPDNS
NODE_199_length_46410_cov_335.889	fig|135618.10.peg.375	peg	NODE_199_length_46410_cov_335.889_24612_24746	24612	24746	+	hypothetical protein				atgaaagcactggtaggtgcaggcaaaaaacgcagtacgctaactataattacagaggatgcaacaaaaaatagcaggctatttctcagtacgttagttattgataaagcgtgttttttacggggtttcgaataa	MKALVGAGKKRSTLTIITEDATKNSRLFLSTLVIDKACFLRGFE
NODE_199_length_46410_cov_335.889	fig|135618.10.peg.376	peg	NODE_199_length_46410_cov_335.889_26408_24915	26408	24915	-	RND efflux system, outer membrane lipoprotein CmeC		FIG00006235	ff	atgacctcagcttgtaccgtgggaccagactataaggcccccgttgttcctacccctaagcaatggactgacgtcacaaaaagtgatcagggaggacttaagaataagcaaaaaagcctacctttagaggaccaatggtggaaagcgtttaatgatcccgttttaaatagcctgattaatgatgccatttcagctaacttagatttaaaacaagctttagtgcgggttaaagaggctcgtgctcaacgctggattacgcttacggctggcttacctacggtcaccggtaaaagctcagccagcaagcgcttaaacaactactcatcgaactcacaaaccggtggtgcatcctcaggtggtggcggttttggttttggtaaccaggttatcaatattttt…	MTSACTVGPDYKAPVVPTPKQWTDVTKSDQGGLKNKQKSLPLEDQWWKAFNDPVLNSLINDAISANLDLKQALVRVKEARAQRWITLTAGLPTVTGKSSASKRLNNYSSNSQTGGASSGGGGFGFGNQVINIFQMGFDAQWELDFFGGVRRAIEAADANVDSEVENSRNVLITLLGEVASNYIQLRANQQLIAITQENLTSQQDTVHLTQIRHQAGFASLLEVAQAQSQAATTGSFLPTYKTVVQQSIHSLGVLLGRQPDALALRLEKPSSIPAMSTMAITELPSELLLRRPDIRQAERKIAEANANVGVATAELYPRVNLSAFLGLQNTRITDFTPIGKSWSTASSLTLPIFNWGKINANIKSKQAQYDLAFLSYQSTVLTAFKEVEDALVAYMNELQ…
NODE_199_length_46410_cov_335.889	fig|135618.10.peg.377	peg	NODE_199_length_46410_cov_335.889_27424_26441	27424	26441	-	membrane protein, putative		FIG00439698	ff	atgcagatcaaacacacgctccctatcttagccattgccggcctttcctttgccgttttcacggtaatttacagcaatcaaccaacccccattgcggaggccattactgaccctgcctcagcgccctttaattcctttattgcgggcgctggcattgttgaagcacaaagtcaaaatattgctattggcacccctttgcctggcatcgtcaaaaaagtgactgtaaaagtaggcgactccgtcaacgctggcaaacctttattttatattgacgacctcgatgcacttgctaaccttacgattaaactagcagaccttactaaagcaaaagcagaggtttctgtcgcaaaagccagcctaagtgatgctaaatctttaagtgatttagccgaagctgtc…	MQIKHTLPILAIAGLSFAVFTVIYSNQPTPIAEAITDPASAPFNSFIAGAGIVEAQSQNIAIGTPLPGIVKKVTVKVGDSVNAGKPLFYIDDLDALANLTIKLADLTKAKAEVSVAKASLSDAKSLSDLAEAVTDRRAISGEELLKRRNAVLITNARLESANALVKQAEANLANIQTTLSRLVITAPVDSEVLQVNIRPGEFAQAGALNSPLMVLGNLDQVHVRVDIDENDAWRFNKNSRAVAFLRGNRDFKVNLTLAYVEPYVIPKKSLTGDSTERVDTRVLQALYSFDRKQLPIYVGQQMDVFIEAADYPIQKNPESAQNTTGSS
NODE_199_length_46410_cov_335.889	fig|135618.10.peg.378	peg	NODE_199_length_46410_cov_335.889_28164_27478	28164	27478	-	ABC transporter, ATP-binding protein		FIG00744535	ff	atgaaccttgccgtaagctgccaaaaccttaccaaaacttatgatacgggtgatcaacgcgtcatcgctttaaatcatatcaacctagacattcctataggtgagctgatgatgctagtcggtccatcaggttgcggcaaaaccactttaatttcagtgattgcaggtattcttgatcaagatgagggcatctgtgagttattcggtgaaaacttataccgcatgaacagccgagataagttaaattttagagctcgtaatattggctttgtatttcaggctttcaaccttttacccgccctgaatgccgcagaaaatgtttcactccctttgatcattaatggcatgaaacgctttgaagccgagcgcaaagccatcaccctgctcgaacaagttggc…	MNLAVSCQNLTKTYDTGDQRVIALNHINLDIPIGELMMLVGPSGCGKTTLISVIAGILDQDEGICELFGENLYRMNSRDKLNFRARNIGFVFQAFNLLPALNAAENVSLPLIINGMKRFEAERKAITLLEQVGLGERWKFLPSQLSGGQQQRVAIARALVHNPRLIVCDEPTSALDHETGHNVMTLLKDVALQKDRTLVIVTHDSRIFDFADRIAKMDDGHILKVQGK
NODE_199_length_46410_cov_335.889	fig|135618.10.peg.379	peg	NODE_199_length_46410_cov_335.889_29328_28168	29328	28168	-	ABC-transporter permease protein		FIG00800802	ff	atgaatcacgttgctcttaaaatgctgatgggagacaaaggcaagtacatagggattattatgggactcacctttgcctcgctcattatgacccaacaacctgctatttttgttggcttaatggcacgctcttacagttttatatcagatctcggattacccgatatttgggttatggactcaaaagttcaatttattgacgatatcaagccattacaagaaaccgaactttatcgagtacgcggaatatctggtattgaatgggccacccctctttataagggtttgcttaaagctaggctggctaatggcacttttcaaacgtgtattgttgttggtcttgatgatgtaactttaattgggggcccacccacgatgctagagggtaagcttgaagat…	MNHVALKMLMGDKGKYIGIIMGLTFASLIMTQQPAIFVGLMARSYSFISDLGLPDIWVMDSKVQFIDDIKPLQETELYRVRGISGIEWATPLYKGLLKARLANGTFQTCIVVGLDDVTLIGGPPTMLEGKLEDLRRSDSVIVDIDGARDKLSKPSLTLGEDPTPLKLGDALEINDRRAIVVGLAKVTRTFQSQPVIYTTYSRAKSYAPKERKLLSFVLVKAKKGQDLGELTRRITATTGLAAYTQAEFKELTYNYFMKNTGIPINFGISVLLGFIVGAAIAGQTFYNFTLENMRQFGVLKAMGTSNWILLRMILLQAVLVGSIGYGLGVGLTALFGYAMRYSIMAFKFPWELLVFSGVGVSVICIFAAMISIYKVIRLEPAIVFKG
NODE_199_length_46410_cov_335.889	fig|135618.10.peg.380	peg	NODE_199_length_46410_cov_335.889_29978_29325	29978	29325	-	Transcriptional regulator, TetR family				atgacccaaacaccctctctagagtccgtttccgaacgtatacttcatgttgctgttgaagtttttgctgaatacggctttcgtgacgcgactgtgcgtgaaatttgctcccgagccaatgtgaaccttgcttctgtcaattattattttcgcagcaaagaaagtctttatgctcaagttctgattttttcttttcaagaggctaatcgactccacccacaaaatgcccttctcgaaaagaacttaaccccagagcaacgacttaacctatttattaaaaatttcttaaataaacttatggatgacagccgactaggtcttcatagcaaactcattgctaaagaaatcagtgaccccaccaatgccttggagacgcttttagaaatagctataaagcct…	MTQTPSLESVSERILHVAVEVFAEYGFRDATVREICSRANVNLASVNYYFRSKESLYAQVLIFSFQEANRLHPQNALLEKNLTPEQRLNLFIKNFLNKLMDDSRLGLHSKLIAKEISDPTNALETLLEIAIKPQMKLLQDIIQPIIGEQTDKHFIHRCLLSIYGQCLMFKHSRSVINRLYPELIENESAIDACAEHIAQFSIAAIAQLAQQKTAINS
NODE_199_length_46410_cov_335.889	fig|135618.10.peg.381	peg	NODE_199_length_46410_cov_335.889_30392_31060	30392	31060	+	Radical SAM domain protein				atggattttaaattgttggaagaagaattaagattttttctagatgatgtacttgtcggtgatttctacgagcgttttcaagtcgataaagataaacgaatcattaaagatatcgctattgccggaaatggtgagcctactagcttgaaagattttgctgttgcggttgaattgataggcaagatagcaactgaaatgggggtatttcctgctagtaattatgtgctaattaccaatggcagtttagtacatcaggctaaggtgcaagaaggcttgaaggttttaaagagctatggtggagaagtctggtttaaactggatagtgcgaccaaaaaaggcagaacttttattaataatacagggcagtcctgtgaagctagcatagcgaaccttatgagt…	MDFKLLEEELRFFLDDVLVGDFYERFQVDKDKRIIKDIAIAGNGEPTSLKDFAVAVELIGKIATEMGVFPASNYVLITNGSLVHQAKVQEGLKVLKSYGGEVWFKLDSATKKGRTFINNTGQSCEASIANLMSSVSLCNTKLQTCLLDYDNEGLSEKEKQAYLKLLKGIKEVGCKLQEVMLYTIARPSQQPEAALLKPLSLETLNAFADDVRVLGFDVTVNS
NODE_199_length_46410_cov_335.889	fig|135618.10.rna.6	rna	NODE_199_length_46410_cov_335.889_31133_31217	31133	31217	+	tRNA-Leu-TAG				gcgaatgtggcggaactggtagacgcgctggatttaggttccagtaggttatcctgtgagagttcgagtctctccattcgcacca
NODE_199_length_46410_cov_335.889	fig|135618.10.peg.382	peg	NODE_199_length_46410_cov_335.889_31325_32635	31325	32635	+	Cell division trigger factor (EC 5.2.1.8)		FIG00000286	isu;Bacterial_Cell_Division	atgcaagtttctgtcgaaaagacatcagaattaagcagaaaaatgactgttagcgtgcctgaggccgttgttcaggaaaaaatggctgagcgattgaagtcgttagcgcgtgaagttaaaatcgatggttttcgtccaggtaaagtcccgcatcaagtcgttaaaaaaatgtttggcgatagagtgcgcggcgaaatcaccagtgatttgattaaagacacttattatgatgctttggaagggcaagcgttaaagcctgctggccatccccatattgaacccttagacgaaactgacggctttaaatataccgctgtatttgaagtttatcctgaaatttcacttgaaggccttgatcaacttgaagttgttcgacctgtcactgctgttaatgacagt…	MQVSVEKTSELSRKMTVSVPEAVVQEKMAERLKSLAREVKIDGFRPGKVPHQVVKKMFGDRVRGEITSDLIKDTYYDALEGQALKPAGHPHIEPLDETDGFKYTAVFEVYPEISLEGLDQLEVVRPVTAVNDSDVEGMIEKLRAQKQTWAVVDRAVQEHDNVTMSFTGVSEGENFTDGKVEDFQVVCGLKKMIAGFEDNLLGLVAGDHKSFTLTFPEDYGNEKLAGKAAEFEIDVTKVEAPVLAEIDEEFVKAYGIEDGSVESFRADVRNNMERELVQALRSKLKTAVMDALCDKIKLTVPNAMVDVEVESLMKPYIETAKRQKMKLEDLKLPRDVFEDQAKRRVALGLILGEIIQTKSIELDANKVRSTIEEMSKSYERPEEVVAWYYSDETRLNEVQ…
NODE_199_length_46410_cov_335.889	fig|135618.10.peg.383	peg	NODE_199_length_46410_cov_335.889_32636_33283	32636	33283	+	ATP-dependent Clp protease proteolytic subunit (EC 3.4.21.92)		FIG00000028	icw(2);Proteolysis_in_bacteria,_ATP-dependent isu;cAMP_signaling_in_bacteria icw(1);Proteasome_bacterial	atgtataagcaacatgtaatgaatcaagcgagagctttggaagcggcgggtggcttagtccccatggttatcgagcaaactgcaagaggtgaacgttcttttgatatctattcaagacttttaaaagaacgcgtgatttttttggttggccaagtggaagattacatggctaacttggttgttgcgcagttgctttttcttgaatcagaaaatcctgataaagatattcatctatatatcaattcgccaggtggctcggtgactgccggcatgtcaatatatgacactatgcagtttataaaacctgatgtgagtactttatgcatcggtcaagcggctagtatgggtgcgttattgctaacaggcggagccaagggtaaacgctattgtttgccacat…	MYKQHVMNQARALEAAGGLVPMVIEQTARGERSFDIYSRLLKERVIFLVGQVEDYMANLVVAQLLFLESENPDKDIHLYINSPGGSVTAGMSIYDTMQFIKPDVSTLCIGQAASMGALLLTGGAKGKRYCLPHSRMMIHQPLGGFQGQASDFDIHAREILLIRDKLNKVLSFHTGQPLEKVQLDTDRDNFLSSDDAVSYGLIDKVLTTRSTGSDL
NODE_199_length_46410_cov_335.889	fig|135618.10.peg.384	peg	NODE_199_length_46410_cov_335.889_33369_34643	33369	34643	+	ATP-dependent Clp protease ATP-binding subunit ClpX		FIG00000241	isu;Proteolysis_in_bacteria,_ATP-dependent isu;Proteasome_bacterial	atgagtaatgataaaaatggtaaagatagtgaaaaactactttattgttctttttgcggtaaaagtcagcatgaagtaaaaaaactgattgcgggaccttctgtctatgtttgtgatgaatgtgtagagctttgcaatgacatcataaaagatgaattggaagaagagacttcatcttttggcggtaataaattaccgaagcctaaagaaataaaagaagagcttgatggttatgtgattggccaagagagagctaaaaaaatattagcagtagcggtttataatcactataagcgcttacgtagcaagtcgaaaaaagattctgttgagttagctaaaagtaatattttactgattggaccaacgggttctggcaagactttattagcagaaacctta…	MSNDKNGKDSEKLLYCSFCGKSQHEVKKLIAGPSVYVCDECVELCNDIIKDELEEETSSFGGNKLPKPKEIKEELDGYVIGQERAKKILAVAVYNHYKRLRSKSKKDSVELAKSNILLIGPTGSGKTLLAETLARLLDVPFTIADATTLTEAGYVGEDVENIIQKILQKCDYDVEKAETGIVYIDEIDKISRKSDNPSITRDVSGEGVQQALLKLIEGTIASVPPQGGRKHPQGEFLQVNTANILFIVGGAFAGLDRVIKARSEKGGIGFSADVKTKDDSKNIGQLFAEVESEDLIKYGLIPEFVGRLPIIATLEELDEAALVQILTEPKNALTKQYQHLFEMEGAELEFRDDSLVAIARKAMERKTGARGLRTIVENILLNTMYELPSADNISKVVIE…
NODE_199_length_46410_cov_335.889	fig|135618.10.peg.385	peg	NODE_199_length_46410_cov_335.889_35031_37463	35031	37463	+	ATP-dependent protease La (EC 3.4.21.53) Type I		FIG00132617	icw(1);Proteolysis_in_bacteria,_ATP-dependent icw(2);Proteasome_bacterial	atggacacgcaaaaaatgaaagagttagaacaaatagataacttgattccagtattaccgctcagagatgttgtggtctatccgcatatggttattcctttatttgttggcagggagaggtctattgacgctctggatgcggctatgaaggaaaataagcaagtattactggttgcgcaaaaagaagctgaagttgatgagcctgagtttaccgatctctatgagattggtacgttggccaatattttacagttgctaaaactgcctgatggaacggttaaagttctagttgagggtagtcagcgtagcagagtgttacgttatcaagaaacagggagttttttctcggcagtagtggagaagattgaagatatttttacactctctagtaaaagccaa…	MDTQKMKELEQIDNLIPVLPLRDVVVYPHMVIPLFVGRERSIDALDAAMKENKQVLLVAQKEAEVDEPEFTDLYEIGTLANILQLLKLPDGTVKVLVEGSQRSRVLRYQETGSFFSAVVEKIEDIFTLSSKSQDVLQRTVINSFDQYVKLNSKIPPEVLNALSGIEDPSRLADTIAAHMGLKVSDKQTVLETADVEKRLEDLMTLMEGEVDLLEMEKKIRVRVKQQMEKNQREYYLNEQMKAIQKELGDMDDVPNEIEELEKKIINAGMSKEAKKKAETELNKLKLMSAMSAEATVVRNYIDWMVNVPWKKKTKVRHDLKIAEQVLEAEHYGLEKVKERILEYLAVQQRVKQLKGPILCLVGPPGVGKTSLGESIARATNRIYVRMALGGVRDEAEIRG…
NODE_199_length_46410_cov_335.889	fig|135618.10.peg.386	peg	NODE_199_length_46410_cov_335.889_37656_37928	37656	37928	+	DNA-binding protein HU-beta		FIG00023268	isu;DNA_structural_proteins,_bacterial	atgaataaatcggaacttattgatgctattgcagagtctgctggtttaactaaggcagatgctggtcgtgctttagacggctttctaggtgcagtaacaggtgcgttgagtaaaggtgattctgttgctttagtcggctttggcacttattctgttaaggaaagagctgagcgtaaaggtcgtaatcctcagtctggcgaagaaattacaattaaagctgcaaaaattccttcatttaaagctggcaaatctttaaaagatgctgtaaactag	MNKSELIDAIAESAGLTKADAGRALDGFLGAVTGALSKGDSVALVGFGTYSVKERAERKGRNPQSGEEITIKAAKIPSFKAGKSLKDAVN
NODE_199_length_46410_cov_335.889	fig|135618.10.rna.7	rna	NODE_199_length_46410_cov_335.889_38024_38099	38024	38099	+	tRNA-Val-TAC				gggtgcttagctcagctgggagagcatcgcccttacaaggcgagggtcgggggttcgatcccctcagcacccacca
NODE_199_length_46410_cov_335.889	fig|135618.10.rna.8	rna	NODE_199_length_46410_cov_335.889_38106_38182	38106	38182	+	tRNA-Asp-GTC				ggagtggtagttcagttggttagaataccggcctgtcacgccggtggtcgcgggttcgagccccgtccactccgcca
NODE_199_length_46410_cov_335.889	fig|135618.10.peg.387	peg	NODE_199_length_46410_cov_335.889_38254_40125	38254	40125	+	Foldase protein PrsA precursor (EC 5.2.1.8)			isu;EcsAB_transporter_affecting_expression_and_secretion_of_secretory_preproteins isu;Peptidyl-prolyl_cis-trans_isomerase	atgttgacaaaaattagagaaaaatcacaaggcacccttgcatgggttatcttgatattaatttgtgtaccttttgcgttatgggggattaataactatttagatgcaggaggagaggctcccgttgcatcagttggtgataaagatttttatcaacgtgacgttaataaagcctacgagcaatatagtcagaatttacagggcatgggaattgatgagcaagttttaaaagctcaagccctacaaaaattgataaaagatgaagtcttattgcaatatgttcattctgaaggtttgattacaaccgataatgaagcgcgtgattttataaaagcattgccttattttcaggtagacggtaagtttagtgatacgcaatataaagcattacttagctca…	MLTKIREKSQGTLAWVILILICVPFALWGINNYLDAGGEAPVASVGDKDFYQRDVNKAYEQYSQNLQGMGIDEQVLKAQALQKLIKDEVLLQYVHSEGLITTDNEARDFIKALPYFQVDGKFSDTQYKALLSSQRISSSEFVNRIKNALTMEQFQHSIVDSSFATQYDVESYFKIQNQQRDVDYITVPTQTLKEQPTAEEVSAYYQQHQNLYATPELVSVEYVELSLNDVAKKVVVTDDKLKAFYEEQKDQYTLPERRKISHILFLINDKVSDKIALEKALKAKEALAKKDFSTLAAEVSEDKLTAKKGGDLGLFNLGVMEKAFEDTASSLKVGEVSNPVKSAFGYHLITVTELVPGGIKPFESVKNEVATAYQKAQAENAFFEAGEKLTELSYEHPDG…
NODE_199_length_46410_cov_335.889	fig|135618.10.peg.388	peg	NODE_199_length_46410_cov_335.889_40966_40184	40966	40184	-	Enoyl-[acyl-carrier-protein] reductase [NADH] (EC 1.3.1.9)		FIG00000524	isu;Fatty_Acid_Biosynthesis_FASII	atgggttttatgcaaggcaaacgagtattaattgtgggcttggccagtaatcgttctattgcatggggcattgctcaagctatgcatcgtgaaggtgccgagctagcttttacctttcaaaatgaaaagttacaaagtcgtgttgaagaaatggcggatcagtgcggatccaagattatcctcgaatgtgatgtaagtatcgatgaacacattgattctgtattcagtaaacttggcgaacattgggatggcttggattgtattgtccattcagttgcttttgcgcctcgggatgctttgaatggtgattatgttgatgttaccacgcgtgaaaactttaacattgctcatgatgtaagttcgtacagctttactgcgttagctaaagcgggtagagcc…	MGFMQGKRVLIVGLASNRSIAWGIAQAMHREGAELAFTFQNEKLQSRVEEMADQCGSKIILECDVSIDEHIDSVFSKLGEHWDGLDCIVHSVAFAPRDALNGDYVDVTTRENFNIAHDVSSYSFTALAKAGRAMMQGRNGSLLTLTYLGAERAIPNYNVMGVAKASLEANVRYMAVALGAEGTRVNAISAGPIRTLAASGINDFKAMLNKAQDTSPLKRNITIEEVGNAAAFMCSDLASGITGEITYVDCGYNIAGLASS
NODE_199_length_46410_cov_335.889	fig|135618.10.peg.389	peg	NODE_199_length_46410_cov_335.889_41117_43246	41117	43246	+	Dipeptide-binding ABC transporter, periplasmic substrate-binding component (TC 3.A.1.5.2)		FIG01970391	isu;ABC_transporter_dipeptide_(TC_3.A.1.5.2)	atgcaaacctacataattcaattgattctcttaataggcttgaccgcttgtgatgaaacgcagcttaataatccgtatttagataatgaaggggggctctcggttttataccaatcattttcagagagacccaagcatttaaatccagccattgcttatagtgaaaatgaatatgcgtttatcgctcagatctatgagccaccctttcaatatcattatttgaaaagaccttatcaactgacaccattgacggcgagtaaaatgccggaaataaattatttgaataagcagggtgaaaaaatagggcagggcgcaaaagacagtgatattgcttataccgattacctgattgatattcaaccgactattaaatttcaaccccatcccgcgttggctaaa…	MQTYIIQLILLIGLTACDETQLNNPYLDNEGGLSVLYQSFSERPKHLNPAIAYSENEYAFIAQIYEPPFQYHYLKRPYQLTPLTASKMPEINYLNKQGEKIGQGAKDSDIAYTDYLIDIQPTIKFQPHPALAKNSQGQYTYHSLTSSQIQSLNTLADFKDTGTRELIAEDYVYQIKRLANPKLQSPIAEIMKNYIVGFDDFSKQSNDQVSADLKNIPMSGVTAINRYQYRIRIKGKYPQFIFWLAMPFFSPMPWEADAFYEQPGLSDKNITLDWYPIGTGPYLLAENNPNRRMILLKNPSFHDERYPSEGESDDKKNGLLVDAGKKLPFIDKVVFMLEKETIPYWTKFLQGYYDASGIASDSFDQAIQFTGNGGVDLTDSMKEKGIKLQTSIETSIFYM…
NODE_199_length_46410_cov_335.889	fig|135618.10.peg.390	peg	NODE_199_length_46410_cov_335.889_43243_44220	43243	44220	+	Oligopeptide transport system permease protein OppB (TC 3.A.1.5.1)		FIG00945384	idu(1);ABC_transporter_oligopeptide_(TC_3.A.1.5.1)	atgattcagtacattattcgtcgatttttatacgcaatccccttgttattaggggttaacatcttaacctttgtgttattttttattgtgaatagccctgatgatatggcaaggatgcagttggggcaaaaacatattacagagcaatcgatcaataattggaagcatcagcacggttacgatctgccactattatggaatgctgaaaagcaaggggagaccaaaataacccagaccattttttatcaaaaatcagtaggcttattcttgtttcgttttggtgtgtcagatagcggtagaaatattggcgcagatataaaagaacggatgtggccgagtttggcactggctttgccaacgttatgtgttggattgctggtggatgttacgttcgcttta…	MIQYIIRRFLYAIPLLLGVNILTFVLFFIVNSPDDMARMQLGQKHITEQSINNWKHQHGYDLPLLWNAEKQGETKITQTIFYQKSVGLFLFRFGVSDSGRNIGADIKERMWPSLALALPTLCVGLLVDVTFALLMVLFRSSYLEKAGIVLCVTLMSISSLFYIIGGQFFMAKILKLVPISGYDDGLAAIKFLVLPVLIGVFSGVGSGVRWYRTLFIEEVEKDYVRTARAKGLTETQTLFRHVLRNALIPILTGVVVILPLLFMGSLIMESFFSIPGLGSYTIDAINSQDFAIVRAMVFLGSVLYVIGLLLTDISYTLVDPRVRLS
NODE_199_length_46410_cov_335.889	fig|135618.10.peg.391	peg	NODE_199_length_46410_cov_335.889_44220_45572	44220	45572	+	Oligopeptide transport system permease protein		FIG00856763	ff	atgattgtgttatggacggacgccttaatatttatgctgatcagtgctctgctggcgctggctttttatctgcgtggtaaagagcatattaagcgccccctacagataatagttagcagtaaagtcggtatgggatcattgattatcttactgttttttatttttattggactactagattcggtgcattttaaacccaccgatacaaaaaataacgagatcatcagcctgttggatgcgtgggcaacccccttaagagagcatactgaaaaaacctattcagcgccttttgcaaccacactctacagtaaagaaatcatccttcttgctgatggcgcaggacaatggggttacccacgactagcttatggtggtaactatttaaatggggctgagtcc…	MIVLWTDALIFMLISALLALAFYLRGKEHIKRPLQIIVSSKVGMGSLIILLFFIFIGLLDSVHFKPTDTKNNEIISLLDAWATPLREHTEKTYSAPFATTLYSKEIILLADGAGQWGYPRLAYGGNYLNGAESEHLIDILKKTANGFAQSAGLMVFSLLCYLIIRRKVQAQQRDFFYFSSSVTVSLIVSFIIISMAYTLIHLSGYYHVFGTDKVGEDVFYQAIKSIRTGLVLGTLTTLIMLPMAIIFGILAGFFRGWIDDLIQYIYTTLNSIPSVLLIAASILMVQVYMVNHEQDFTSVIVRADVRLLFLCLILGVTNWTGLCRLLRAETLKLRELEYVQAAQALGVKQGMILFRHILPNVMHIILISVVLDFSALVLAEAVLSYINIGVDPTTYSWGN…
NODE_199_length_46410_cov_335.889	fig|135618.10.peg.392	peg	NODE_199_length_46410_cov_335.889_45911_46066	45911	46066	+	Carbon storage regulator		FIG00002453	isu;Carbon_storage_regulator isu;Carbon_Starvation	atgattggtgatgaagttactgttaccgttcttggagtgaagggaaatcaagttcgcataggtgtaaatgcgccgaaagatgtttcggttcatagagaagaaatttacgaaagaattaaaaaagaacaagcgggttcaactgattctgaagagtaa	MIGDEVTVTVLGVKGNQVRIGVNAPKDVSVHREEIYERIKKEQAGSTDSEE
NODE_199_length_46410_cov_335.889	fig|135618.10.rna.9	rna	NODE_199_length_46410_cov_335.889_46077_46168	46077	46168	+	tRNA-Ser-GCT				ggagagatggccgagcggctgaaggcgctcccctgctaagggagtatgggctttaactcccatcgagggttcgaacccctctctctccgcca
NODE_199_length_46410_cov_335.889	fig|135618.10.rna.10	rna	NODE_199_length_46410_cov_335.889_46242_46318	46242	46318	+	tRNA-Arg-ACG				gcgcctgtagctcagctggatagagtaatcggctacgaaccgatcggtcgggagttcgaatctctccaggcgcacca
NODE_199_length_46410_cov_335.889	fig|135618.10.rna.11	rna	NODE_199_length_46410_cov_335.889_46339_46410	46339	46410	+	tRNA-Asn-GTT				tcccctgtagctcagtcggtagagcggatgactgttaatcattaggtcggcggttcgagcccgtccggggga
NODE_20819_length_2945_cov_313.672	fig|135618.10.peg.393	peg	NODE_20819_length_2945_cov_313.672_104_406	104	406	+	Transposase				ttgccccaatcgatacaaaaggttcgtaatcaactactaaaacagcctaaaggtgacaaagcctttgttgacgtgctagtgatggcgcaaggtgcaggattagagaccatggaagctgcgtgtgccttgacgcttgaattaggggttatcaatgcaagtgtcgtcattaatgagctacgacggttacttgaaccaccccgagttaaatctctagtgactgttgacagcttgttactacacgttgagcccactgcggactgcggtcgttacgatagtttgttgagcggccgctatgtccattga	MPQSIQKVRNQLLKQPKGDKAFVDVLVMAQGAGLETMEAACALTLELGVINASVVINELRRLLEPPRVKSLVTVDSLLLHVEPTADCGRYDSLLSGRYVH
NODE_20819_length_2945_cov_313.672	fig|135618.10.peg.394	peg	NODE_20819_length_2945_cov_313.672_444_1139	444	1139	+	Mobile element protein		FIG01306568	ff	atggttactgcattagcggagatacgggcagaaaccccaagactggcattaactcccgacggttgtttaaacagactcattgatgctgagctagcggatagacaagcccgtagcctgcgctatcaacttagtgctgcaaaatttcctattcatcgagatatggttgcctttgagtggcaagaatcaccgctacatcaagcccaaatacagcaactggccagcgcagcctttatggaagaggctcataacctgatttttgtgggaggaaccggcacaggaaaaactcatttggcaactgctatgggagtggctgctattcacaaaaataaacgtgttcgattttacaatgcagtcgatctagtcaatgaactggagagggaaaaacaggcgggtaaaatc…	MVTALAEIRAETPRLALTPDGCLNRLIDAELADRQARSLRYQLSAAKFPIHRDMVAFEWQESPLHQAQIQQLASAAFMEEAHNLIFVGGTGTGKTHLATAMGVAAIHKNKRVRFYNAVDLVNELEREKQAGKIGAMARKLIQVDAVIVDELGYLPFPESGGALLFHLISQLYEKTSLIITTNLNFGEWVQVFGDAKMTTALLDRITHHCDILETGNDSYRLKQRKKELKTE
NODE_20819_length_2945_cov_313.672	fig|135618.10.peg.395	peg	NODE_20819_length_2945_cov_313.672_1424_1284	1424	1284	-	hypothetical protein				gtggcagtttctcgtgcacaagcgttggctattattgtggccaatcaagacctcgagcaatgcagtgtgcatagtattgaacagatggcaaaggtgggctttttttgtagattgacagccaatcttactgaattagtctaa	MAVSRAQALAIIVANQDLEQCSVHSIEQMAKVGFFCRLTANLTELV
NODE_20819_length_2945_cov_313.672	fig|135618.10.peg.396	peg	NODE_20819_length_2945_cov_313.672_1590_1465	1590	1465	-	hypothetical protein				atgaacgtggcccgattgaagcacaaaaagcattgggcaaattacccactgatagaagcaatcgatgagtacggtcataaaaaatcactggatagaggcatcatgttggcgccgattgaaaattga	MNVARLKHKKHWANYPLIEAIDEYGHKKSLDRGIMLAPIEN
NODE_20819_length_2945_cov_313.672	fig|135618.10.peg.397	peg	NODE_20819_length_2945_cov_313.672_1660_1953	1660	1953	+	FIG022160: hypothetical toxin			icw(1);Phd-Doc,_YdcE-YdcD_toxin-antitoxin_(programmed_cell_death)_systems	atgaattatgaaatacacactactgaagtttttgacaaatggactgccaagcttaaagaccgtcaagcagttatggcaatagcgttgcgtttggctagagttgccagcggtaactttggtgatactaaagtcattggtgatggtgtgagtgaactgcgtatttttgttgggccaggctatcggatttattacaccatccgtaataacgaaattgttatattgctgtgtggtggtgataaatcgacgcaacaaaacgatattaaacaagccaaagaactggctaaaaacttgtga	MNYEIHTTEVFDKWTAKLKDRQAVMAIALRLARVASGNFGDTKVIGDGVSELRIFVGPGYRIYYTIRNNEIVILLCGGDKSTQQNDIKQAKELAKNL
NODE_20819_length_2945_cov_313.672	fig|135618.10.peg.398	peg	NODE_20819_length_2945_cov_313.672_1963_2244	1963	2244	+	FIG045511: hypothetical antitoxin (to FIG022160: hypothetical toxin)			isu;Phd-Doc,_YdcE-YdcD_toxin-antitoxin_(programmed_cell_death)_systems	atgaaaactgaaactaaactttataaccctttcgatcacttgttgactcaagcagatatgggtgattacttgacgcaagcatttttggatgatgatcctgctgtttttgttactgcactgggtcatgttgccaaagccaaaggtattgcccagcttgctactgatactgggcttaaccgtgaaagcctttacaaagccttgtccggtaaaacacagcctaaatgggatactgtgcagcgcatcatcaaggctctgaatattaacttgcatattgccgcttaa	MKTETKLYNPFDHLLTQADMGDYLTQAFLDDDPAVFVTALGHVAKAKGIAQLATDTGLNRESLYKALSGKTQPKWDTVQRIIKALNINLHIAA
NODE_20819_length_2945_cov_313.672	fig|135618.10.peg.399	peg	NODE_20819_length_2945_cov_313.672_2411_2253	2411	2253	-	hypothetical protein				atgcgcttatcaccggaaacggctgaatggatgctcaaaatgaatcaggtttttgggcaacacaaatacataaatactgtcattaacggaactgttttgctcgacaaaggaatgcaggatggcgttagagatatgacagcaccaaagagtagggggtag	MRLSPETAEWMLKMNQVFGQHKYINTVINGTVLLDKGMQDGVRDMTAPKSRG
NODE_2158_length_12510_cov_224.462	fig|135618.10.peg.400	peg	NODE_2158_length_12510_cov_224.462_21_1130	21	1130	+	Alpha-ketoglutarate permease		FIG00554932	ff	gtgggttttatttttcgtccgctaggtggttggttgctaggcagcttagccgatcgcaaggggcgtaaaagtgcattactgctatccgtgagcttgatgtgtttgggctccttgattattgcgtgtacaccgagttatgccgttattgggggctgggcaccggcacttttagtgtttgcacggatgctgcaaggttttagtattggtggtgaatatggcagttctgcaacttatttaagtgaagtggcaagtagtaaaaggcgcggatattattcaagctttcagtacgtcactattgtgttgggacaattattggcattgttattgttaatggtattgcaaaaagtgtttttgagtagtgaagaactccatcaatggggatggcgtattccgtttgtg…	MGFIFRPLGGWLLGSLADRKGRKSALLLSVSLMCLGSLIIACTPSYAVIGGWAPALLVFARMLQGFSIGGEYGSSATYLSEVASSKRRGYYSSFQYVTIVLGQLLALLLLMVLQKVFLSSEELHQWGWRIPFVVGGLLAVVAMSLRGSMQETKAFVDQHTYVSTQGKLRELLSYPKQLLTVVALTAGGTVSYYTFTVYMQKFLVNTTGFSKDDATVICAIALLIFMVIQPLYGLISDFVGRRFMLISFGAGATMFTVPILSQLSQAQSMASALIWYVFALLIISGYSSVNAIVKAELFPVHIRALGVGLPYALTVSLFGGTAEYVALSMKSQGHPEWFAYYVSGCAALSLIVSLAIKEPKEASELDGVP
NODE_2158_length_12510_cov_224.462	fig|135618.10.peg.401	peg	NODE_2158_length_12510_cov_224.462_1233_2264	1233	2264	+	Sulfate and thiosulfate binding protein CysP		FIG00001000	idu(1);Cysteine_Biosynthesis	atgccagtcaataagttaaatacgctatttttacctcgatggatttatcttctgggcctattcatttttggcactagctattctgttgttgcccaggaatatacgctactcaatgtctcttatgatgtttctcgagaactctataaagatattaatgcagcattcatagagcaatggttaaaacaaacgggcgatcaagtaattatccagcagtcgcatgatgcgtctactaagcaggcgttggctgtaatagcgggtctggaggctgacgtagttaccatgaaccaagaactagatattgataaaatagctgagcatggcttgactcgaaaagactggcgaactcgattcaataataatagcgttccttatacgtcaaccattgtatttttggtgcga…	MPVNKLNTLFLPRWIYLLGLFIFGTSYSVVAQEYTLLNVSYDVSRELYKDINAAFIEQWLKQTGDQVIIQQSHDASTKQALAVIAGLEADVVTMNQELDIDKIAEHGLTRKDWRTRFNNNSVPYTSTIVFLVRKGNPKNIKDWDDLIKTDTAVILANPKTSGNARYSYLAAWGYGLRQFGSEEKAREFITQLFQHAPVLNTGGRAATNTFIQNNIGDVLLTFENEAFLIASDLNADKFDVIVPTSSIEAEHPVAVIDSVVTKKGTQKVTQSYLEFLWTDAGQEIIAKHHYRPRNTEILSKHSNEFSHLALFSVNDIISGGWPEAQRIHFSEGGIFDQIYANSN
NODE_2158_length_12510_cov_224.462	fig|135618.10.peg.402	peg	NODE_2158_length_12510_cov_224.462_2435_2944	2435	2944	+	hypothetical protein				atgttgaataaactggaccacctctgttcagatatcgatgatagagtaaatgctatcagtgaagaaaatctcgattggccctgtcgcatgggttgtgatggttgttgccgacgacttgccgaaatacctcgacttactattactgaatgggacttgttgcagaaagggctagctttacttggcgctgagcgacttcaggaggtaggtcaagcagttgctaaattggctgagcaatcatcacgacctattatctgtccaatgctggatcagtcagcaggtagttgtatggtttatgcttaccgccccatagcttgtcgtacttatggcttctatgttcagcgtgataaagggctttactgtaaggacatcgaagcgcgcgtggaaaaaggcgattggtct…	MLNKLDHLCSDIDDRVNAISEENLDWPCRMGCDGCCRRLAEIPRLTITEWDLLQKGLALLGAERLQEVGQAVAKLAEQSSRPIICPMLDQSAGSCMVYAYRPIACRTYGFYVQRDKGLYCKDIEARVEKGDWSGVVWGNQDAIDRRLSSLGKVRDLTDWFAERNTGGSE
NODE_2158_length_12510_cov_224.462	fig|135618.10.peg.403	peg	NODE_2158_length_12510_cov_224.462_3372_5291	3372	5291	+	Outer membrane vitamin B12 receptor BtuB			idu(1);Coenzyme_B12_biosynthesis	atgggcgataaaaaagcttttaatatctttatgtggctattaaagggcgggggtagctatattttgcttaatgttatgactataaaaggtgctacggctgaagaggttttcggtttacctgatttggttgttgaaagtgaagttattacttcgccagcacaacaatttaatcaatatccaatattcaatcgtgttgctttagataatgttaaaaaagctgatttgaatggtttgttgacgggattgcccagtacaagtgtcaatcaaaccacccctggggcgcctacaaatttattattacgcggagcttctggtggtttgggtttggtgaatttagatggcgtacccttgtttagcagttttgtcggtttttcaccgcttagtcattatcccgccgat…	MGDKKAFNIFMWLLKGGGSYILLNVMTIKGATAEEVFGLPDLVVESEVITSPAQQFNQYPIFNRVALDNVKKADLNGLLTGLPSTSVNQTTPGAPTNLLLRGASGGLGLVNLDGVPLFSSFVGFSPLSHYPADLFDGVELSGSYDVNRSSSRTLGGSINLSSRKINNGKAFLHTEGGSYGTLRNNMGIGTKNRLGNWSLALGRADIFEGISQATPQGKGNERDNFNMSNGLLHWDKVFERGQLESSIYYVNSHNEMDGPGIMPNRTVKWKDDPNGYTNQETWVTQVNGSYQVANNWNSSLRVGFTEDQQQGWLGKIKGKQLPMNITSQLWMAHWENAHQFNVQSKTHNSLRLVWGVDSQQQHANSPNNPSNVVTASQNLVSPLTRAEVVWGNWLASGEM…
NODE_2158_length_12510_cov_224.462	fig|135618.10.peg.404	peg	NODE_2158_length_12510_cov_224.462_5462_5845	5462	5845	+	hypothetical protein				atgcaatctaaaatgctttttataccgctgatgtttatttctttttcttcaattgctgacgttcctttaactcaagcagatattttagggacttggaaaattgataaagagtctcttcaaagtgacggtagtaaatcaagaagcttaaacagcacttggacgtttaaaaatgatggcacgatggaaggtatttctcaggattctgatgcccatgctcgagctgaaacgcttcgagcaacgcttaattattcgatagaagacgggaaagtggtcaagcaggcagcgccaggtcgttcaaaaatggaaacatgtgcagctgttgaaaaagacagcaataaaatggtacttaaatgccaatcgctttacttttttatgtctaaataa	MQSKMLFIPLMFISFSSIADVPLTQADILGTWKIDKESLQSDGSKSRSLNSTWTFKNDGTMEGISQDSDAHARAETLRATLNYSIEDGKVVKQAAPGRSKMETCAAVEKDSNKMVLKCQSLYFFMSK
NODE_2158_length_12510_cov_224.462	fig|135618.10.peg.405	peg	NODE_2158_length_12510_cov_224.462_6513_7214	6513	7214	+	DNA-binding response regulator				atgtattttgctatcttagaagacgataatattttagccttaaccgttcaggaattattgcattcaaatggacatacctcaaaaatattcaatgatggacatgacttaaataaagcattacgaattgaatgctttgacttttttattttggattggatggttccaggtattaaaggtatagacatgctcaggcatattcgtaggactttgcagttgaagcaaccggtcatgtttttaacgagccattgtgcagagcatgaaatcgtattggcgcttgaattaggtgcgaatgattattgtgtaaaacctcttgataatatgcagtttttatcaaggattattgcaatacaatggacattaaatcccagttttgtaaataatgttgatgtttttgagcgc…	MYFAILEDDNILALTVQELLHSNGHTSKIFNDGHDLNKALRIECFDFFILDWMVPGIKGIDMLRHIRRTLQLKQPVMFLTSHCAEHEIVLALELGANDYCVKPLDNMQFLSRIIAIQWTLNPSFVNNVDVFERLGYIFMPAKHTVLYNNYEIVLTDKEFHLALILFKNMDSPVSREALILTVWGDVIEEYSRSLDVHITRIRKKLNIGAYGDELRLNSVYGFGYRLMQTFEDE
NODE_2158_length_12510_cov_224.462	fig|135618.10.peg.406	peg	NODE_2158_length_12510_cov_224.462_7231_8511	7231	8511	+	LysM domain protein				atgatgctctttagtctgttatggagcaacagtactctgtcacaagagcctattgatagtagtcttttaaaatatacggttaagttgggtgatgtttttagcaaaattgttcaaaaacatacagaaggcactgacgcttatactcaagtaatggcggttaatcagtctatcaatcctgatcatatagcggttaatcaaattttgtattttcctcggaatgtccttaaaaaaatcgcaactgatgctagtgtttcttatgtgaattgtaaattagctctctcacttaatgggcaaaataaaacggatctgaggatggggtccttattgcatcaagatgacacggtcataatccctccgggttgtcagttagacttgacctttgatgatcactcaactatt…	MMLFSLLWSNSTLSQEPIDSSLLKYTVKLGDVFSKIVQKHTEGTDAYTQVMAVNQSINPDHIAVNQILYFPRNVLKKIATDASVSYVNCKLALSLNGQNKTDLRMGSLLHQDDTVIIPPGCQLDLTFDDHSTIRLPSGGTFKITKLQKNFLEASPEIQIEVQDGRVQASVTKRLQGDATFEVKTPASMTAVRGTEFRVGYQASTGASQTEVSSGVVSARGLEDPAAANVSNQQGVAVSPTGHAGNVEDLPSPPLFVEAQNQQVDDWVFLLFQGQAGSDHYHLRQFKAINALEPLVDEALPKPTYLMTNLSQKAIFFEWTALTRSNLQGDSKLYGVCRPTQIDSDQRCHVKFDLKNLKNAHLKLEFLNGTNKIKDIFDGKGGASPYILIKGLPPGKYRWN…
NODE_2158_length_12510_cov_224.462	fig|135618.10.peg.407	peg	NODE_2158_length_12510_cov_224.462_8534_10750	8534	10750	+	Signal transduction histidine kinase				atgcttaaacaaggcaatagacgcatcagtcgatactcttttgaatggatgtgtttggttgttggtgcaattttgctactcaattttctggttataacaaaagtagccgtaccattgggtaatgtcgtttttgatcacatacaacgattaaaaaaaacaatccctgattcaaggattgttattattgcaatcgatgatcgaacaatgcatcactttaatggctggcccttatcaagaaagttttatgctgaattattgaataacctcgcggtagccgagcataaaccgaccgttattggatttgacttattatttttggatcacaccaatcaagatgattttctgggtgaggcagggttgcaacatcgagtaattttacctatcagttttagctacgat…	MLKQGNRRISRYSFEWMCLVVGAILLLNFLVITKVAVPLGNVVFDHIQRLKKTIPDSRIVIIAIDDRTMHHFNGWPLSRKFYAELLNNLAVAEHKPTVIGFDLLFLDHTNQDDFLGEAGLQHRVILPISFSYDEAAQEIKEELPVESLRRATTTLAQVNVKFDDDGFIRRVNLFEKNKPSLARAMFDDKHSKVQCCDSLDLRFNLIPPNIGITTLSLSDVLNQHFPLSFFKEKYVLIGATAASLGDHYPTIYSGKQGTGTPGVYIQASILSNLLQNRLINTIDTGTQIGASLILLMIVMVGILMLTPSQEIILTVIVGIGFVLLSIVVLVEYDGWFDPTPLIITITMTKLLWAWRRMKMVVAYIQSRAREFQEFLPINQVLERSFLDYDGIQQYSLLMD…
NODE_2158_length_12510_cov_224.462	fig|135618.10.peg.408	peg	NODE_2158_length_12510_cov_224.462_10986_10789	10986	10789	-	hypothetical protein				atgagtaaattaactaacagcaaaacaaattatattcttaaaggtgtcattgatagtaaagactacaaccgcctagataagcccgcatgcttacgtttttatggtgagacttatataaaaaatctttgggatacgatgaggatagagcgacctcataaccatcgcatttctcaacgaaaaaacacccaaatgatttaa	MSKLTNSKTNYILKGVIDSKDYNRLDKPACLRFYGETYIKNLWDTMRIERPHNHRISQRKNTQMI
NODE_2158_length_12510_cov_224.462	fig|135618.10.peg.409	peg	NODE_2158_length_12510_cov_224.462_12015_12269	12015	12269	+	hypothetical protein				atgaataataaaatagtcgttattgcattatcattgttggtttatgggacactggttaatgctgagaatcaggctttgccaaaggatactgtcgcagtagttaatgaaattaaggtacctgttaaacttttagatcaatcgattaaattgaatgtggtgcagggtaaaaaggagactcctgagttgcggaaagccataactgaagaacttattgccagagagttatttgctcaagaaagtacaaaaagcaattag	MNNKIVVIALSLLVYGTLVNAENQALPKDTVAVVNEIKVPVKLLDQSIKLNVVQGKKETPELRKAITEELIARELFAQESTKSN
NODE_216_length_45055_cov_320.32	fig|135618.10.peg.410	peg	NODE_216_length_45055_cov_320.32_401_1780	401	1780	+	RNA polymerase sigma factor RpoD			idu(1);CBSS-349161.4.peg.2417 idu(1);Macromolecular_synthesis_operon idu(1);Transcription_initiation,_bacterial_sigma_factors	atggcttatttaaatacacagttgtcaaagcaagacttaatggttgttgataaagcgactgttagtgttgagtcgtcaatacaaaatgatacggtaactgaaaattatgtggaaaacagcaatttccatatagctagtaaattaaaaattgagaaaagtaagcttataaacgcactttctcaatttccaatgacggcattatggcttttaaatcaatatgaacaacgcacagatatcgttgagcaagatgaagatttaacggtagaggcagaattaacaaccgacttaaaagagataaaaaaatatttttatagcttatcgggaaattcgctaacagataatagttatgccgctgaaaagcaagatctaactacagctttacaattatttgcatttact…	MAYLNTQLSKQDLMVVDKATVSVESSIQNDTVTENYVENSNFHIASKLKIEKSKLINALSQFPMTALWLLNQYEQRTDIVEQDEDLTVEAELTTDLKEIKKYFYSLSGNSLTDNSYAAEKQDLTTALQLFAFTFNDLVGLVDMFVFAYKFRGLCYQSGSQSNKKESDLMLKRLEGDARRSKNKASVWSEIFLSYDEQFLFLSSSDMHKYFTEIVFSENSWLKLRQQLATANSRLVLFIANQYKGGFLDFDDLVQEGQTGLLKAVDRYDYRLGFQFSTYAGYWIRQAISRSLSRCERVVRVPCGQVANMNKVFRVKDQFIAQKGREPSLKELAEQVKLSPEEITSIFAISQTAISLEGTEEEGEVLFSPIDYLEQEVFVDSFKKISKMDLDSLIGKAIKG…
NODE_216_length_45055_cov_320.32	fig|135618.10.peg.411	peg	NODE_216_length_45055_cov_320.32_1950_3869	1950	3869	+	Cell division protein FtsH (EC 3.4.24.-)		FIG01120704	idu(1);Bacterial_Cell_Division idu(1);Cell_division-ribosomal_stress_proteins_cluster idu(1);Folate_biosynthesis_cluster	atgaaaaaacatatactaaacgccctactctggagtgttgtattggccggggcatttcttatttacaatcgtgtaaataccacgccagccatagacgaatcactcgcttattctgaatttattgtaaaagttaagaataagttggttgatcgagtagaaatgacagggcaaacaattaagctgcggacagctgatggtcaaaactacgaaacgtacaatccaaatgatccacatttaattgatgatctattaagcgcgggcgttcaagttagaactaagccacctgctcaacaatcactttttatgcagatgtttatctcatggtttcctatgttgcttttgatcgctgtatggatcatttacatgcgtaaaacacaaggtgcaggcatgggagggaat…	MKKHILNALLWSVVLAGAFLIYNRVNTTPAIDESLAYSEFIVKVKNKLVDRVEMTGQTIKLRTADGQNYETYNPNDPHLIDDLLSAGVQVRTKPPAQQSLFMQMFISWFPMLLLIAVWIIYMRKTQGAGMGGNAFGKSKAKLLEEDKLTATFADVAGCEEAKEEVTELVDFLADPQKFQKLGGQIPRGILMVGPPGTGKTLIARAIAGEAGVKFFTVSGSDFVEMFVGVGASRVRDMFAQAKEHAPCIIFIDEIDAVGRQRGGAGMGGGNDEREQTLNQLLVEMDGFTGNEGVIVIAATNRADVLDKALLRPGRFDRQVNVGLPDVRGREQILNVHIKKVPAAEDVNLKDIARGTPGFSGAELANVVNEAALFAARSNKVQVNMSDLEKAKDKILMGAE…
NODE_216_length_45055_cov_320.32	fig|135618.10.peg.412	peg	NODE_216_length_45055_cov_320.32_4207_4073	4207	4073	-	hypothetical protein				atgctattaggatgggtatttgcagaggcattaaatgaaaagtttgaccccactgccacttctgaattttcaacgggtaagtactcagaaaacttaggctttgcacaagccttagaactactgctacttccataa	MLLGWVFAEALNEKFDPTATSEFSTGKYSENLGFAQALELLLLP
NODE_216_length_45055_cov_320.32	fig|135618.10.peg.413	peg	NODE_216_length_45055_cov_320.32_4239_4391	4239	4391	+	hypothetical protein				gtgactgtaaagcttaaaaatgcgggtaattatgaggtgagtggtgtgattcctagagaattaaatgatactttcgctagaatttcaattgatgcagaggctgacagtagttgcaatggtggcggcggctggttaatcaagataaccaaataa	MTVKLKNAGNYEVSGVIPRELNDTFARISIDAEADSSCNGGGGWLIKITK
NODE_216_length_45055_cov_320.32	fig|135618.10.peg.414	peg	NODE_216_length_45055_cov_320.32_4577_4428	4577	4428	-	hypothetical protein				atgggtcgcccttccaattattttaatacaccctccaaaaaatcccttcctaagctttattattttaaaacattcaaacaactttactgctttttaattgacttacttaaagtgtttttcagcttaaataaaacactatggaccttgtaa	MGRPSNYFNTPSKKSLPKLYYFKTFKQLYCFLIDLLKVFFSLNKTLWTL
NODE_216_length_45055_cov_320.32	fig|135618.10.peg.415	peg	NODE_216_length_45055_cov_320.32_4879_4613	4879	4613	-	RNA-binding protein				ttgaaacgactttttgtaggaaacttacccagcgaggccactgaggctagtgttcaagctttattttcagaatatggcaaagtccgctccattcaacttgtttccgatatttttagcggtaaatgtagaggttttggttttattggaatggaaggtcacgaagcccgagcagctatagcagcacttgatggcaatttgtattgcggaaagcctttaaaagttaaatttgaagaacccgctactggtaaaaatggtcgacgcaattaa	MKRLFVGNLPSEATEASVQALFSEYGKVRSIQLVSDIFSGKCRGFGFIGMEGHEARAAIAALDGNLYCGKPLKVKFEEPATGKNGRRN
NODE_216_length_45055_cov_320.32	fig|135618.10.peg.416	peg	NODE_216_length_45055_cov_320.32_5196_4990	5196	4990	-	Cold shock protein CspA			idu(1);Cold_shock,_CspA_family_of_proteins	atggcaactggtactgttaagtggtttaacgagtcgaaaggcttcggttttatttctcctagtgatggcagcgccgatgtattcgtacatttttctgcaatcgcaagtgacggtggttaccgtacactcgctgaaggtcaagctgtaaaatatgaagttgaatcaggcgccaaaggccctcaagcttcaaatgtaacttcagcgtaa	MATGTVKWFNESKGFGFISPSDGSADVFVHFSAIASDGGYRTLAEGQAVKYEVESGAKGPQASNVTSA
NODE_216_length_45055_cov_320.32	fig|135618.10.peg.417	peg	NODE_216_length_45055_cov_320.32_7652_5418	7652	5418	-	Bll6585 protein				atgagctacacttctgaagaaaaacaaaaccaaagcttatcgttaaccctattatttgctggaaccttatttattagcgcgtcgctaatgtttgttctgcaaccgttattcggaaaaatattattacccttgttaggtggttctccggcagtttggaatacctgcatggttttttaccaaataatattgtttctaggctatctatatgcgcatactatttctacacgctttggcagacaccgacaaatccagatccatgcgcttgttattgcgcttagcttcttagctttaccactcgccttacccgaaaatactacgccaccaacagataccaaccctacaatttggctactctggactctattacttgctataggcttaccctttttcgtggtttcc…	MSYTSEEKQNQSLSLTLLFAGTLFISASLMFVLQPLFGKILLPLLGGSPAVWNTCMVFYQIILFLGYLYAHTISTRFGRHRQIQIHALVIALSFLALPLALPENTTPPTDTNPTIWLLWTLLLAIGLPFFVVSTTAPLVQKWFTNIGHKTSHDPYYLYAASNTGSLIALLSYPFLLEPTIGLSNQKIYWSLGYLVLCFLISGCAFILWRTQQTTIIIDEHSPAENNLSLFRKLHWLALAFVPSSLLLGLTNFISTDIASVPLLWIIPLTLYLLSFVIVFSKWNDKTHSIMVKLQPLVLLPFITYAFINPADLPYWAYLILHLLAFFFAVMVCHGELAKNRPHTQYLTNFYLIMSFGGMLGGMFNTFVAPFVFNGIYEYPLMIVAALLLRPWQTTPSTKG…
NODE_216_length_45055_cov_320.32	fig|135618.10.peg.418	peg	NODE_216_length_45055_cov_320.32_7989_7759	7989	7759	-	hypothetical protein				atgaaaacaactgatgaatacagacaaagattacttactgaacttattgagcatagcgctaaaattgatttcttggtcataaaatccaaggacaatgctgccgacttattacctgcctatcagcacgaacttgaagaacttcgtgccaaacaactcataaccactaaaaaactacatgagttggaagatcataatacaaatgtatgggaaaacattggtgatggcggataa	MKTTDEYRQRLLTELIEHSAKIDFLVIKSKDNAADLLPAYQHELEELRAKQLITTKKLHELEDHNTNVWENIGDGG
NODE_216_length_45055_cov_320.32	fig|135618.10.peg.419	peg	NODE_216_length_45055_cov_320.32_8326_8135	8326	8135	-	NAD-dependent formate dehydrogenase delta subunit		FIG00002866	icw(2);Formate_hydrogenase	atggccaatgatattagtgatttttttaacgcagaaagcaataaagaaattgccgctgaaggcatatcaaaacatatcttaagatcttgggatccaagaatgcgtaacgatatcatcacttattgcatgcaagatggaagcggcttaaatgatttaactaaggtagccattttaaaacttcagcaatcataa	MANDISDFFNAESNKEIAAEGISKHILRSWDPRMRNDIITYCMQDGSGLNDLTKVAILKLQQS
NODE_216_length_45055_cov_320.32	fig|135618.10.peg.420	peg	NODE_216_length_45055_cov_320.32_9190_8357	9190	8357	-	Formate dehydrogenase chain D (EC 1.2.1.2)		FIG00000529	icw(1);Formate_hydrogenase	atggactcactattattagacttaggttggcccagctatcaacaaaccaccgttgatcgctggaagggcactctgtacgaaaggaaacaggattttattgcagaagaagtacctatttccctgatttacaatgggatgcctcatgtcgttatgcttgcaactccgactaatctagaagaatttgcgctgggatttagcatcactgaaggtattattaaaaatccacaggaactattatccgctcggatttataatcgttcaaaaggtattgaggttcagttaaaaatcccagatcatcgatttcagtgtatggctgataaaggacgcaatttaacaggacgaacaggctgcggtttatgcggtgcaagcactttaaatcaggctatccgccagccgcaa…	MDSLLLDLGWPSYQQTTVDRWKGTLYERKQDFIAEEVPISLIYNGMPHVVMLATPTNLEEFALGFSITEGIIKNPQELLSARIYNRSKGIEVQLKIPDHRFQCMADKGRNLTGRTGCGLCGASTLNQAIRQPQPVKSDIAVSAEDLHLALTELSKHQTLNQVTGAVHAAAWVVPNQGIVEIREDVGRHNALDKLIGFLLRNNKDLSAGFVIVTSRASYEMVQKTAWVGISLLAAISAPTGLAIRLANETGLTLIGFARDDQHVIYTHPQRLTHNNNL
NODE_216_length_45055_cov_320.32	fig|135618.10.peg.421	peg	NODE_216_length_45055_cov_320.32_12180_9328	12180	9328	-	NAD-dependent formate dehydrogenase alpha subunit		FIG00085182	icw(4);Formate_hydrogenase	atgagcatcaataaagaacaagattttggcacaccagccagcaccgcaagtcatctagttaccttagaaattgatggatttaccgtcacggttcctgaaggcacttccatcatgcgggcagccgcctctataggcattgacatacccaaattatgtgccacagacagtattgagccctttggctcttgccgactttgcgttgttcagatagaaggggggcgggggatgccggcttcctgtacgacaccagccgccgaaggccttaaagtcgttacccagaaccaaaaactggctgaagttcgtcgtggtgtaatggaactctacatttcggaccatccactcgattgtttaacgtgttctgctaatggtgattgtgagttgcaagacatggcgggtgct…	MSINKEQDFGTPASTASHLVTLEIDGFTVTVPEGTSIMRAAASIGIDIPKLCATDSIEPFGSCRLCVVQIEGGRGMPASCTTPAAEGLKVVTQNQKLAEVRRGVMELYISDHPLDCLTCSANGDCELQDMAGAVGLREVRYNPIETHLDAIKDESNPYFSFDPSKCIVCSRCVRACEETQGTFALTIDGRGFDSKVSPSQNESFMDSECVSCGACVQACPTATLMEKSVIDHGQPEHAIITTCAYCGVGCSFRAEMKGEQVIRMVPNKDGQANHGHSCVKGRFAFGYATHKDRMTKPMIRASIKDAWQEVSWEVAINHAASELKRIQAKYGKDAIGGITSSRCTNEEVYIMQKLIRAGFGNNNVDTCARVCHSPTGYGLKQTFGESSGTQDFDSVMKAD…
NODE_216_length_45055_cov_320.32	fig|135618.10.peg.422	peg	NODE_216_length_45055_cov_320.32_13755_12202	13755	12202	-	NAD-dependent formate dehydrogenase beta subunit		FIG00002464	isu;Formate_hydrogenase	atgagttttacaatctatgtaccctgtgattcgagcgcaatttcattgggcgccgacagaatcgcctccgctattattgaagaagccaaaaaaagaagtatttccattcaattaatccgcaatggttccagaggtctcttttggctagaaccgcttgtggaaattgacaccccttcaggcagaatagcctacggccctgttaagcgttctgacataactagcctttttgacgcaaattttctagaaggtggcgcacatgacttgtttttaggtttaactgaagaactcagttacctaaaaaaacaacagcgattaacctttgcacgtattggcaaaacggatcccattagtttagaagactacattaagaatgacggctataaaggcttatcgaatgcg…	MSFTIYVPCDSSAISLGADRIASAIIEEAKKRSISIQLIRNGSRGLFWLEPLVEIDTPSGRIAYGPVKRSDITSLFDANFLEGGAHDLFLGLTEELSYLKKQQRLTFARIGKTDPISLEDYIKNDGYKGLSNALNQTQADIVKAVTDSGLRGRGGAAFPTGIKWNTVLNTPSEQKYIICNADEGDSGTFSDRMVMEGDPFVLIEGMTIAGLAVGANQGYIYLRVEYPHAHKALTTAIEKAYAAGYLGDDIKASGKAFHLEVRLGAGAYICGEETSLMESLEGKRGLVRFKPPLPAISGLFGKPTVVNNVISLASVPIILDKGGDYYRDFGMGRSRGTLPLQLAGNIKHAGLVELAFGMTLRELLYDFGGGSATGKPIKAVQVGGPLGAYLPESQFDTPL…
NODE_216_length_45055_cov_320.32	fig|135618.10.peg.423	peg	NODE_216_length_45055_cov_320.32_14228_13752	14228	13752	-	NAD-dependent formate dehydrogenase gamma subunit		FIG01955803	icw(1);Formate_hydrogenase	atgaccgaatcaagcactatgcaagtgaccgtgcaaaatataaccaccgcacttaaggataaacctggcgctttattgcctattttacatgccattcaagatacgttaggttttgtcccagatgaaagcattcccaccatcgccaaggctttgaacctttctcgcgctgaagttcatggtgttatcagcttttatcattattttagaaatactaagccaggcaaaaataccatccacctttgtcgtgccgaatcttgtcaagctatgggcggtaagcatctagaaaatcatgttaaatctcgcttaggtattgattttcatgaaacaaccgcagacggtcaattttctcttgaacctgtttattgtttaggaaattgtgcatgttcacccgctatgcag…	MTESSTMQVTVQNITTALKDKPGALLPILHAIQDTLGFVPDESIPTIAKALNLSRAEVHGVISFYHYFRNTKPGKNTIHLCRAESCQAMGGKHLENHVKSRLGIDFHETTADGQFSLEPVYCLGNCACSPAMQIGTEIYGRVSTESFDTTINEIEASA
NODE_216_length_45055_cov_320.32	fig|135618.10.peg.424	peg	NODE_216_length_45055_cov_320.32_14791_14591	14791	14591	-	Cold shock protein CspE			idu(1);Cold_shock,_CspA_family_of_proteins	atgactactggtacagttaaatggtttaacgcagaaaaaggtttcggctttattcaacaagagaatggccctgatgtttttgttcacttccgtaacattaacagctcaggctttaaatctcttgatgaaggccaaaaagtacagtttactgttacccaaggtcaaaaaggccctcaagcagaagaagtcactatcatctaa	MTTGTVKWFNAEKGFGFIQQENGPDVFVHFRNINSSGFKSLDEGQKVQFTVTQGQKGPQAEEVTII
NODE_216_length_45055_cov_320.32	fig|135618.10.peg.425	peg	NODE_216_length_45055_cov_320.32_16560_15010	16560	15010	-	Ubiquinone biosynthesis monooxygenase UbiB		FIG00000320	isu;Ubiquinone_Biosynthesis_-_gjo isu;Ubiquinone_Biosynthesis	gtgatccgacctaaattattatttcgcctgatccatattaactgggttcttatttttcatggtttagatgaaattgtcttaaagactcatttatttcgacctattcgctatttagcttttatcacccctagttactggcttaaatctcaaactgattcacgaggcgtcagaatacggcgcgctttagaggatctcgggccgatttatgttaagtttggccaagctttatcgacgcgtaaagatttgttaccagaagacatttcagatgaactggtaaaactacaagaccgagtacctccctttgccaatgaaattgcccgtaacatcattgaaacagaactggggatgtctattgccgaagcctttgcagagtttgatccctctcctttagcgtcagct…	MIRPKLLFRLIHINWVLIFHGLDEIVLKTHLFRPIRYLAFITPSYWLKSQTDSRGVRIRRALEDLGPIYVKFGQALSTRKDLLPEDISDELVKLQDRVPPFANEIARNIIETELGMSIAEAFAEFDPSPLASASVAQVHTAILHTGENVIVKVLRPDIEKRILSDIGLLYELARFAEKFWPDARRLRAIDVVAEFERTTLDELDLVREAGNAAKLRRNFENSELIYIPEVHWPLTRKKVMVMERIYGIPVGEIEQLKEKGANFKLLAERGVEIFFTQVFRDNFFHADMHPGNIFVEVPDKYIAVDFGIVGSLSLSDQRYLAENFLAFFNRDYRKVAEMHVESGWVPSTTRIEEFESAIRSVCEPIFEKPLKDISFGQLLLRLFQTARRFDMHVQPQLVL…
NODE_216_length_45055_cov_320.32	fig|135618.10.peg.426	peg	NODE_216_length_45055_cov_320.32_17170_16547	17170	16547	-	Protein YigP (COG3165) clustered with ubiquinone biosynthetic genes		FIG00004128	isu;Menaquinone_Biosynthesis_via_Futalosine icw(2);Ubiquinone_Biosynthesis_-_gjo icw(2);Ubiquinone_Biosynthesis	atgaccctcaaaccattattaatgagcatcttagagactgcgctaaacaagtttcttgctatggatcagaatgttgctacgtttctgacgcccatagcaggaaaaactatcgccgtcactatcacaccctttaatgaaactatttatttatgccctagtgttgactcaattcaactgcttgattacagcagtgatgaacccagtacacgacttactggctcagcgtttgcttttggcttaatggggctcagctcaaaccctatgaggtcaattttctctggcaaggttgtcattgaaggcgacatgcaaacaggcagaaagtttcaaaccttattcgccaaactcgatattaatcttgaacaacaattagcgcgttacacaggcgacacattagcaaat…	MTLKPLLMSILETALNKFLAMDQNVATFLTPIAGKTIAVTITPFNETIYLCPSVDSIQLLDYSSDEPSTRLTGSAFAFGLMGLSSNPMRSIFSGKVVIEGDMQTGRKFQTLFAKLDINLEQQLARYTGDTLANNIIQFVRASQNWGQESIETFRLNASEFLQEETRDLPAPPEMDIFYKQIDLLRTDFDRLQSRIDRLQTKVTCDPT
NODE_216_length_45055_cov_320.32	fig|135618.10.peg.427	peg	NODE_216_length_45055_cov_320.32_17921_17172	17921	17172	-	Ubiquinone/menaquinone biosynthesis methyltransferase UbiE (EC 2.1.1.-)		FIG01303154	isu;Menaquinone_and_Phylloquinone_Biosynthesis icw(1);Menaquinone_Biosynthesis_via_Futalosine icw(1);Ubiquinone_Biosynthesis_-_gjo icw(1);Ubiquinone_Biosynthesis	atgacaaacgataacaccacccattttggttttaaacaagtcgctactgaagataaagttaatctagttcgcggtgtatttgattctgttgcaggacagtacgacattatgaatgacttgatgtctcttggaatacaccgtatctggaaacgggttgctgttcaattaagcaatgtccgaaaaggcgagcaagtacttgatttggcaggaggtactggcgacttaaccgtgctatttgaacaacgtgttggaaaagacggtcaagttgttttagccgacatcaattctgagatgctacgcacaggacgtaatcgactgattgataaaggcttgattggtaacattcgctatgcacaagttaatgctgaatgccttccgtttgaagataatacttttgat…	MTNDNTTHFGFKQVATEDKVNLVRGVFDSVAGQYDIMNDLMSLGIHRIWKRVAVQLSNVRKGEQVLDLAGGTGDLTVLFEQRVGKDGQVVLADINSEMLRTGRNRLIDKGLIGNIRYAQVNAECLPFEDNTFDCVCIAFGLRNVTDKDAALRSMYRVLKPGGRVIVLEFSHPVDKITEKVYDFYSFKLLPKIGKFVAKDEDSYRYLAESIRMHPKQDELKKMMENAGLERCEFFNMSQGIVAVHRGYKI
NODE_216_length_45055_cov_320.32	fig|135618.10.peg.428	peg	NODE_216_length_45055_cov_320.32_18319_17918	18319	17918	-	COG3536: Uncharacterized protein conserved in bacteria		FIG01969882	ff	atgcgcttaattgtaactccttgtaatacttggcctactgaaattaaattacatcaagcctctaataggcttgatgtaagttttgcagagggtagcactttccaattaccctgtgaatatcttcgcgtctatacgccatcggcggaagcagttggccatgctccaggacaagaaatactgcaactagataaagaagatgtgggcattatagagattaaacctattggaaattatgcggtcgctctcgtatttagcgatggtcacaatagtggcatttacacatgggatctactctataaattaggctctgaatatcagtccttatgggcaaattatcttaataagcttgtaatcgctggacataaacgcaaagaaacactaaaaattacggaacaaata…	MRLIVTPCNTWPTEIKLHQASNRLDVSFAEGSTFQLPCEYLRVYTPSAEAVGHAPGQEILQLDKEDVGIIEIKPIGNYAVALVFSDGHNSGIYTWDLLYKLGSEYQSLWANYLNKLVIAGHKRKETLKITEQI
NODE_216_length_45055_cov_320.32	fig|135618.10.peg.429	peg	NODE_216_length_45055_cov_320.32_19703_18378	19703	18378	-	ATP-dependent hsl protease ATP-binding subunit HslU		FIG00000505	icw(1);Proteolysis_in_bacteria,_ATP-dependent isu;Proteasome_bacterial	atgacacagatgacccccaaagaaattgtaagtgagctagataaacatattgttggtcaagccagcgccaaacgatctgtggctatcgcattgagaaaccgttggcgtcgccagcaagtagcccctacgttgcgcgatgaaattacaccaaaaaacattttaatgattggccctactggtgttggtaaaacagaaattgctcgccgccttgctcgcttagctaatgctccttttataaaaatcgaagcaactaaattcactgaagtcggttatgtcggtagagatgttgaatccatcattcgagatttagttgatactgccgtcaatatgacacgcatggcggagatggaaaaagttcaaactaaagcttacgacgctgctgaagaaaaaatcctcgat…	MTQMTPKEIVSELDKHIVGQASAKRSVAIALRNRWRRQQVAPTLRDEITPKNILMIGPTGVGKTEIARRLARLANAPFIKIEATKFTEVGYVGRDVESIIRDLVDTAVNMTRMAEMEKVQTKAYDAAEEKILDILLPKADAGMLSDTEDSTRQKMRKKLREGDLDTKEIEIEINVAPMGVEIMAPPGMEEMTSQLQGMFQNMGSSKTRSRKMSIKKALHALQEEEAAKLINEDDIRSRAVEAVEQNGIVFLDEIDKICKRSELGGGGGEVSREGVQRDLLPLVEGSTVSTKYGAIKTDHILFIASGAFHVAKPSDLIPELQGRFPIRVELSALTADDFVRILTEPNASLTEQYEALLATEGVTLTFALDGIQRIAELGWQVNETTENIGARRLHTMLER…
NODE_216_length_45055_cov_320.32	fig|135618.10.peg.430	peg	NODE_216_length_45055_cov_320.32_20253_19708	20253	19708	-	ATP-dependent protease HslV (EC 3.4.25.-)		FIG00000487	isu;Proteolysis_in_bacteria,_ATP-dependent icw(1);Proteasome_bacterial	gtgtttagaggaacaaccatactttctgttcgcagaggcaacaaagttgttattggcggtgatggacaggtcactttaggtaacactgtcatgaaaggtaatgcccgaaaagttcgccgattatatcacgacaaagttattgctgggtttgctggcgcaacggcagatgcctttactttatttgagcactttgaaggtaaattagaaaagcatcgcggtaatttaactagagcggctgttgaaatggctaaagactggcgtacggatagagcactccgcaaactagaagctttactcactattgccgatgccagaacttctttaattatttctggaaccggcgatgttatcgagcctgaatttgacctgatggctataggctcaggcggtgcttttgca…	MFRGTTILSVRRGNKVVIGGDGQVTLGNTVMKGNARKVRRLYHDKVIAGFAGATADAFTLFEHFEGKLEKHRGNLTRAAVEMAKDWRTDRALRKLEALLTIADARTSLIISGTGDVIEPEFDLMAIGSGGAFAQAAARALLENTNLSAREIVERSLNIAADICIYTNHNLRIEELDAEPNE
NODE_216_length_45055_cov_320.32	fig|135618.10.peg.431	peg	NODE_216_length_45055_cov_320.32_20536_22422	20536	22422	+	hypothetical protein				atgtcgatccattatatttttagtttaattatcattgcattttttgtgggttgtgcgccgactcggcaaattacggttgattacccttctgctcatgttgctgagacgcagtcagctcagttaacgcagtcacatccttttcaagcactacctgggtttcaggttattgatggcgatgattattatgtaagactaatttctgagttcgactttaagggggagaatgtattaaaaagtggttgcagtaacattgcaccatcctatgagaaaggtgatttgtcatctacccttatattttctgtgaagaatgaaagcctcgtttttaataatgaggcggtaggatttttataccaagcgggctcgggaaagtgtaattttaaatttgatgcaaagaaaata…	MSIHYIFSLIIIAFFVGCAPTRQITVDYPSAHVAETQSAQLTQSHPFQALPGFQVIDGDDYYVRLISEFDFKGENVLKSGCSNIAPSYEKGDLSSTLIFSVKNESLVFNNEAVGFLYQAGSGKCNFKFDAKKITLTPWMRLDLGKETQVDYSFLSSANSDVDVSGLVGDVTTASNMLALTGVGMGVSVVGQFAGQWAKNNPQALAKSTSAKHSSESHSLPTFISFSGKTGVLNQTIFKVYAVAEGGINIFASDTQPIGELKIYPEIIPSLLLKTTPEGIPDARDLSFDEIGYLPIKTATGEIKLLQLIEQSKHPAKPNLKPNWNNYEEVENNCRKIKLVMKDLGFNKFDRNAFLYYFLINDNNWKNYNITHQKALSDELNLKVMESYRKKGFGMCLATE…
NODE_216_length_45055_cov_320.32	fig|135618.10.peg.432	peg	NODE_216_length_45055_cov_320.32_22757_23878	22757	23878	+	Cytochrome c oxidase polypeptide II (EC 1.9.3.1)		FIG00041887	icw(2);Terminal_cytochrome_C_oxidases icw(2);CBSS-316057.3.peg.563	gtgaacaaagcaaagcaactattcgcaggtctgatcttaatggcttcagggctgggaacagtacaagcggactatacgctaaatttaatgaaaggggttacaaaggtcagtaatgacatttatgaccttcatatgctgattctatggatttgtgtagtcataggggttggtgtttttggggccatgttttactcaatttatcaccaccgtaaatcaaaagggcatcaagcggctcagtttcatgaaaacacaacagttgaaatcatttggacgataataccgaccctgattttggttgctatggctattccagcaacaaagactatgttggaattaagtgatgttgagaaatcagatatgaccatccaagttactgggcgccaatggtactgggattat…	MNKAKQLFAGLILMASGLGTVQADYTLNLMKGVTKVSNDIYDLHMLILWICVVIGVGVFGAMFYSIYHHRKSKGHQAAQFHENTTVEIIWTIIPTLILVAMAIPATKTMLELSDVEKSDMTIQVTGRQWYWDYKYLDSDIHFESHLDEASERVHRTVGADPRSVPHYLLNVDKPLVIPVKKKVRFVLTSVDVIHSWWVPDLGWKKDANPGFINEAWTSVDKAGTYRGQCTELCGRDHAFMPIVVIALEQPEYDAWVKKTLEQQKQKPDLSDQSREQLMAHGESVYLKNCVGCHQINGAGVPGLIPALTGSKIATGKWESLDGFLRAGTAKMPSFSKLDGKEYAELMTYVRNNLGNKVGDELQPKQTALPDDDD
NODE_216_length_45055_cov_320.32	fig|135618.10.peg.433	peg	NODE_216_length_45055_cov_320.32_23934_25574	23934	25574	+	Cytochrome c oxidase polypeptide I (EC 1.9.3.1)		FIG00132629	icw(1);Terminal_cytochrome_C_oxidases	atgtctgctgttgtagatgaacatgatcatcatgctgatgatcatcacgatcacggccctgaaaaagggttgttaagatggattactactacaaatcacaaagatattggcacattgtatttattgtttgccttagtgatgttttttgttggtggatcaatggcaatggttattcgtgcagagttatttgaaccgggtttacaatttgtagatccagcgttttttaactcaatgacgactatgcatgctttggttatggtgtttggagcggttatgccggctttcgtaggtttggctaactggcaaatacctttaatgataggcgctgctgatatggcgttgccgcgcatgaataacatgagtttttggatgttggttgcgggtgtattattgctagca…	MSAVVDEHDHHADDHHDHGPEKGLLRWITTTNHKDIGTLYLLFALVMFFVGGSMAMVIRAELFEPGLQFVDPAFFNSMTTMHALVMVFGAVMPAFVGLANWQIPLMIGAADMALPRMNNMSFWMLVAGVLLLASTLFMEGGAPNGGWTLYPPLVLQPITVGKALPFAVFSVHLLGISSIMGAINIIATIFNMRAPAMKMMDMPLFVWTWLITAFLLIAVMPVFAGAVTMLLTDKFFHTSFFNAAGGGDPVLYQHIFWFFGHPEVYIMILPTFGVASTIIPVFARKPLFGYASMVWATASIAFLSFIVWAHHMFTVGMPVAGELYFMYATMIIAVPTGVKVFNWTATMWKGAMTFETPMLFSIAFVVLFTMGGFTGLMMAIAPADFQYHDTYFIVAHFHY…
NODE_216_length_45055_cov_320.32	fig|135618.10.peg.434	peg	NODE_216_length_45055_cov_320.32_25719_26270	25719	26270	+	Cytochrome oxidase biogenesis protein Cox11-CtaG, copper delivery to Cox1		FIG00001248	icw(1);CBSS-316057.3.peg.563 isu;Biogenesis_of_cytochrome_c_oxidases	atgactggaaatgcagcaaagaaaaatcttagattagccagaacattgttcttggttgcagtagccatgtttggttttggatatgcattagttcctatttacgatgttttatgtgaatggaaatggatagagagagatcgtcctgatgacattaaaaaagttccagaaacggcttacaaagtagatgtgagtagggatattaccatagagtttatgaccactttaaatgggtcgactccgatggaattcaaagcagaaaagaaacaattaaaggttcatccgggtgaatattatacggtgaacttttatgcagaaaataaaactgacaaggacatgctcgcgagggcaatagctagtttttcacctgccgttattagtagctattttgaaaaggtggag…	MTGNAAKKNLRLARTLFLVAVAMFGFGYALVPIYDVLCEWKWIERDRPDDIKKVPETAYKVDVSRDITIEFMTTLNGSTPMEFKAEKKQLKVHPGEYYTVNFYAENKTDKDMLARAIASFSPAVISSYFEKVECFCFSEQTFKPREKKIMPMRFVINPEIPEQYKTITLSYTFFDNTENLVKK
NODE_216_length_45055_cov_320.32	fig|135618.10.peg.435	peg	NODE_216_length_45055_cov_320.32_26283_27134	26283	27134	+	Cytochrome c oxidase polypeptide III (EC 1.9.3.1)		FIG00000640	isu;Terminal_cytochrome_C_oxidases isu;CBSS-316057.3.peg.563	atgtctacaaataccgcttattacattccgcataaagcgacttggccagttattggtacagctggtttgatgacgatgctggctggatttgcaaattatttaaacggctcatcaattggtcctgccttaatggtaattggactgcttatttttgttgtcatgttagtgggttggtttactttgcaggcaaaggaaagcgaatcgggtatgtataaccatgaagttggcatttcataccgtcatggaatgatgtggtttatattctcggaaattgttttttttgcagtatttttcggtaccctctggtacacacgtaatctttcagtgccatggttaggtgagggggcaactaaagagttgttatggccttcatttgatgcaacttggccaacaaatggt…	MSTNTAYYIPHKATWPVIGTAGLMTMLAGFANYLNGSSIGPALMVIGLLIFVVMLVGWFTLQAKESESGMYNHEVGISYRHGMMWFIFSEIVFFAVFFGTLWYTRNLSVPWLGEGATKELLWPSFDATWPTNGPGKVGGDFESMGAWGLPFLNTLILLTSGVTCTWAHHGLLAKNRDQLIKGLIATVALGFLFVTFQAIEYHEAYTDMGLTLGSGVYGSTFFMLTGFHGFHVCVGAIILSVVLFRSTQGHFKPENHFAFEAAAWYWHFVDVVWLGLFVFVYLM
NODE_216_length_45055_cov_320.32	fig|135618.10.peg.436	peg	NODE_216_length_45055_cov_320.32_27330_27214	27330	27214	-	hypothetical protein				atgttgctgtttatttttatttttattgcctttgcaacaggtctatttaaacctcatggcttaggtgtaacaatgcacatgcaaaaaccagccctagaagagccttcaaataaataa	MLLFIFIFIAFATGLFKPHGLGVTMHMQKPALEEPSNK
NODE_216_length_45055_cov_320.32	fig|135618.10.peg.437	peg	NODE_216_length_45055_cov_320.32_27578_28291	27578	28291	+	Cytochrome oxidase biogenesis protein Surf1, facilitates heme A insertion		FIG00018846	icw(3);CBSS-316057.3.peg.563 icw(1);Biogenesis_of_cytochrome_c_oxidases	atgagatttaaaaaagtacccactattacctatttatgtttgatgccattgttgatttcgttaggcttttggcaattagggcgatctgaagagaaaaagattattcttgaaaagcaaaatcaagcgtttgcttcttctgaagtcctactgctctcaagtttgggtgattatgatattaagttgataagatacatgaaagcgcaggttgttggttcatatgacagcgctcatcaatttctattggataatcagattaaaggggggaaagtaggttattttgtattgacaccttttatttttgaaaataaatcacaggctattttagtaaatagaggctgggttcctttaaatcaaaatagagatattctccctgatattaccattaagaatcagcaatcc…	MRFKKVPTITYLCLMPLLISLGFWQLGRSEEKKIILEKQNQAFASSEVLLLSSLGDYDIKLIRYMKAQVVGSYDSAHQFLLDNQIKGGKVGYFVLTPFIFENKSQAILVNRGWVPLNQNRDILPDITIKNQQSVITGRINQFPSVGIKLAGVEIPTEGWPSVLQLIDTQILTKKMGYSLLPFQLELGQNLPEGFNRDWQKTTVMLPEQHIAYAVQWFSLALTLSILFIWYSNKKSDE
NODE_216_length_45055_cov_320.32	fig|135618.10.peg.438	peg	NODE_216_length_45055_cov_320.32_28284_29021	28284	29021	+	Probable transmembrane protein				atgaataaacaacaaaagaaaaacaggctaacaatactgattatttttggattaactattattccttttttaatcgcgttagttctaaaggagaatcccagtttggttaaggggaccaccaatacgggtcaattgatagttcctcctttagcgacacaatatagcgattttattggctttgacgcattctctgttaaaaatattagtgaactaccggggcattggttaattgttaatgtaattccgggcaataactgtaatgagatatgtcttgatgcattacttaaaaccaagcaactaaggttgatgttaaataaggagttgccacgaacacgccgtatcgcgatgatttttaaagagcctcttgaagttgatgcaaatgaatggtggctaaaagat…	MNKQQKKNRLTILIIFGLTIIPFLIALVLKENPSLVKGTTNTGQLIVPPLATQYSDFIGFDAFSVKNISELPGHWLIVNVIPGNNCNEICLDALLKTKQLRLMLNKELPRTRRIAMIFKEPLEVDANEWWLKDTLLWRLRRTDNKEDKTLLLSFLREDQKLDDKLIDKLIGEDNREFSLNSDLIRVKPSLELNKKIVAIRKGNIPDGMLFLIDPLGNIMMQYEAGFNTYKVKEDLMHLLKISQIG
NODE_216_length_45055_cov_320.32	fig|135618.10.peg.439	peg	NODE_216_length_45055_cov_320.32_29033_30982	29033	30982	+	Signal recognition particle receptor protein FtsY (=alpha subunit) (TC 3.A.5.1.1)		FIG00000095	isu;Bacterial_signal_recognition_particle_(SRP) icw(3);Heat_shock_Cell_division_Proteases_and_a_Methyltransferase isu;Bacterial_Cell_Division	atgtttagaaaattaacgttatttagcttttttttaacgctaataattattgtattaagttcttggtttagaaccttggtggttgatcaaaccttaattagtgcaggatttattggtttagtaaaagacactatctatgattatttactggtaacgttagccttatcaatatcggtggtgagcgtactttcttggtggcaaaagtcaggtaaagtcccagcattaatgacaacattgcttttagttcttttgcttgtcttgcaagcaacattactcgttgttaccaaaacgatagctgaaatgcctcttgttattgtgactcatattgttttggggctgtctacgttttggttgctttattggctgtatttaagagctaatccgtctataacgggctta…	MFRKLTLFSFFLTLIIIVLSSWFRTLVVDQTLISAGFIGLVKDTIYDYLLVTLALSISVVSVLSWWQKSGKVPALMTTLLLVLLLVLQATLLVVTKTIAEMPLVIVTHIVLGLSTFWLLYWLYLRANPSITGLVSAKEPVRTGFVNMARLAMFLLGLQILLGAWVGANHAGLACSGFPQCNGQWLPSADYENALNLVNGIVSGYTGVISFDAQVAANWLHRIGALLSFLLLSAVMFSATSLYSSKPVKKAGLWLGGLLFLQIGLAIIAINLQMPFWAVPVHQLLAALLMLPLIAISFYSRFAFEQTKTSGEIRVTPEKKIPEASGASVPVETTFDDIYVELPAESLYLRLKSQLKRTRSGLSGILASLPLGQKGINDDLLEDIEAGLLMADVGIDATTE…
NODE_216_length_45055_cov_320.32	fig|135618.10.peg.440	peg	NODE_216_length_45055_cov_320.32_30988_31644	30988	31644	+	Cell division transporter, ATP-binding protein FtsE (TC 3.A.5.1.1)		FIG00002914	isu;Heat_shock_Cell_division_Proteases_and_a_Methyltransferase icw(1);Bacterial_Cell_Division	atgataaatttcgttaatgtaagcaagcgctatcctgaaacaggggatgtattgcgtaatgttagttttcatttgcggcggggtgaaatagcttttcttacagggcattcaggtgcgggtaaaagcaccttattgagattgattgcggccatggagaaatgtggccgcggacagatcttagtagatgggcaggatcttggtcaggctaaagaaagtcaacttccctttataagaagaaaaatggggtttatctaccaagattataagttacttcaagatagaaccgttttcgataatgttgctttgcctttaataatagctggctttgggcatcatgagattactcgtcgagtaagggctgcattagataaagtaggtttggccggtaaagaaaaaaaa…	MINFVNVSKRYPETGDVLRNVSFHLRRGEIAFLTGHSGAGKSTLLRLIAAMEKCGRGQILVDGQDLGQAKESQLPFIRRKMGFIYQDYKLLQDRTVFDNVALPLIIAGFGHHEITRRVRAALDKVGLAGKEKKYPFALSGGEQQRVGIARAVVNKPPIIIADEPTGNLDPDLSAEIMFLFGQFQQVGVTVLIASHDISLITQLNHRVLKLDHGQLISS
NODE_216_length_45055_cov_320.32	fig|135618.10.peg.441	peg	NODE_216_length_45055_cov_320.32_31648_32667	31648	32667	+	Cell division protein FtsX		FIG00000552	icw(1);Heat_shock_Cell_division_Proteases_and_a_Methyltransferase icw(2);Bacterial_Cell_Division	atgaagtatattaataaaaatcgtattaagaaagacccacctattaagtcagtaaaacaagaggtacgccaaactaaaacagcgggtggaaattttgtcgataaactaatagcttatcgagatcatcaagttcacgttttgttttcgagtcttagtcggctgattgcttctccctttacgacagtaatgactattactgtattagctatcgctatatcacttgcgagtggtttttatattttagtcgtcaatttgcaacaattaacaggcaatctggaaactagcaatcaaatttcaatttttttaagagatgatgtttctgatgctcatgcgaaaaaattagtcgacacttttaaagccaatgttaatgttcaggaggttaaattaataacacgagag…	MKYINKNRIKKDPPIKSVKQEVRQTKTAGGNFVDKLIAYRDHQVHVLFSSLSRLIASPFTTVMTITVLAIAISLASGFYILVVNLQQLTGNLETSNQISIFLRDDVSDAHAKKLVDTFKANVNVQEVKLITREQALTEFKNYSGFGAAISVLETNPLPIVIQVLPKNTLDDKQELGKLMESFQQSPEVDFAQMDLQWVERLQSIVELARLFANLLNVLLGAAVLFIIGNTIRLELHTRREEVVIAKLVGATNSFIQRPFLYSGFWIGFISGVSAWFIVAIGMLILKHPVEKLSGLYESDFQLVFLSFGETFILICLSSALGVLGSWAVLVCQLRHTRLE
NODE_216_length_45055_cov_320.32	fig|135618.10.peg.442	peg	NODE_216_length_45055_cov_320.32_32749_33606	32749	33606	+	RNA polymerase sigma factor RpoH		FIG00000712	isu;Heat_shock_dnaK_gene_cluster_extended icw(2);Heat_shock_Cell_division_Proteases_and_a_Methyltransferase isu;Transcription_initiation,_bacterial_sigma_factors	atgagtaacgctttagctttaccggtaaatttatcagttggaacctttgatgcctatttaaatttggttcggcaaatgcccagattaacttctgaacaggagcgcgaattaacattgagatttaaagacgaaggtgatttagaggcggcaagagagttggttatgaccaatttacgttttgttgttcatgttgctagaggttatagcggctatggtctttctatgcctgatattattcaagaaggtaatattggccttatgaaggctgttaaacgttttgatcctgatgttggtgtgcgcttagtttcttttgccgtgcattggataaaagcagaaattcacgagtatgtgataaaaaattggggaattgtaaaggttgcaacgactaaggcgcagcgc…	MSNALALPVNLSVGTFDAYLNLVRQMPRLTSEQERELTLRFKDEGDLEAARELVMTNLRFVVHVARGYSGYGLSMPDIIQEGNIGLMKAVKRFDPDVGVRLVSFAVHWIKAEIHEYVIKNWGIVKVATTKAQRKLFFNLRKSKKNIGWLSNDEAMAIAADLNVELSDVYEMEKRLGSQDMSFDMPVDESTEESGTYPANYLHQHGTDPSILLENADWEGHGHDLLSEAMAELDARSFDILSSRWLSEKKATLHELADRYNVSAERIRQLEQNAMKKIKAAVVMAA
NODE_216_length_45055_cov_320.32	fig|135618.10.peg.443	peg	NODE_216_length_45055_cov_320.32_33975_33739	33975	33739	-	DNA-binding protein inhibitor Id-2-related protein		FIG01308779	ff	atgccctatactcaagacattgtagacgaaattaatattttggttcgctacaaccttagcacgactcaagaaggaataaaggtacataaaaacgcagcacctgaatctattgctgcaactaaaagactgttcaacaaaggcttagtaacccaggaagatggtggttacttaacgaacttgggacatgaagctgctgaacaagcacaaactgttttaaacttactagatccggcttaa	MPYTQDIVDEINILVRYNLSTTQEGIKVHKNAAPESIAATKRLFNKGLVTQEDGGYLTNLGHEAAEQAQTVLNLLDPA
NODE_216_length_45055_cov_320.32	fig|135618.10.peg.444	peg	NODE_216_length_45055_cov_320.32_34432_34109	34432	34109	-	Rhodanese-related sulfurtransferase				atgaccgtcaaacaattatcagcaactgaactctataagaaaattgatcaaaaagaacccttgttcttgttggatgtaagagaaccccaagaattccaatacgcacatatcactaacagcacacttattcctcttaatcaacttcccaacagattgacagaattagatcctaatcaagacattgttgtgctttgtcatcacggcatgcgtagccaacaagcggcaaattttctaattcaatcaggctttaagaatgttaccaatttaataggtggcattgatgcttggtcttgtaattgtgacagttcgatccaacgttactag	MTVKQLSATELYKKIDQKEPLFLLDVREPQEFQYAHITNSTLIPLNQLPNRLTELDPNQDIVVLCHHGMRSQQAANFLIQSGFKNVTNLIGGIDAWSCNCDSSIQRY
NODE_216_length_45055_cov_320.32	fig|135618.10.peg.445	peg	NODE_216_length_45055_cov_320.32_35601_34429	35601	34429	-	Aspartate aminotransferase (EC 2.6.1.1)		FIG00719736	idu(3);Coenzyme_M_biosynthesis_--_gjo idu(3);Glutamine,_Glutamate,_Aspartate_and_Asparagine_Biosynthesis idu(3);CBSS-216591.1.peg.168 idu(3);Threonine_and_Homoserine_Biosynthesis	atgcaacgtcgattggccgagcggaattcaaaaatttcatcgtttcatgtcatggagttactacgacgagctaagcaattggaggcgcaaggtattgatgtcattcatatggaaattggtgaaccggactttcccacacctagaactataattgaagctggtattaagcatcttaagacaggagccgttaaatacacgcctgcagccggcttacccgaactacaaaacaaaatagccgctttctatctacaagaacatggcattacagtcgatcaacgacgcatatttgtaacgcctggcgcttctggtgcctttttactagcttttggtgtcagtctcaacccaaatgaagaagtcctgatggcggacccttgctacccctgcaatagtaatttcacc…	MQRRLAERNSKISSFHVMELLRRAKQLEAQGIDVIHMEIGEPDFPTPRTIIEAGIKHLKTGAVKYTPAAGLPELQNKIAAFYLQEHGITVDQRRIFVTPGASGAFLLAFGVSLNPNEEVLMADPCYPCNSNFTTLFGGITKSIPVDANSHYQLTAQQIKAHWSSSSKGALIASPSNPTGTLINPEELKKAINTVNNLGGCFYSDEIYHGLVYDQKAVTALKYSDNVFIINSFSKYFGMTGWRIGWLIVPDEFIEATEKLAQNIYIATSTQSQYAALAAFDDTTLTELEYRRSEFAARRNFLYENLLRIGFEIPIKPEGAFYIYANCKKFTDDSHQFASDLLESEGLAITPGIDFGKHEAHHMLRFSYTTSIAIMKVAMQRLEHFINKRSL
NODE_216_length_45055_cov_320.32	fig|135618.10.peg.446	peg	NODE_216_length_45055_cov_320.32_35715_36149	35715	36149	+	C4-type zinc finger protein, DksA/TraR family		FIG00030797	isu;Zinc_regulated_enzymes	atgaccgatagtgctaaaccaactgcatcacctttcagttttaagccttataacgaaacaaaaggcgaagaatatatgaatgaagctcaattaaagcattttgcgaccattttaaaaaactggaaagcagaattaatgcacgaagtggaccgtaccgtgcatcacatgcaagatgatgctgctaacttccctgacccaaatgatagagctactcaagaatcagagtttagtctggaattaaggacacgagacagagagcgcagactaattaagaaaattgatgaatctcttaaagaaattgaatcaggtgattatggcttttgtgagtcttgtggcatagaaataggtatacgtcgccttgaagctaggccgacggctagtttgtgcattgactgtaaa…	MTDSAKPTASPFSFKPYNETKGEEYMNEAQLKHFATILKNWKAELMHEVDRTVHHMQDDAANFPDPNDRATQESEFSLELRTRDRERRLIKKIDESLKEIESGDYGFCESCGIEIGIRRLEARPTASLCIDCKTLDEIREKQMG
NODE_216_length_45055_cov_320.32	fig|135618.10.peg.447	peg	NODE_216_length_45055_cov_320.32_36160_37032	36160	37032	+	glutamyl-Q-tRNA synthetase		FIG00000882	isu;tRNAmodification_position_34 isu;tRNA_modification_Bacteria isu;Queuosine-Archaeosine_Biosynthesis	gtgattgatagacagtcttatgttggccggtttgctccttcacctaccggccctttgcatctaggttcgctttatactgcactagctagttttttagatgcccgttctaagcaaggcttgtggttacttcggattgatgatctagatactccccgaaatatcattggtgcagctgataatatagtaagaaccttagacacatttggtttgcattgggatggtgccattgcttatcagagccaaatgcttgcagattatcaagaagcgttggaaaaattattaaacaaacatattctttatccgtgtacctgtagtcgaaaggatttgtcgacagtttattcaggacactgtcgagatcaacagaaatcacctgaaagtccttattcctaccgaattaaa…	MIDRQSYVGRFAPSPTGPLHLGSLYTALASFLDARSKQGLWLLRIDDLDTPRNIIGAADNIVRTLDTFGLHWDGAIAYQSQMLADYQEALEKLLNKHILYPCTCSRKDLSTVYSGHCRDQQKSPESPYSYRIKTDEKVISFVDELQGLISYNLADYGDFILKRKDHVFAYQFAVVIDDNRQLINHVVRGADLLESTPRQIYLQQKLVLNTPSYMHVPIIVDAQGYKLSKQTLATAVDLSHPNLVIFELLTLLKQNPPRTIQQASVRELLEWGIENWTPSKLENCLSISQR
NODE_216_length_45055_cov_320.32	fig|135618.10.peg.448	peg	NODE_216_length_45055_cov_320.32_37281_37856	37281	37856	+	Tellurium resistance protein TerD		FIG01248839	ff	atggcaatatcacttagtaagggcggtaacgttaatcttagcaaagaagcaccgggactaaataaaattgtggtgggcttgggctgggattctcgagccactgatggcgcggcattcgacttagatgctagtgcttttttgattaagccggatggtaaagtaagatcagacagtgatttttgtttttacaataataaagttgttggtgagggtgctgttcagcatgctggtgataatacgactggcgtaggtgatggtgatgatgagactataaaagtagaattgtcaaaaatcccaagcgatgtcgataagttggtatttgctgtaacgattcatgaagccgatttgcgtaaacaaaattttggtcaagttaatcatgcctatattcgagtcctcaat…	MAISLSKGGNVNLSKEAPGLNKIVVGLGWDSRATDGAAFDLDASAFLIKPDGKVRSDSDFCFYNNKVVGEGAVQHAGDNTTGVGDGDDETIKVELSKIPSDVDKLVFAVTIHEADLRKQNFGQVNHAYIRVLNEQGGQEIARYDLSEDASIETAMIFGEIYRVGDDWKFKAVGQGFAGGLGSLASSFGVSI
NODE_216_length_45055_cov_320.32	fig|135618.10.peg.449	peg	NODE_216_length_45055_cov_320.32_38046_38639	38046	38639	+	Tellurium resistance protein TerD		FIG01248839	ff	atggctattaatttgcaaaaaggacaaaaaatctcgttatcgaaagaatcgggtggttccttaagtaaagttgttatgggtttgggctgggatgcaaaaaaaagcagcgtaggattattgaaagggatgtttggcggaggtaatactagcgctatcgatttagatgcgtcttgcgttttatttaatgaacaaaatgcggtggttgatacggtatattttgggcaattaaagagccgtgatgggagtattctgcatacaggtgacaatcgtactggcgaaggtgacggtgatgacgagcagattattgttgatttagataaaatccccttaacggttaaatcattggtttttacagtgagttcttataccgggcaaacgtttgatacagttgataatgcg…	MAINLQKGQKISLSKESGGSLSKVVMGLGWDAKKSSVGLLKGMFGGGNTSAIDLDASCVLFNEQNAVVDTVYFGQLKSRDGSILHTGDNRTGEGDGDDEQIIVDLDKIPLTVKSLVFTVSSYTGQTFDTVDNAYCRIVDNSNNNEVARYTLSAQGSHTAQIMAKLYRHNGEWKMHAIGENGTGRTIADILPQIVIHL
NODE_216_length_45055_cov_320.32	fig|135618.10.peg.450	peg	NODE_216_length_45055_cov_320.32_38639_39655	38639	39655	+	Carbamoylphosphate synthase large subunit (split gene in MJ)		FIG01340914	ff	atgagaatatggtttaacaaaacattttcaactataagcgctgtttttagagatcttcgccaatcaacgtctgatggcgaagtcaccctgatttgcacccactcccaccaagcggcatccgctttcttagccgctgatgaaagctatcttgagcccgatttaatgggcatggcttatgtggaatggtgcgtagatttttgtcggcagcatcaaattaatttattttggccaggtaaggaagcggccttgatcagtaaatttcatatgttgtttcaggctattggtgtagaagtcttgtcggttgcagaatatcaaacattgatgttattgcatgataaagcacttttttatactgatttgagtccagatgtcgccaaagcaatggattttatcgccgtt…	MRIWFNKTFSTISAVFRDLRQSTSDGEVTLICTHSHQAASAFLAADESYLEPDLMGMAYVEWCVDFCRQHQINLFWPGKEAALISKFHMLFQAIGVEVLSVAEYQTLMLLHDKALFYTDLSPDVAKAMDFIAVNNADEFDSAIEQLSKKHQKLCVKPAVSVFGLGFRVLDTQRDSITQLLKGVEYQIPLQELRRGMNNTPQFETLLVMEHLGGPEWSVDCAGQKGELLCAVQRKKSQLAGYGQTIDNNIALEDMVTRLTKHYKLNGLYNIQFKEGANGPRLLEINPRPSGGFGMACLSGANLAYIALQSIKGETFQVPTINYGLRVAEVNTPVVLNGM
NODE_216_length_45055_cov_320.32	fig|135618.10.peg.451	peg	NODE_216_length_45055_cov_320.32_39733_40932	39733	40932	+	COG0503: Adenine/guanine phosphoribosyltransferases and related PRPP-binding proteins		FIG00756124	ff	atgcaaaaaaaagtaactgtcaacttagatactggaacacttgaattgaaagtggaatcaggacatattccgcttaagcgtttgttgggttttgcagcacgggtaaatagtaagcgtaagtttttactggtcagtaaagttttgggtaagcattatcccgtatcacctataacgatgagctggtcttatcgtgcgttagcaagagctgttttaaaggacggaataggtgagtcttcagtgtggattggtatggcggagacagcgactggattaggttatggtgtatttgaagcagccagcttagcaggcattaaaagtgccttatttatacaaacaacgcgctatcatctagaaactattgagcgccttgaattccaagaagcccatagtcatgcgact…	MQKKVTVNLDTGTLELKVESGHIPLKRLLGFAARVNSKRKFLLVSKVLGKHYPVSPITMSWSYRALARAVLKDGIGESSVWIGMAETATGLGYGVFEAASLAGIKSALFIQTTRYHLETIERLEFQEAHSHATDFFLYYPQHPEYRERFLKAETLVLIDDEISTGKTFLRLIKAYQAVNPSLRKVFIVSLVNFAHPDDRIALETQAGVAVEWVCFRQGFMDFIACQNDVLENMTVNVLGNGACKKHLLAWPGRLGMAEPISLDAEVIEQLYISGFKCNSEDTRPVLVLGTGECIAPAYLLGRTLERNGFKVKVQSTTRSPIHVGNDIKSACQFEDNYEDNIPNFIYNLEPEAYQDIVLCHETPLNQSIINRLHAWQAISARFEIYPNNPHHAKLYFFRP
NODE_216_length_45055_cov_320.32	fig|135618.10.peg.452	peg	NODE_216_length_45055_cov_320.32_40904_41659	40904	41659	+	FIG00643789: hypothetical protein		FIG01313416	ff	atgcaaagttatatttttttagaccttgatgacacactgtttcagacgataagaaaatgtggattaggcgcggatgatcctcaattacaggtgcgagcctatttgcctgatggaacccctaattcattcgcgacgtataaacagcaatggttgtggcattggctagaaaaaggtttcaaaattgtgcctgttactgggcgcgatggatttgcttttgatcgtgttacattaccgtttcaagaggaaattgtcttaaatcatggtgctgttattttggataaagaccgtaatattgatcgtgtttggatggctaaaataatgcaagaattacccaagtatcatgaactcttacttgagttatggtcagaaatagaggcttattgtctttgtaataagggt…	MQSYIFLDLDDTLFQTIRKCGLGADDPQLQVRAYLPDGTPNSFATYKQQWLWHWLEKGFKIVPVTGRDGFAFDRVTLPFQEEIVLNHGAVILDKDRNIDRVWMAKIMQELPKYHELLLELWSEIEAYCLCNKGYKVRLVNDFDVTWYGVIKHVEGTEAPLELILKGIIKKHPYILNGSLYWHLNGNNLAVLPKIINKESAVSYLINNYKKQHPALVTFGAGDSNTDAPFMGLCDYALIPKNTQLYQSLALA
NODE_216_length_45055_cov_320.32	fig|135618.10.peg.453	peg	NODE_216_length_45055_cov_320.32_41659_42762	41659	42762	+	putative ATP/GTP-binding protein protein		FIG00659099	ff	atgaaagacacttggccttttacggggagttacaagcctgacgatgtgcaatttttgctaaaaccgatcagtttgattgacacgcccgtgcacctaaaagaaagtctgatccagtcaggtcagaagcattattctgaaatgctgagtcatgaggccttgccttcgactgattatttgtcattgttctatgaggcgatggtggccaatcaggatcgtatggccgagcatttgttgctgctagcggaaggcattatcgctactcgtcggcatcctattactttagtgtcgttagccagagcaggaacacctatcggggtatgtcttaagcatatattaaagcggtattttaatattgaagctgaacactattcaatttctattcttagagatgtaggtgtc…	MKDTWPFTGSYKPDDVQFLLKPISLIDTPVHLKESLIQSGQKHYSEMLSHEALPSTDYLSLFYEAMVANQDRMAEHLLLLAEGIIATRRHPITLVSLARAGTPIGVCLKHILKRYFNIEAEHYSISILRDVGVDTNALRYILKSHAPESLVFVDGWTGKGVIARQLANSLQAFAKSDGVHIVPELYVLTDLSGWAAVAASTEDYLIPSCILNATVSGLISRSVYEKSTVSSTDFHACLYYEHFASDDLSTYFVDALLARVALIRPVFTGRFIDHSSHCESLQAISDQLLTWVSERYGLSQHNYIKPGIGEATRVLLRREAAVLLLQDLHADATQHLCWLARSKSIPIEVFSDLPYRAVALIKEIRHE
NODE_216_length_45055_cov_320.32	fig|135618.10.peg.454	peg	NODE_216_length_45055_cov_320.32_42755_43690	42755	43690	+	Citrate lyase beta chain (EC 4.1.3.6)		FIG00010100	isu;Citrate_Metabolism,_Transport,_and_Regulation	atgaataataagttacagtcattttcgccttggatgttaggcgcgccactctatatgccaggtaatcggcgcgatattatggaaattgctaatggcgacaaatattctatgctccgatcaatgattttttgtacagaggatgctatatctaaaacggaggtggatagttgtgtccggcatataggcttatgcttacaaggttttagagagcccactcatcaatttcggtttatacgtgcaagaaatccggagatattggctcggttattggcgttgccaaatattgaaaaaattgatggctttgtgttaccaaagtttactgaagcggtatttgatgcttattttgatcaattaaaaggcacctcatttaaggttatgccgaccttagaaaccaaagag…	MNNKLQSFSPWMLGAPLYMPGNRRDIMEIANGDKYSMLRSMIFCTEDAISKTEVDSCVRHIGLCLQGFREPTHQFRFIRARNPEILARLLALPNIEKIDGFVLPKFTEAVFDAYFDQLKGTSFKVMPTLETKEVFDVNAMIQLREGLLQDTIAQRILMLRIGGNDLMNLLGLRRSRLSTIYETPIGNVISQLVTIFKPYGFSLSAPVFEFLDDSETLQKEIKLDLAYGLLGKTAIHPTQVSTIEENYAVDLEDYEMALSLSDTEAPAVFRMHNAMCEVATHHQWASNIINRQQCYGIKDALLLQEYAEVSF
NODE_216_length_45055_cov_320.32	fig|135618.10.peg.455	peg	NODE_216_length_45055_cov_320.32_43761_44213	43761	44213	+	Tellurite resistance protein TerB		FIG01318296	ff	atgagtttcgataattttttgagtcaattaaaaagtaaagctaatgaattaaaaacagaggccctaaagtttaaaaataaagattttttaaatgccgcgatggccggttctgcattaattgcaatggctgatggcagtattagctcaatagaaaaacaaaaaatgattaaatttattgaaagtaatgatgcgctttcaatctttacaacgagtgatgttattaaagcatttcaggactttgttggacaattggagtttgataaagatattggtgaggctaaagcttatcaagcgattggtaaaatgaaatctaatagtgaggcgtcacgcttgttacttagaatgattatttctattgcctcatctgatggtgattttgatggcgatgagaaaaagata…	MSFDNFLSQLKSKANELKTEALKFKNKDFLNAAMAGSALIAMADGSISSIEKQKMIKFIESNDALSIFTTSDVIKAFQDFVGQLEFDKDIGEAKAYQAIGKMKSNSEASRLLLRMIISIASSDGDFDGDEKKIAVKIAKELGINPAEFEL
NODE_216_length_45055_cov_320.32	fig|135618.10.peg.456	peg	NODE_216_length_45055_cov_320.32_44993_44244	44993	44244	-	3',5'-cyclic-nucleotide phosphodiesterase (EC 3.1.4.17)		FIG00001540	isu;cAMP_signaling_in_bacteria isu;CBSS-342610.3.peg.1794	atggccgatttaaatgaaccttttcaaggtatcaatactgctcactactttaaagccatccttgatcttgcttttattgaaaacaagcattttgatttaattctggttacgggagacttagctcaaaacccttgtgaggccagctataagcatattttacatagacttgaagcaacacaaacacctagtatttgcttgccaggtaatcatgatgatgtcgacctcatgcagcaagttttcaacacacgcctagtaagttgcgataaacaaactttattgaataactggcaactcatttgtctcaacagccaaatacttggaaaaccgggtggtaacttatcaaagcaagagttactatttttagaggattgtcttcttaagaacccaaatcatcatacg…	MADLNEPFQGINTAHYFKAILDLAFIENKHFDLILVTGDLAQNPCEASYKHILHRLEATQTPSICLPGNHDDVDLMQQVFNTRLVSCDKQTLLNNWQLICLNSQILGKPGGNLSKQELLFLEDCLLKNPNHHTLIAVHHHCLETKSAWMDTMIIENNEVLLSLIKKHPQVKAITWGHIHQEMDVSIDSLRFLGTPSTCFQFTPHSKTFSLDSKSPGYRTINLYPDGLIQTATTRLDEPLFGMQIKTEGY
NODE_21923_length_2839_cov_303.953	fig|135618.10.peg.457	peg	NODE_21923_length_2839_cov_303.953_141_1244	141	1244	+	3,4-dihydroxy-2-butanone 4-phosphate synthase (EC 4.1.99.12) / GTP cyclohydrolase II (EC 3.5.4.25)		FIG00000378	icw(2);Riboflavin_synthesis_cluster icw(2);Riboflavin_synthesis_cluster icw(1);Riboflavin,_FMN_and_FAD_metabolism_in_plants icw(1);Riboflavin,_FMN_and_FAD_metabolism_in_plants icw(1);Riboflavin,_FMN_and_FAD_metabolism icw(1);Riboflavin,_FMN_and_FAD_metabolism idu(1);riboflavin_to_FAD idu(1);Molybdenum_cofactor_biosynthesis	atgaatacaattgaagaaatcatagacgatttgcgtcaaggtaaaatggttatcatcatggatgatgaagatcgagaaaatgaaggcgatctattaatggcagcttcctttacgcgccctgaagatataaattttatggcgcgttacggtcgaggtttgatttgtttaaccttaacgagcgaacgttgccagcaattacgcctacctttaatggtgaatgaaaataaaacgtctcactcgactaattttacagtctcaattgaagctgcaacgggtgtaacgaccggtatttcagccgctgatcgtgctagaacggttcaatgcgctgtagcgaaagatgctaaggcggatgatcttgttcaacccggtcatattttcccactcatggcaaaatcgggc…	MNTIEEIIDDLRQGKMVIIMDDEDRENEGDLLMAASFTRPEDINFMARYGRGLICLTLTSERCQQLRLPLMVNENKTSHSTNFTVSIEAATGVTTGISAADRARTVQCAVAKDAKADDLVQPGHIFPLMAKSGGVLRRAGHTEAGCDLAKLAGVDPSAVIVEILNEDGTMARRPDLEIFAKEHDLKMGTIADLIHYRIQHENTLERISECVLPTEFGDFRLYAYQDKNDNNLHLALVMGKVSGDEPILVRVHARNLLDDVFSSKRNVGSVSIRAAMQKIAEEGRGVLVVIRQSEDNKSLVELIHRYQLEDNGIMSSGHSVEAEDWRMTGTGSRILLDLGVHKLKVLGTHKKYVGLSGFDLEVFEHVV
NODE_21923_length_2839_cov_303.953	fig|135618.10.peg.458	peg	NODE_21923_length_2839_cov_303.953_1309_1788	1309	1788	+	6,7-dimethyl-8-ribityllumazine synthase (EC 2.5.1.78)		FIG00000231	icw(1);Riboflavin_synthesis_cluster isu;Possible_RNA_degradation_cluster isu;Riboflavin,_FMN_and_FAD_metabolism_in_plants isu;Riboflavin,_FMN_and_FAD_metabolism	atgtcaactataaaaatgtttgaaggcaatttattagtacagggcggtaagttttgtattgtagcatctcgttttaacagttttatcgttgaacagttagaggccggcgcaattgatgctttagtgcgtcatggggcagataaagctaatattaatattgttagagcaccgggtgctttcgagttgccaatggttgttcaacgtatcgccgccactaaaaaatatgacgccattattgctttgggtgccgtcattcgtgggggaacgccgcattttgaatatgtcgctggtgaatgtgtaaaaggcttagctcaagtgtcattgcaatataatgttcctgttagttttggtgttttaacggttgattcaatcgagcaggccattgagcgcgcaggaacc…	MSTIKMFEGNLLVQGGKFCIVASRFNSFIVEQLEAGAIDALVRHGADKANINIVRAPGAFELPMVVQRIAATKKYDAIIALGAVIRGGTPHFEYVAGECVKGLAQVSLQYNVPVSFGVLTVDSIEQAIERAGTKAGNKGAEAAMSAIEMVNLFNNLEDE
NODE_21923_length_2839_cov_303.953	fig|135618.10.peg.459	peg	NODE_21923_length_2839_cov_303.953_1785_2246	1785	2246	+	Transcription termination protein NusB		FIG00016836	isu;Riboflavin_synthesis_cluster isu;Transcription_factors_bacterial	atgagtcaagcacgtaccaatgctcgtaaagcggccgtacaggcgttatatcaatggcagatgacaggtcaaagtctcattgaaatcgagcgtcaattcttagaagaagagcgtcttaaagatgcgcaaaaaagttattttaatgagctttttcatggggtacctaaaagcttagagcttatagatcttaccttgggtgagtttgttgaccgtcctgttgatatgattgatcccgttgaaagagctattttaagaataggtgtttatgaattacttaatcgattggatatgccttatcgagttgttctcaatgaaagtattaatttagccaaatattttggtgccgatggtagtcataaatatgttaacggcattttagataaggtggctcagcagaaa…	MSQARTNARKAAVQALYQWQMTGQSLIEIERQFLEEERLKDAQKSYFNELFHGVPKSLELIDLTLGEFVDRPVDMIDPVERAILRIGVYELLNRLDMPYRVVLNESINLAKYFGADGSHKYVNGILDKVAQQKRTVEIKNKSQGASVKAQGDR
NODE_21954_length_2836_cov_171.577	fig|135618.10.peg.460	peg	NODE_21954_length_2836_cov_171.577_628_353	628	353	-	HigB toxin protein			idu(1);Toxin-antitoxin_replicon_stabilization_systems	atgagttatgtgctggttttcactgatgcttataaccgccgagctcttcgttggttaaaaaagcatcctgatctgaaatcacaatatctcaaaaccttgcaactgctggaagccaatccatttcacccttcgctgcgtctgcatgcattgagcggaaaactgcaaagcatccattcggtttcgatcaatgtgtcatatcgcattacgctggaattgctgattcaaaatggacagattattccaatcaatgtgggcgaccatgatgcggtttactaa	MSYVLVFTDAYNRRALRWLKKHPDLKSQYLKTLQLLEANPFHPSLRLHALSGKLQSIHSVSINVSYRITLELLIQNGQIIPINVGDHDAVY
NODE_21954_length_2836_cov_171.577	fig|135618.10.peg.461	peg	NODE_21954_length_2836_cov_171.577_765_625	765	625	-	hypothetical protein				atggaaatagcccaatacaattatttacgagaatgcgaactcgaagcggccttggcagaaaccaaggccgatttggcggcagggcgtttggtgcaagagtcggcggaagctcatgtggctaggttggcaaaacaagcatga	MEIAQYNYLRECELEAALAETKADLAAGRLVQESAEAHVARLAKQA
NODE_21954_length_2836_cov_171.577	fig|135618.10.peg.462	peg	NODE_21954_length_2836_cov_171.577_1393_1256	1393	1256	-	hypothetical protein				ttgaatgtttacaaacttacagtgactcaagtcgatgcaacgctgaccattcaagccattgcggacagtcaactagtgagactgatttttctaaatgggttcgttcaaattccacccaaaaaaattactgattgttga	MNVYKLTVTQVDATLTIQAIADSQLVRLIFLNGFVQIPPKKITDC
NODE_21954_length_2836_cov_171.577	fig|135618.10.peg.463	peg	NODE_21954_length_2836_cov_171.577_2535_1426	2535	1426	-	Transcriptional regulatory protein				gtgaactcaaaaaaaccaacattagacgttgtaattgctgcactgtatgaatctgtccttaaccccagcggtttaccagaagctttggggctttgcgctttatatgcaggggctaatgacgccctgattatgagttttgataaaaaaaccgaatcgcccatcaatgctgttttagcagggctatcacatccttttgaagcaattgacgattatgttaatcattatggctcaattgatcccagagcttatataaacaaagcgggcataaaagagtggcgtttctgccacgaaattaacaatcagtattttgttaatcataatgaattctatcaagactatttattaaagtatgatgctagatatctcatggttactcgtgcctatgaggataatgatcaa…	MNSKKPTLDVVIAALYESVLNPSGLPEALGLCALYAGANDALIMSFDKKTESPINAVLAGLSHPFEAIDDYVNHYGSIDPRAYINKAGIKEWRFCHEINNQYFVNHNEFYQDYLLKYDARYLMVTRAYEDNDQYIVHGLSRNVGQSRFDQINTSATNRYFDHLQRTLCLHNQTQQLQTKIDLGAIAIDSCKSSMIIVNEQGVILHLNTSADKLLNDSDFDLICKDGHLTARLSTHSKQLKSLVTYATSKQAVGGQMQINGVKQRQVFVTPVVASSIFAKDWQTPLAMIMLNETGRTPSELETINKLFHFTKTEGRVAAALLDGQSLEDYASEAKVTLNTVRSQLKVIFHKTQTKRQAELVALLNNTAFF
NODE_23169_length_2734_cov_306.082	fig|135618.10.peg.464	peg	NODE_23169_length_2734_cov_306.082_428_1657	428	1657	+	Twin-arginine translocation pathway signal		FIG01201426	ff	atgaagttaaatgatgaaaagcctatattaaatcgacggaagttccttaaagggttgggtgccatagccgcaggcttaagtttagctcctttgcgtagcaaggctgccgttgaaacgcttaattttggtaacgggacaagacagcttgtaacttatccgcagaaacgtccgttgatgctgattacagctcggccaccgcatttagaaacccctttttcaacctttaatgaaggactcattacacctaacgatgctttttttgttcgttatcatttagcgaatatcccaacctcgattaatgctgaaacataccgtctaaaaataggggggctggttaacaaagcgttatcactgagtattgaagagctaaaaaaactcggtgagccagtggatgtaatt…	MKLNDEKPILNRRKFLKGLGAIAAGLSLAPLRSKAAVETLNFGNGTRQLVTYPQKRPLMLITARPPHLETPFSTFNEGLITPNDAFFVRYHLANIPTSINAETYRLKIGGLVNKALSLSIEELKKLGEPVDVIAVNQCAGNSRGFSLPRVFGAQLGNGSMGNAQWTGIPLKTVLQKAGIKVGAKQVTFRGLDNAVLPRTPNFVKALDIDHALSGEPLIAWAMNGSDIPFLNGYPIKLIVPGYFGTYWIKHLSEIEVIDHDFDGFFMKTAYRLPDNDCLCVVPGNVADKTKPIGSLKIRSFITSLQGGAEVQQGKAILLRGIAFDGGGYISAVEISDDGGQHWQASSLDKTVGKYSFQGWQVNWTPKEKGVVALQVRARNRLGEQQPSVSSWNTSGYARH…
NODE_23169_length_2734_cov_306.082	fig|135618.10.peg.465	peg	NODE_23169_length_2734_cov_306.082_1666_2007	1666	2007	+	Cytochrome c, class I precursor				atgaaatatttaacgggaatacaaaaggtcgtgggtgttatttttttaagtgcttcgtcattagtttttgctgaaacactgacgattaaattacccgctgaaaccactcggcttagggtgtcaaatatgccgggatatcatttagccgtacagaattgtcttatctgtcattcagcagattacatcgaatatcaaccgtctgacatgcaagaaaaacaatggttggctgaagtaagtaaaatgcaacacgcgtttggtgcagtgatgagcgataacgaggcaaaggcaatagccgcttatcttgccgtgacttatgggaataaagtggggccatcgcaatag	MKYLTGIQKVVGVIFLSASSLVFAETLTIKLPAETTRLRVSNMPGYHLAVQNCLICHSADYIEYQPSDMQEKQWLAEVSKMQHAFGAVMSDNEAKAIAAYLAVTYGNKVGPSQ
NODE_23169_length_2734_cov_306.082	fig|135618.10.peg.466	peg	NODE_23169_length_2734_cov_306.082_2089_2730	2089	2730	+	Carbonic anhydrase (EC 4.2.1.1)		FIG00023019	idu(4);Cyanate_hydrolysis idu(4);Zinc_regulated_enzymes	atgtttggtaatcaagaagctgaatacaaacaactgcttattaataatgaagagtgggttaaagaaaaattagctaaaaaccctaattattttattaagcatgctgaaggccaacaccctgaatttttatggattgggtgttctgacagtcgagtacctccccatgaaatttgtaaaactaaaaagggcatgatttttgagcaaagaaatattgctaatatggttgttcataccgatttaaatgtaatgagcgtcttgcaatacgcagttgaagttttaaaggtaaaacatatcattgtttgtggtcattatggttgtggtggggtgttggccgcgatgactaaaaaaaatcatgggttggttaataaatggcttttaaatattaaagatagctatatt…	MFGNQEAEYKQLLINNEEWVKEKLAKNPNYFIKHAEGQHPEFLWIGCSDSRVPPHEICKTKKGMIFEQRNIANMVVHTDLNVMSVLQYAVEVLKVKHIIVCGHYGCGGVLAAMTKKNHGLVNKWLLNIKDSYIKHKVALDLIEDLNHRADKLVEFNVIEQVHNLTKTSIVQKAWKERHLNIHGWVYDMKTGRIKDLDVLKDEITDIDEIYWYE
NODE_2329_length_12000_cov_470.085	fig|135618.10.rna.12	rna	NODE_2329_length_12000_cov_470.085_2628_1	2628	1	-	Large Subunit Ribosomal RNA; lsuRNA; LSU rRNA				acagacttattcgggttatatggtcaagtgaataagcgcatacggtggatgcctaggcagtgagaggcgatgaaggacgttgtagcatgcgataagtttcggggagcttgcaaactagctttgatccgaaaatttccgaatggggaaacccggccaacatcagttggtcatcttgcagtgaatacatagctgcatgaagcgaacccggagaactgaaacatctaagtacccggaggaaaagaaatcaaccgagattcccttagtagcggcgagcgaacggggattagcccttaagttaatacattgttagtggaacagtctggaaagtctggcgatacagggtgatagccccgtacacgaaaacgtgtattagtgaaaacgagtaggtcggagcacgtg…
NODE_2329_length_12000_cov_470.085	fig|135618.10.rna.13	rna	NODE_2329_length_12000_cov_470.085_3127_3052	3127	3052	-	tRNA-Ala-TGC				ggggctatagctcagctgggagagcacctgccttgcacgcagggggtcagcggttcgatcccgcttagctccacca
NODE_2329_length_12000_cov_470.085	fig|135618.10.rna.14	rna	NODE_2329_length_12000_cov_470.085_3257_3181	3257	3181	-	tRNA-Ile-GAT				gggcctgtagctcagttggttagagcgcacccctgataagggtgaggtcggtggttcgagtccacccaggcccacca
NODE_2329_length_12000_cov_470.085	fig|135618.10.rna.15	rna	NODE_2329_length_12000_cov_470.085_4852_3327	4852	3327	-	Small Subunit Ribosomal RNA; ssuRNA; SSU rRNA				agagtttgatcatggctcagattgaacgctggcggtatgcttaacacatgcaagtcgaacggtagcaggtcttcggatgctgacgagtggcggacgggtgcgtaacgcgtaggaatctgcctattagtgggggacaacttagggaaacttaagctaataccgcatacgccctacgggggaaaggaggggatcttcggacctttcgctaacagatgagcctgcgttagattagctagttggtagggtaaaggcctaccaaggcgacgatctatagctggtctgagaggacgatcagccacactgggactgagacacggcccagactcctacgggaggcagcagtggggaatattggacaatgggcgaaagcctgatccagcaataccgcgtgtgtgaaga…
NODE_2329_length_12000_cov_470.085	fig|135618.10.peg.467	peg	NODE_2329_length_12000_cov_470.085_6033_5092	6033	5092	-	tRNA dihydrouridine synthase A		FIG00444746	idu(1);Possible_RNA_degradation_cluster	atgctagattggactgataagcattgccgttattttcatcgactattatctaaaaatgcgttgctttatacggaaatggttacgacaggcgcattgattcacgggaatgctcaacgttttttggcgtttaatgtagaagagaatccaattgcattgcagcttggtggaagtaatccgcatgatttggcaatttgcgctcaaatggcggagtcgtatggttacgatgaagtgaatttaaatgtgggttgtccaagcgatcgggttcaaaatggaaaatttggtgcttgtttgatggcagaacctcaattggtggcggattgtgttgctgcgatgcaggctgttgtaaatattcctgtgacggtaaaatcaagaattggtattgatgagcgtgattcgtat…	MLDWTDKHCRYFHRLLSKNALLYTEMVTTGALIHGNAQRFLAFNVEENPIALQLGGSNPHDLAICAQMAESYGYDEVNLNVGCPSDRVQNGKFGACLMAEPQLVADCVAAMQAVVNIPVTVKSRIGIDERDSYEELTNFIETVSQAGCETFIIHARKAWLKGLSPKENREVPPLRYDVVFDLKKDFPALELVINGGITSLEQADELLNHVDGVMLGREVYQNPYMLAHVDNQLFSANKEVHEREEIIALLLPYIEEQMKLGVRLNSVTRHILGLFHGGYGARLWRRHLSENAFKTDASVRVVLDALKLTENKL
NODE_2329_length_12000_cov_470.085	fig|135618.10.peg.468	peg	NODE_2329_length_12000_cov_470.085_6709_6200	6709	6200	-	Phosphohistidine phosphatase SixA				atgtccaaagagttatggttgttgcgtcatgcaaaatctgatcgcaatgcaaaaactgaagatatcaatcgtcctctgaaaaaacgtggtaaacgtgatgccaaaaatatgggtgtttggttaagggaacaggaattgtcgccagatgtgattgtgtgttccccagctaaaagagcgtttgacacagccaatttcatttttaatgacgatgacattgaagatgaacgtatgattgtcttgaatgaaaatttgtatgaaagcagcatagatattttaaaattagtgttggcaagctatgaagaaacggtgcaaaaaattttactcattggacataatcctgaatttgaggattttttggtgtatttattggaaaacgatgcactgccagtagctgaaaaa…	MSKELWLLRHAKSDRNAKTEDINRPLKKRGKRDAKNMGVWLREQELSPDVIVCSPAKRAFDTANFIFNDDDIEDERMIVLNENLYESSIDILKLVLASYEETVQKILLIGHNPEFEDFLVYLLENDALPVAEKLFPTCTLFRLSLDNEWKDLQPHSAKLVSVTYPRSID
NODE_2329_length_12000_cov_470.085	fig|135618.10.peg.469	peg	NODE_2329_length_12000_cov_470.085_7455_6736	7455	6736	-	hypothetical protein				atgcgcaatcaatttttatcaactattatcttaacttcaggcttgctaagtgcttgcacgtcttatcaaacaaagccatttttagtagaaacaactccaacactacccaatgctgctgttgagtttgaaacgacgattactaaagctgatgagagtgaaagacattatcgctggtatttttggcgagcagataatcaggtagaaatgcgtaatccgcaagataattcgagtgaagaatggacaagacttgccaatggtcaagtggaatactcgatgatctttcacgatgacaaaaaaactattgactataacgcagtagatttggggatgattggtgaaacgccaaattggacaaagacaacattattgtttagcccagaaatgatggcgacgttagtt…	MRNQFLSTIILTSGLLSACTSYQTKPFLVETTPTLPNAAVEFETTITKADESERHYRWYFWRADNQVEMRNPQDNSSEEWTRLANGQVEYSMIFHDDKKTIDYNAVDLGMIGETPNWTKTTLLFSPEMMATLVSDSDETLFNQTAIHYKSNLPNTVFEVTWLTQMQVPAMIKREVNGQTITTKIVSLEPAVKSMLSNPAASAYDHTVFADIGDMESDPFIKSVMHKLKGSHDHDHGHGE
NODE_2329_length_12000_cov_470.085	fig|135618.10.peg.470	peg	NODE_2329_length_12000_cov_470.085_9194_7560	9194	7560	-	Alkaline phosphatase (EC 3.1.3.1)		FIG00000766	idu(1);Phosphate_metabolism	atgtataacaacgatcctaaagtcatatcgggagcaatgcttctcattggctcagcgcttatgctttcaaacaatgcacaagcaataacacaagatgaaatattggctaaccaagttaaaactacggctgttgaaacacccaagttttggattgataaaggtcaagctagtttagataaagccgatagaattgccaataacaagaaaaaagctaaaaatgtcattttgtttattggtgatggtatggggatttctactgtcactgcgtcaagaatttttgaaggtcagtcacagccaggcaatcgtggtggtgaagaacattctttaagttttgaaaaattcccacatgttgctttatcaaaaacgtatcaagtaaatcaacaaacctctgattctgcg…	MYNNDPKVISGAMLLIGSALMLSNNAQAITQDEILANQVKTTAVETPKFWIDKGQASLDKADRIANNKKKAKNVILFIGDGMGISTVTASRIFEGQSQPGNRGGEEHSLSFEKFPHVALSKTYQVNQQTSDSAPTMSSMMTGVKTNDGELSVGANVKRGELSGKVIDDNKTMTLLEQAEDRGMSTGIISTARITHATPAACYAHISNRDWEADSKLPAGSSVNDIAYQLVNFHKTNLKSDGLEVALGGGRSYFMPDTMADPEDTTKKGLRKDGDLTAQWTSQYKNADFVFDRSGWDKIDPAKTDHLLGLFESTNHMEYEADRLKDTGGEPSLTEMTEKAIQILKKNPKGYFLMVEAGRIDHAHHAGNAYRALTDTVELSKAVQKAVDMTDSAANDTLII…
NODE_2329_length_12000_cov_470.085	fig|135618.10.peg.471	peg	NODE_2329_length_12000_cov_470.085_9991_9752	9991	9752	-	hypothetical protein				atgttagaggctggcaaaaataaacttgcctatgattatattccctcaataaaaagcgtttttgaggtggatgtgacgcatttattgcatggtaatttctcgcatgaaaatgtgaataataaattaaagttaataggtgaaatgacgcaggttgatgaacttaaacatcatattgatatcatcaataattattcttatgcacattttacgcctattaaaatgccaaatgtgaatcaataa	MLEAGKNKLAYDYIPSIKSVFEVDVTHLLHGNFSHENVNNKLKLIGEMTQVDELKHHIDIINNYSYAHFTPIKMPNVNQ
NODE_2329_length_12000_cov_470.085	fig|135618.10.peg.472	peg	NODE_2329_length_12000_cov_470.085_10754_10611	10754	10611	-	hypothetical protein				atgttagttcatgttatcactaaggcgaaaaaacgacatacactatatttagggtttaaaaaaattattgtcattttcagctcaaaaaatgatttcatttcaattcatgaaattaaaattttgccaatggtaaagttgaaataa	MLVHVITKAKKRHTLYLGFKKIIVIFSSKNDFISIHEIKILPMVKLK
NODE_2329_length_12000_cov_470.085	fig|135618.10.peg.473	peg	NODE_2329_length_12000_cov_470.085_10908_11999	10908	11999	+	FIG00859558: hypothetical protein		FIG01536151	ff	atggcttacgatcaaacaacatccgacattcaatcccagcaactgctgctcaatattgcacgctcacaacaacaccaacctttgcatttcacgggggtatccaatatagccgccacgtttaattttcaattcaatgctggcgcaacgcccgcactgacaggcaacgcgggcatgttaatgacaccaatttttggtggcactgtttcagaaaatcccaccattagcattgtccctattgaaggcgaagaatttacgcgtcgcttattagctcctttccaagaaagcaaactcactatgctacttagacaaggcgcagatatcgatctcgttttgcggctgattgctggcgaattgcgtattaaaagcactaaacaggatattgtttacaccaattgccca…	MAYDQTTSDIQSQQLLLNIARSQQHQPLHFTGVSNIAATFNFQFNAGATPALTGNAGMLMTPIFGGTVSENPTISIVPIEGEEFTRRLLAPFQESKLTMLLRQGADIDLVLRLIAGELRIKSTKQDIVYTNCPKDVDGYRKFRQFVTQMSTIQDRHNLFVEPLQFEQSWQVSLEKLSPEQLVDFQKEFKVDYDPIHKQLTLTKRVIGHIVLTNYDPQTLSNEDRIKLNEEADKGANNDILVDVREAYLGGEVPIHGFFRLRSFYNVLNFIGRDIDDEPEFAVEKLPATPSVSENPIHSLGIAITQNEPENSAYFVKYESLFYSLQPDNGYHWNREGFRLLHQIFQMTMAELSQHSTPSITISK
NODE_2335_length_11981_cov_286.724	fig|135618.10.peg.474	peg	NODE_2335_length_11981_cov_286.724_1055_1189	1055	1189	+	hypothetical protein				ttgaatggtgggggtaacggtctattttgggtaaaacatgactctgtgggtatttctcattggaaaatatttcagcagttttcttctgaactgcaggatcatcgagcaatgagaggacggggaatggagttgtaa	MNGGGNGLFWVKHDSVGISHWKIFQQFSSELQDHRAMRGRGMEL
NODE_2335_length_11981_cov_286.724	fig|135618.10.peg.475	peg	NODE_2335_length_11981_cov_286.724_2900_3724	2900	3724	+	conserved domain protein				atgtctttgttagcatcgttcagtaaaaagtccaaacttaatgcgactattaatcaaacagcccaagctcgtaaaagtgaaggcaataccgcagatggcttgtttaaagccgcttatcaaggttatgcagaggtgatgctaggtgatccgatacgtgccgaagctttatatcattggggctttgctttattgcatcaggcgcagactaaatcgggtgatgaagccgcaatgatttttcaggatgccattgataagtttgctttttgtttgttgatcaatcctaattatttaggcgccgctattaatagtggcgtggcttatatggattttgccagacttaaaaaagtcatgccacatgataaattatatgaatcggcaaaaaaacaattcgaaaaagcc…	MSLLASFSKKSKLNATINQTAQARKSEGNTADGLFKAAYQGYAEVMLGDPIRAEALYHWGFALLHQAQTKSGDEAAMIFQDAIDKFAFCLLINPNYLGAAINSGVAYMDFARLKKVMPHDKLYESAKKQFEKANAIQAGTASYNLACIYGLRGDKEACLKALETSRDKVTLPDQADILSDLDMASVKDQDWFIAFMESLNKKPEAEPEDKQPVVDPTSSKWKLSQRKFDVEEDLDDDEKEEVVALSAEQEAPVEVNDVADKEPEEVVSTEQDTK
NODE_2335_length_11981_cov_286.724	fig|135618.10.peg.476	peg	NODE_2335_length_11981_cov_286.724_4407_3802	4407	3802	-	hypothetical protein				atgattttttgtaaagcacctattgccggccacgttaaaacccgcttaacccctgaattaagtgccgaagaagcgaaagaactgcatattgaactaacccacagaaccttaaaacttgccacgctcaagccactctgtcccgtgcaactctggtacacgccctcacctgacccttctttttttacgacactaacaaaaagctacccaatcactctatatcaacaacagggtaatgatttaggtgagcgaatgaacaacgcttttacgctggcgcttaaacattattcaagtgccgtattaatcggctgtgattgcccctccttaagcactcaagacctccaagaagccttaagcgccttgcatcaaaacaacacctgtgtattaggtcctgcagacgat…	MIFCKAPIAGHVKTRLTPELSAEEAKELHIELTHRTLKLATLKPLCPVQLWYTPSPDPSFFTTLTKSYPITLYQQQGNDLGERMNNAFTLALKHYSSAVLIGCDCPSLSTQDLQEALSALHQNNTCVLGPADDGGYVLIGLNQLQPELFIAMPWGTEKVLDITQYRIKQHRLHYYALNQQWDVDTPNDLMRYRALKRKELS
NODE_2335_length_11981_cov_286.724	fig|135618.10.peg.477	peg	NODE_2335_length_11981_cov_286.724_5087_4440	5087	4440	-	Possible sterol desaturase		FIG00023840	ff	atgctcattatgcgactaaccatcggcagtatggcgtatctaagcgctgtttatgcgtcagaacaaagctatggcttattaaaccagttagcactccctgaatggctgtcaattggcgtcactttattactacttgattttgctatttacgggcaacatattgcttcgcacgcatggccgccactttggcgtttacatcaggtgcatcatacggatttagaatttgacgcaaccactgcggtgcgctttcaccccttagaaattctaatttcaatgttctataaagtactttgtatctttttactgggtgccaatccttgggcggttatcgcttttgagattattctcaatgctgccgcgacgtttaatcatagtaatattgctattgcgcctgctctt…	MLIMRLTIGSMAYLSAVYASEQSYGLLNQLALPEWLSIGVTLLLLDFAIYGQHIASHAWPPLWRLHQVHHTDLEFDATTAVRFHPLEILISMFYKVLCIFLLGANPWAVIAFEIILNAAATFNHSNIAIAPALDHPLRKLIVTPDMHRIHHSTLPAETNSNYGFSLSCWDRLCKTYRAEPTATQTTLLIGLEPFRQQNELGLIQLLLLPFKKLRR
NODE_2335_length_11981_cov_286.724	fig|135618.10.peg.478	peg	NODE_2335_length_11981_cov_286.724_5671_5880	5671	5880	+	hypothetical protein				atggctgaagaacaagaaaaagataacacatgggcaatcgttggcgtttctatcgctgctatcgttcttttggttgtcatgttaaagaaagacgaaactaagcatttggaaagtggtgcagttgcagctcttcaaacagaaacattctctaaaattgagaaaagacacacatctaataacagttctgcagaacaaatctcaggcaaataa	MAEEQEKDNTWAIVGVSIAAIVLLVVMLKKDETKHLESGAVAALQTETFSKIEKRHTSNNSSAEQISGK
NODE_2335_length_11981_cov_286.724	fig|135618.10.peg.479	peg	NODE_2335_length_11981_cov_286.724_6609_6202	6609	6202	-	hypothetical protein				atgaaaataacaaaaatacttaaatccgcgttattcactaccgcccttctttttagtgctgcggcctctgcctacagtccggaagaattagctaaagcttgtaaaaaaccgaaattcactgattttaatctcactgaatatgcggcccctgagaacattgaagtagcccctgaatcagaattttttatcaaaatatctgtttgggcagatccgagcactattaagttaaccgctaaaaaacaagctttagactttaaattggaaagtaataacacttttcacaagattaccgcaaaattaccggcctctttaaatggtgattttgtcagaattgatgtgagtgccaaagtagttaccggttgtagcgataaagatggttggctaatcaaaatagctgat…	MKITKILKSALFTTALLFSAAASAYSPEELAKACKKPKFTDFNLTEYAAPENIEVAPESEFFIKISVWADPSTIKLTAKKQALDFKLESNNTFHKITAKLPASLNGDFVRIDVSAKVVTGCSDKDGWLIKIADKK
NODE_2335_length_11981_cov_286.724	fig|135618.10.peg.480	peg	NODE_2335_length_11981_cov_286.724_6792_6673	6792	6673	-	hypothetical protein				gtggatattgtacaagacatcgttgatttttgtgaaggttatgaagaaagcgaggacaatctcaagcttggatcttgctttgttacagaaatagttgaatttatttataaaaatatttaa	MDIVQDIVDFCEGYEESEDNLKLGSCFVTEIVEFIYKNI
NODE_2335_length_11981_cov_286.724	fig|135618.10.peg.481	peg	NODE_2335_length_11981_cov_286.724_6821_7867	6821	7867	+	Phosphoribosylformylglycinamidine cyclo-ligase (EC 6.3.3.1)		FIG00000222	isu;De_Novo_Purine_Biosynthesis	ttgagcgcaaaaaaccaagaaagcttaaattataaaagtgccggcgttgatattgcagcaggtaatgagttagttgagcgtatcaagcccatcgcagccagaactcgcaccccgggcgtgatgtctggtttaggtggcttcggttcaatgtttgaattgccattagatcgttaccagaatccgattttagtctcgggaaccgatggtgttggcaccaagttaaagctagcgatagatttaggtcttcatgacacggtaggtattgatttagtggctatgtgtgtcaacgatattatcgtacaaggtgcagagcctctgttttttcttgattattttgcgaccggcaagttggatgtagataccgcagcttcagtgattgccggtataggtaagggttgt…	MSAKNQESLNYKSAGVDIAAGNELVERIKPIAARTRTPGVMSGLGGFGSMFELPLDRYQNPILVSGTDGVGTKLKLAIDLGLHDTVGIDLVAMCVNDIIVQGAEPLFFLDYFATGKLDVDTAASVIAGIGKGCELAGAALVGGETAEMPGMYVDGDYDLAGFCVGIVEKAKVLDGSKVKVGDKLIGIASSGPHSNGYSLIRKIIEHSQSALSDSFGDKTLGLALMEPTKIYVKSLLSLLDKVPVHAFAHITGGGLTENLPRVLPIGLDAKIDLSSWAFPDIFLWLQQQGNVTQADMLTTFNCGIGMIVCVAEADQQATLDALHATGETAFVIGELFESEGKPDVIYSL
NODE_2335_length_11981_cov_286.724	fig|135618.10.peg.482	peg	NODE_2335_length_11981_cov_286.724_7963_9429	7963	9429	+	NAD(P)HX epimerase / NAD(P)HX dehydratase		FIG01969797	isu;YjeE icw(1);YjeE	atgaccctgcaaaaattacccgcaacactctaccgcacagagcaagtcagagagcttgatagggtagcgataaaagattttgcgattgcgggtcttgaattaatgcagagggcgggttgcgcggtctttcaacaactcaaaaataaatggcccaaggcgaagtcagtcgccattttttgcggtggcggcaataatgggggtgatggttatatagtcgctcgtttagcgctagaagccggtttaaaagtcagtgtttacagtcttaccgctgttgataaattaagtgctgatgcattaacagcgtatcagtcttttagggaggctcagggtgtgatcactgtttttcaaggtgatgagatcatcgtagaccttatcgtggatgctttgctagggtcgggg…	MTLQKLPATLYRTEQVRELDRVAIKDFAIAGLELMQRAGCAVFQQLKNKWPKAKSVAIFCGGGNNGGDGYIVARLALEAGLKVSVYSLTAVDKLSADALTAYQSFREAQGVITVFQGDEIIVDLIVDALLGSGLDRPVTGLYAMAIERINQSLAPVLAVDNPSGLNTDTGTVMGCAVKADCTVTFIALKQGLFTGQAADYCGEIRYADLALPAAVFKALSPSAVRVIKTPLAPRARYSHKGDFGHVLIVGGDFGYSGAARLAGEAALRIGAGLVSIATRPAHAVLMNVGRPELMCHGVENAEHLAVLLEKASVVVIGPGLGQSDWAKALFESVLQSQKPLIIDADALNLLAKMPSMNNNWILTPHPGEAARLLACSTAEIQEDRFAAVLALQNKYKGVV…
[truncated: 1,591 more rows]

## Sheet: bin.37
contig_id	feature_id	type	location	start	stop	strand	function	aliases	figfam	evidence_codes	nucleotide_sequence	aa_sequence
[truncated: 2,405 more rows]

## Sheet: bin.19
contig_id	feature_id	type	location	start	stop	strand	function	aliases	figfam	evidence_codes	nucleotide_sequence	aa_sequence
[truncated: 4,591 more rows]
